# Supplementary material for: Exploring the activity of the putative Δ6-desaturase and its role in bloodstream form life-cycle transitions in Trypanosoma brucei
Source: PLoS Pathog. 2025 Feb 18;21(2):e1012691. doi: 10.1371/journal.ppat.1012691 (PMC11867338; doi:10.1371/journal.ppat.1012691)
Supplement: S1 Appendix — (CSV) [file ppat.1012691.s001.csv]

FBS - 1st replicate					FBS - 2nd replicate					FBS - 3rd replicate
FAME	Retention time (min)	Peak Area	Relative Abundance(%)		FAME	Retention time (min)	Peak Area	Relative Abundance(%)		FAME	Retention time (min)	Peak Area	Relative Abundance(%)			FAME	Retention time (min)	Mean Relative Abundance (%)	STDEV
16:1	36.567	1274513	0.53		16:1	36.565	1305274	0.40		16:1						16:1	36.567	0.46	0.064913763
16:0	36.996	23801365	9.86		16:0	36.993	31120415	9.49		16:0	36.993	22534422	8.65			16:0	36.996	9.33	0.3572874
	38.405	462108	0.19			37.339	1862389	0.57										0.38	0.188229258
						38.407	1163562	0.35
17:1	38.492	2247534	0.93		17:1	38.488	2923746	0.89		17:1	38.489	2063356	0.79			17:1	38.492	0.87	0.04130024
17:0	38.947	2323783	0.96		17:0	38.945	3223958	0.98		17:0	38.944	2556032	0.98			17:0	38.947	0.98	0.006585825
18:2	40.22	11785833	4.88		18:2	40.218	16213685	4.94		18:2	40.218	13361323	5.13			18:2	40.22	4.98	0.074318754
18:1	40.337	64323452	26.64		18:1	40.337	87471761	26.67		18:1	40.336	64895736	24.91			18:1	40.337	26.07	0.581843311
18:1	40.438	22424417	9.29		18:1	40.439	30602482	9.33		18:1	40.438	23055312	8.85			18:1	40.438	9.16	0.15364868
	40.626	1889790	0.78			40.622	2598913	0.79			40.626	1815766	0.70					0.76	0.030321342
18:0	40.813	52352829	21.68		18:0	40.813	69199073	21.10		18:0	40.813	56327142	21.62			18:0	40.813	21.47	0.184661923
20:4	43.156	20509689	8.49		20:4	43.157	28888828	8.81		20:4	43.153	21780193	8.36			20:4	43.156	8.55	0.132892816
20:2	43.272	5374240	2.23		20:2	43.271	7821005	2.38		20:2	43.267	6118799	2.35			20:2	43.272	2.32	0.048129733
20:2	43.467	8442626	3.50		20:2	43.47	11359219	3.46		20:2	43.467	8965317	3.44			20:2	43.467	3.47	0.016028096
20:2	43.575	1968911	0.82		20:2	43.589	2611987	0.80		20:2	43.584	2268718	0.87			20:2	43.575	0.83	0.022318621
						43.881	1588768	0.48			43.88	2933869	1.13					0.81	0.32083059
											43.998	1950121	0.75
											46.569	2507064	0.96
20:0	46.79	7829703	3.24		20:0	46.794	10886166	3.32		20:0	46.789	8998100	3.45			20:0	46.79	3.34	0.06172983
	47.121	8141465	3.37			47.123	10499282	3.20			47.12	7356069	2.82
	48.016	1838641	0.76			48.424	1073533	0.33			48.03	2282417	0.88
	49.129	4489159	1.86			49.138	5573326	1.70			48.422	2737019	1.05
	Tot Area =	241480058				Tot Area =	327987372				49.131	6036018	2.32
											Tot Area =	260542793
