# Supplementary material for: Exploring the activity of the putative Δ6-desaturase and its role in bloodstream form life-cycle transitions in Trypanosoma brucei
Source: PLoS Pathog. 2025 Feb 18;21(2):e1012691. doi: 10.1371/journal.ppat.1012691 (PMC11867338; doi:10.1371/journal.ppat.1012691)
Supplement: S2 Appendix — (XLSX) [file ppat.1012691.s002.xlsx]

## Sheet: BSF in HMI-11 with  10% FBS
WT-BSF-10% FBS -Tet															WT-BSF-10% FBS -Tet
1st replicate					2nd replicate					3rd replicate
FAME	Time (min)	Peak Area	Relative Abundance (%)		FAME	Time (min)	Peak Area	Relative Abundance (%)		FAME	Time (min)	Peak Area	Relative Abundance (%)		FAME	Mean Relative Abundance (%)	SD
											32.732	476804	0.0593002
	33.944	2026490	0.203886			32.73	354597	0.0706404			33.944	1881646	0.234021
	34.687	848060	0.0853238			33.948	2988242	0.595297			34.69	876997	0.109072
14:0	34.865	315347	0.0317273		14:0	34.869	1484010	0.295634		14:0	34.871	1476833	0.183674		14:0	0.170345	0.108151
16:2	35.453	224668	0.022604		16:2	35.453	721064	0.143645		16:2	35.459	1520225	0.189071		16:2	0.11844	0.070258
	35.747	1290632	0.129851			35.741	1193301	0.237721			35.746	1639429	0.203896			0.19049	0.0450465
16:1	36.153	9191706	0.924783		16:1	36.153	4829727	0.962145		16:1	36.152	8026114	0.99821		16:1	0.961713	0.029978
	36.413	402517	0.0404975					0					0			0.0134992	0.0190907
	36.486	1160705	0.116779					0					0			0.0389264	0.0550503
16:0	36.914	99994562	10.0605		16:0	36.915	90891114	18.1067		16:0	36.915	93134435	11.5832		16:0	13.2501	3.48992
	37.255	5170024	0.520159					0					0			0.173386	0.245205
17:1	38.75	16046983	1.6145		17:1	38.758	7028307	1.40013		17:1	38.753	12502660	1.55496		17:1	1.5232	0.0903508
17:0	38.852	9160352	0.921629		17:0	38.851	7116219	1.41764		17:0	38.852	8428131	1.04821		17:0	1.12916	0.210432
18:2	40.133	238199687	23.9654		18:2	40.128	116494205	23.2072		18:2	40.13	189836432	23.61		18:2	23.5942	0.309754		29.8619
18:1	40.242	69711733	7.01374		18:1	40.238	29036146	5.78438		18:1	40.238	56405202	7.01513		18:1	6.60442	0.579854
18:1	40.344	26084953	2.62442		18:1	40.346	12310298	2.45237		18:1	40.339	20533701	2.55378		18:1	2.54353	0.0706127
18:0	40.722	165976452	16.699		18:0	40.717	73942084	14.7302		18:0	40.72	151116972	18.7945		18:0	16.7412	1.65948
20:4	43.045	48486438	4.87825		20:4	43.038	48526539	9.66712		20:4	43.045	35031993	4.35694		20:4	6.30077	2.38987
20:4	43.157	2192480	0.220587		20:4	43.153	421982	0.0840643		20:4	43.155	1037977	0.129093		20:4	0.144582	0.0568008
20:3	43.351	5577747	0.561181		20:3	43.355	3283199	0.654056		20:3	43.353	9008419	1.12038		20:3	0.778539	0.244674
20:3	43.472	2969991	0.298813		20:3	43.478	2968791	0.591422		20:3	43.476	768094	0.0955281		20:3	0.328588	0.20354
20:2	43.618	59160085	5.95213		20:2	43.619	34488899	6.87064		20:2	43.618	49835461	6.19805		20:2	6.34027	0.388231
20:1	43.878	1134317	0.114124		20:1	43.878	1133426	0.225793		20:1	43.875	1721228	0.21407		20:1	0.184662	0.0501071
20:0	44.202	2978603	0.299679		20:0	44.202	3075603	0.6127		20:0	44.196	1419351	0.176525		20:0	0.362968	0.183605
22:6	46.461	11130870	1.11988		22:6	46.478	2343740	0.466904		22:6	46.465	7588403	0.943772		22:6	0.84352	0.275842
22:5	46.626	70207577	7.06363		22:5	46.625	15515388	3.09087		22:5	46.625	11608368	1.44374		22:5	3.86608	2.35888
22:4	46.783	54138988	5.44696		22:4	46.777	13967494	2.78251		22:4	46.777	110561421	13.7506		22:4	7.32667	4.6708
22:4	46.944	63800985	6.41906		22:4	46.938	14212350	2.83129		22:4	46.94	18139389	2.256		22:4	3.83545	1.84192
22:3	47.203	2138832	0.215189		22:3	47.073	321994	0.0641454		22:3	47.107	104679	0.013019		22:3	0.0974512	0.0858299
22:1	47.813	20231150	2.03547		22:1	47.819	6654827	1.32573		22:1	47.811	2840385	0.353259		22:1	1.23815	0.689545
22:0	48.461	2702860	0.271936		22:0	48.463	1770535	0.352714		22:0	48.456	3596528	0.447301		22:0	0.357317	0.0716663
	48.907	1275182	0.128297			48.923	4900962	0.976336			48.923	2933376	0.364825
	TOT AREA=	993930976				TOT AREA=	501975043				TOT AREA=	804050653
	S/U=	0.401251				S/U=	0.567303				S/U=	0.482567
	P/S=	1.60498				P/S=	0.364855				P/S=	0.532209
WT-BSF-10% FBS +Tet																WT-BSF-10% FBS +Tet
1st replicate					2nd replicate					3rd replicate
FAME	Time (min)	Peak Area	Relative Abundance (%)		FAME	Time (min)	Peak Area	Relative Abundance (%)		FAME	Time (min)	Peak Area	Relative Abundance (%)		FAME	Mean Relative Abundance (%)	SD
						32.722	486937	0.111781
	33.941	1126733	0.204488			33.948	1676414	0.384838			33.951	627546	0.0835223
	34.692	506219	0.0918725			34.697	678613	0.155782			34.689	1180577	0.157127
14:0	34.87	641274	0.116383		14:0	34.864	660029	0.151516		14:0	34.867	1202868	0.160094		14:0	0.142665	0.0189107
16:2	35.458	550596	0.0999264		16:2	35.452	396208	0.0909535		16:2	35.75	727825	0.0968688		16:2	0.0959162	0.00372455
	35.745	649782	0.117927			35.748	428285	0.0983171					0			0.0720815	0.0515942
16:1	36.151	5122379	0.929648		16:1	36.155	1028042	0.235997		16:1	36.157	6940106	0.923683		16:1	0.696443	0.325593
16:0	36.914	61906354	11.2352		16:0	36.915	63769271	14.6389		16:0	36.913	82703546	11.0073		16:0	12.2938	1.66082
	37.252	4433928	0.804703			37.253	1258033	0.288794					0			0.364499	0.332851
17:1	38.752	8727261	1.58389		17:1	38.754	8681199	1.99286		17:1	38.757	13606450	1.81093		17:1	1.79589	0.167298
17:0	38.855	5222458	0.947811		17:0	38.858	5091064	1.16871		17:0	38.854	7231249	0.962433		17:0	1.02632	0.100861
18:2	40.128	137937369	25.0339		18:2	40.125	98822187	22.6856		18:2	40.129	189808717	25.2623		18:2	24.3273	1.16457
18:1	40.243	40687853	7.38434		18:1	40.24	33743645	7.74619		18:1	40.241	57069796	7.59562		18:1	7.57539	0.148417
18:1	40.342	14442789	2.62119		18:1	40.341	12752918	2.92756		18:1	40.343	20063951	2.67038		18:1	2.73971	0.13434
18:0	40.716	95583487	17.3472		18:0	40.717	86764930	19.9178		18:0	40.718	128639469	17.1211		18:0	18.1287	1.26843
	41.566	4138823	0.751145					0					0			0.250382	0.354093
20:4	43.041	26327998	4.77821		20:4	43.042	18912247	4.3415		20:4	43.049	33350776	4.43877		20:4	4.51949	0.187199
20:4	43.163	1220958	0.221589		20:4	43.157	450311	0.103373		20:4	43.159	1911510	0.25441		20:4	0.193124	0.0648623
20:3	43.357	6311968	1.14554		20:3	43.356	6011772	1.38006		20:3	43.357	9545515	1.27045		20:3	1.26535	0.0958097
20:3	43.471	676097	0.122703		20:3	43.471	675987	0.15518		20:3	43.473	1075564	0.143151		20:3	0.140345	0.0134061
20:2	43.622	27261291	4.94759		20:2	43.618	34149433	7.83935		20:2	43.618	39927449	5.31409		20:2	6.03367	1.28554
20:1	43.872	1061427	0.192636		20:1	43.877	1328341	0.304934		20:1	43.881	1738512	0.231385		20:1	0.242985	0.0465736
20:0	44.184	691068	0.12542		20:0	44.198	1050526	0.241159		20:0	44.199	3546153	0.47197		20:0	0.279516	0.144055
22:6	46.462	4031015	0.731579		22:6	46.455	1465108	0.33633		22:6	46.461	7655511	1.0189		22:6	0.695603	0.279816
22:5	46.624	26622598	4.83167		22:5	46.625	18673150	4.28661		22:5	46.624	39205808	5.21804		22:5	4.77877	0.38209
22:4	46.778	34518544	6.26469		22:4	46.778	21944541	5.03759		22:4	46.773	50910578	6.77587		22:4	6.02605	0.729436
22:4	46.942	30745389	5.57991		22:4	46.941	9771447	2.24313		22:4	46.95	42640856	5.67522		22:4	4.49942	1.59591
22:3	47.112	764139	0.138682		22:3	47.124	633530	0.145433		22:3	47.112	1734963	0.230912		22:3	0.171676	0.0419772
	47.219	1418895	0.257512					0					0			0.0858373	0.121392
22:1	47.821	3065783	0.556402		22:1	47.821	1128965	0.259165		22:1	47.22	1707790	0.227296		22:1	0.347621	0.148202
22:0	48.468	2634897	0.478201		22:0	48.476	926870	0.212772		22:0	47.815	3528319	0.469597		22:0	0.386857	0.123146
	48.921	1972428	0.357971			48.914	2255772	0.517835			48.461	3069798	0.40857
	TOT AREA=	551001800				TOT AREA=	435615775				TOT AREA=	751351202
	S/U=	0.461271				S/U=	0.604315				S/U=	0.44831
	P/S=	0.330273				P/S=	0.394261				P/S=	0.363791
Δ6-KD-BSF-10% FBS +Tet																Δ6-KD-BSF-10% FBS +Tet
1st replicate					2nd replicate					3rd replicate
FAME	Time (min)	Peak Area	Relative Abundance (%)		FAME	Time (min)	Peak Area	Relative Abundance (%)		FAME	Time (min)	Peak Area	Relative Abundance (%)		FAME	Mean Relative Abundance (%)	SD
											32.732	299647	0.0770788
	33.948	900121	0.145118			33.948	720140	0.108726			33.949	3207286	0.825017
14:0	34.694	1010261	0.162874		14:0	34.694	1083412	0.163573		14:0	34.698	273455	0.0703414		14:0	0.132263	0.0437861
	34.874	558809	0.0900913			34.869	576466	0.0870346			34.874	688323	0.177059
	35.75	669564	0.107947			35.746	888967	0.134216					0
16:2	36.161	984046	0.158648		16:2	36.155	1097402	0.165685		16:2	35.746	682122	0.175464		16:2	0.166599	0.00689527
16:1	36.488	965194	0.155609		16:1	36.488	1019202	0.153879		16:1	36.155	3528322	0.907597		16:1	0.405695	0.354899
16:0	36.916	69139776	11.1467		16:0	36.916	70943364	10.711		16:0	36.915	65493047	16.8469		16:0	12.9015	2.79546
	37.876	775207	0.124979			38.654	927082	0.13997					0
	38.049	535443	0.0863242					0					0
	38.39	980021	0.157999					0					0
	38.652	462879	0.0746254					0					0
17:1	38.756	18186434	2.93202		17:1	38.753	18472709	2.789		17:1	38.754	6577650	1.69198		17:1	2.471	0.553935
17:0	38.856	6575052	1.06003		17:0	38.856	7179199	1.08391		17:0	38.858	5198587	1.33724		17:0	1.1604	0.12543
18:2	40.132	159245303	25.6735		18:2	40.129	170136558	25.6871		18:2	40.131	102407375	26.3425		18:2	25.901	0.31217
18:1	40.242	41710740	6.72461		18:1	40.241	46199708	6.97521		18:1	40.237	25847262	6.64874		18:1	6.78285	0.139498
18:1	40.344	16465297	2.65454		18:1	40.345	15591328	2.35397		18:1	40.344	11608711	2.98613		18:1	2.66488	0.258182
18:0	40.716	98496651	15.8796		18:0	40.718	117186030	17.6927		18:0	40.716	72103021	18.5472		18:0	17.3732	1.11222
	41.573	9720442	1.56713			41.574	5594989	0.844729					0
20:4	43.048	24425994	3.93796		20:4	43.047	27301312	4.12194		20:4	43.049	10516573	2.7052		20:4	3.58837	0.628994
20:4	43.157	571549	0.0921452		20:4	43.157	774470	0.116929		20:4	43.157	773270	0.19891		20:4	0.135995	0.0456238
20:3	43.357	6986784	1.12641		20:3	43.357	7389684	1.11569		20:3	43.359	3279349	0.843553		20:3	1.02855	0.130887
20:3	43.472	1691914	0.272771		20:3	43.477	1408833	0.212705		20:3	43.478	395092	0.10163		20:3	0.195702	0.0708947
20:2	43.62	26880552	4.33369		20:2	43.622	29244940	4.41539		20:2	43.617	20211300	5.19899		20:2	4.64936	0.390081
20:1	43.878	547587	0.0882821		20:1	43.885	1872764	0.282749		20:1	43.883	877103	0.225619		20:1	0.198883	0.0816107
20:0	44.203	1926494	0.31059		20:0	44.199	1807023	0.272824		20:0	44.193	1217758	0.313246		20:0	0.298886	0.0184612
22:6	46.461	1448552	0.233536		22:6	46.461	1200250	0.181213		22:6	46.412	1007349	0.259122		22:6	0.224624	0.0324246
22:5	46.625	34180198	5.51054		22:5	46.63	35988907	5.43359		22:5	46.624	11006018	2.8311		22:5	4.59174	1.24536
22:4	46.782	42698973	6.88393		22:4	46.781	46063389	6.95463		22:4	46.778	17451683	4.48913		22:4	6.10923	1.14595
22:4	46.946	42352234	6.82803		22:4	46.943	46955141	7.08927		22:4	46.943	15741279	4.04916		22:4	5.98882	1.37569
22:3	47.221	1043623	0.168253		22:3	47.221	1965693	0.296779		22:3	47.215	808378	0.207941		22:3	0.224324	0.0537344
22:1	47.827	5331677	0.859574		22:1	47.826	2187008	0.330193		22:1	47.827	4514705	1.16133		22:1	0.783698	0.343524
22:0	48.472	2802544	0.451827		22:0	48.484	565414	0.0853659		22:0	48.478	3039463	0.781847		22:0	0.43968	0.284467
	TOT AREA=	620269915				TOT AREA=	662341384				TOT AREA=	388754128
	S/U=	0.422701				S/U=	0.43697				S/U=	0.621014
	P/S=	0.323754				P/S=	0.307109				P/S=	0.270068
Δ6-KD-BSF-10% FBS -Tet																Δ6-KD-BSF-10% FBS -Tet
1st replicate					2nd replicate					3rd replicate
FAME	Time (min)	Peak Area	Relative Abundance (%)		FAME	Time (min)	Peak Area	Relative Abundance (%)		FAME	Time (min)	Peak Area	Relative Abundance (%)		FAME	Mean Relative Abundance (%)	SD
	33.951	410135	0.077122			33.948	763922	0.126353			32.207	339363	0.0470625
	35.455	170382	0.0320387					0			33.951	1505625	0.208798
14:0	35.752	586848	0.110351		14:0	34.692	348756	0.0576845		14:0	34.692	808061	0.112061		14:0	0.0844453	0.02524
			0			35.46	342182	0.0565971			34.872	379571	0.0526385			0.0414582	0.0257978
16:2			0		16:2	35.754	294932	0.048782		16:2	35.75	462493	0.064138		16:2	0.0404255	0.0273439
16:1	36.159	1161027	0.21832		16:1	36.156	1038390	0.17175		16:1	36.154	1502380	0.208348		16:1	0.192542	0.0200211
16:0	36.917	75961197	14.2838		16:0	36.917	51210599	8.47027		16:0	36.917	68756573	9.53509		16:0	10.1899	2.52721
	37.256	289796	0.0544934			38.652	481594	0.079656			37.251	663986	0.0920809			0.0764716	0.015636
	37.375	189323	0.0356004					0			37.871	988151	0.137036			0.043159	0.0580568
17:1	38.755	4832317	0.908671		17:1	38.759	10047883	1.66193		17:1	38.752	10388925	1.44073		17:1	1.41831	0.316123
17:0	38.856	3366823	0.633099		17:0	38.856	5638498	0.932612		17:0	38.86	6925922	0.960479		17:0	0.8647	0.148197
18:2	40.128	171608348	32.2693		18:2	40.134	149063392	24.6552		18:2	40.131	193699399	26.862		18:2	27.1104	3.19868
18:1	40.24	22031786	4.14287		18:1	40.246	44795125	7.40915		18:1	40.242	54360188	7.53861		18:1	6.62494	1.57114
18:1	40.344	7793629	1.46552		18:1	40.351	17975664	2.97319		18:1	40.345	21512008	2.98326		18:1	2.59879	0.713109
18:0	40.718	125999795	23.6931		18:0	40.723	107151708	17.723		18:0	40.717	119337943	16.5497		18:0	18.9222	3.12778
20:4	43.048	11529570	2.16803		20:4	43.048	24676972	4.08159		20:4	43.046	33750098	4.68043		20:4	3.75291	1.07147
20:4			0		20:4	43.161	1511294	0.249969		20:4	43.155	1060183	0.147025		20:4	0.161741	0.102577
20:3	43.358	2402935	0.451849		20:3	43.357	8322578	1.37656		20:3	43.354	9340645	1.29535		20:3	1.12508	0.418088
20:3	43.472	710927	0.133683		20:3	43.481	820000	0.135629		20:3	43.466	903454	0.12529		20:3	0.132558	0.00448595
20:2	43.624	27038685	5.08437		20:2	43.624	41799604	6.91368		20:2	43.619	29020640	4.02455		20:2	5.73407	1.19335
20:1	43.883	815146	0.15328		20:1	43.884	1641010	0.271424		20:1	43.881	2239829	0.310617		20:1	0.251686	0.0668737
20:0	44.198	1173905	0.220742		20:0	44.199	2689198	0.444795		20:0	44.199	1609515	0.223206		20:0	0.333385	0.105044
22:6	46.466	1140045	0.214375		22:6	46.468	1723376	0.285048		22:6	46.472	1777961	0.246566		22:6	0.257759	0.0288902
22:5	46.632	16891629	3.17631		22:5	46.632	37606886	6.22021		22:5	46.626	47445604	6.57971		22:5	5.54911	1.52671
22:4	46.783	19778653	3.71919		22:4	46.778	42556794	7.03892		22:4	46.781	52698292	7.30814		22:4	6.27629	1.6321
22:4	46.944	23009479	4.32671		22:4	46.946	42548423	7.03754		22:4	46.951	53351313	7.3987		22:4	6.45012	1.37097
22:3	47.101	3355573	0.630984		22:3	47.094	846209	0.139964		22:3			0		22:3	0.227728	0.270561
22:1	47.221	828581	0.155807		22:1	47.22	1205737	0.19943		22:1	47.219	4367692	0.605707		22:1	0.290093	0.202587
22:0	47.827	5324763	1.00127		22:0	47.82	3252847	0.538023		22:0	47.821	1894248	0.262692		22:0	0.585002	0.304759
	48.472	1100476	0.206934			48.459	1207985	0.199802
	48.925	2298491	0.432209			48.925	3030785	0.501294			TOT AREA=	721090062
	TOT AREA=	531800264				TOT AREA=	604592343
Δ6-OE-BSF-10% FBS +Tet																Δ6-OE-BSF-10% FBS +Tet
1st replicate					2nd replicate					3rd replicate
FAME	Time (min)	Peak Area	Relative Abundance (%)		FAME	Time (min)	Peak Area	Relative Abundance (%)		FAME	Time (min)	Peak Area	Relative Abundance (%)		FAME	Mean Relative Abundance (%)	SD
						24.602	3088803	0.456996			33.944	1769491	0.277485
	32.204	1174268	0.216915			29.735	2719544	0.402363					0
	33.949	1224343	0.226165			33.943	4846757	0.717089					0
	34.212	869515	0.16062			34.213	576360	0.0852739					0
14:0	34.692	1294099	0.239051		14:0	34.688	568053	0.0840448		14:0	34.689	1149881	0.18032		14:0	0.167805	0.0638966
16:2	35.739	588744	0.108755		16:2	34.866	630642	0.093305		16:2	35.74	631711	0.0990624		16:2	0.100374	0.00637524
16:1			0		16:1	36.151	1233704	0.18253		16:1	36.146	1892761	0.296815		16:1	0.159782	0.122237
16:0	36.906	41733425	7.70915		16:0	36.91	83690612	12.3822		16:0	36.91	49151836	7.7078		16:0	9.26639	2.20323
	38.643	1414203	0.261237			38.654	505953	0.074857			38.647	581297	0.0911567			0.142417	0.0842815
17:1	38.749	15122808	2.79354		17:1	38.746	14433098	2.13541		17:1	38.748	20596210	3.22982		17:1	2.71959	0.449838
17:0	38.852	5164996	0.954097		17:0	38.851	8472327	1.2535		17:0	38.849	6095665	0.955898		17:0	1.0545	0.140718
18:2	40.126	102630633	18.9583		18:2	40.123	120246677	17.7908		18:2	39.395	90246677	14.1521		18:2	16.9671	2.04674
18:1	40.235	42900579	7.92475		18:1	40.237	40092801	5.93183		18:1	40.128	37892766	5.94219		18:1	6.59959	0.93704
18:1	40.339	16740928	3.09245		18:1	40.34	17892766	2.64728		18:1	40.239	10092801	1.58271		18:1	2.44081	0.6334
18:0	40.714	97289447	17.9717		18:0	40.712	141861425	20.9887		18:0	40.339	176195916	27.6304		18:0	22.1969	4.03463
20:4	43.039	29152439	5.38515		20:4	43.041	17636301	2.60933		20:4	43.045	34341183	5.38525		20:4	4.45991	1.30855
20:4	43.148	1159974	0.214275		20:4	43.146	1159862	0.171604		20:4	43.146	2313880	0.362854		20:4	0.249578	0.0819706
20:3	43.352	8220762	1.51857		20:3	43.351	7147774	1.05753		20:3	43.349	8648254	1.35619		20:3	1.31076	0.190939
20:3	43.472	725396	0.133998		20:3	43.477	583046	0.0862631		20:3	43.466	1307298	0.205005		20:3	0.141755	0.0487857
20:2	43.616	33559460	6.19923		20:2	43.615	46411455	6.86669		20:2	43.616	42378526	6.64563		20:2	6.57052	0.277619
20:1	43.863	1093548	0.202004		20:1	43.861	1005481	0.148763		20:1	43.866	1565382	0.245477		20:1	0.198748	0.0395503
20:0	44.198	1119370	0.206774		20:0	44.191	2227441	0.329555		20:0	44.193	1020976	0.160105		20:0	0.232145	0.071466
22:6	46.456	19718060	3.64239		22:6	46.457	18206991	2.69377		22:6	46.459	24429565	3.83095		22:6	3.38904	0.497619
22:5	46.618	64346250	11.8863		22:5	46.62	67353931	9.96518		22:5	46.62	73031491	11.4525		22:5	11.1013	0.82266
22:4	46.771	24665839	4.55636		22:4	46.769	30842559	4.56323		22:4	46.769	24103946	3.77989		22:4	4.29983	0.367665
22:4	46.932	22647184	4.18347		22:4	46.932	32884414	4.86533		22:4	46.931	24161283	3.78888		22:4	4.27923	0.444645
22:3	47.204	1452033	0.268225		22:3	47.202	3125502	0.462426		22:3	47.809	949839	0.14895		22:3	0.2932	0.129189
22:1	47.789	1245647	0.2301		22:1	47.814	909679	0.134589		22:1	48.455	1431162	0.224429		22:1	0.196373	0.043749
22:0	48.911	4095195	0.756479		22:0	48.91	5538963	0.819503		22:0	48.913	1709953	0.268148		22:0	0.61471	0.246403
	TOT AREA=	541349145				TOT AREA=	675892921				TOT AREA=	637689750
	S/U=	0.390436				S/U=	0.576272				S/U=	0.591086
	P/S=	1.08295				P/S=	1.03681				P/S=	1.14768
Δ6-OE-BSF-10% FBS -Tet																Δ6-OE-BSF-10% FBS -Tet
1st replicate					2nd replicate					3rd replicate
FAME	Time (min)	Peak Area	Relative Abundance (%)		FAME	Time (min)	Peak Area	Relative Abundance (%)		FAME	Time (min)	Peak Area	Relative Abundance (%)		FAME	Mean Relative Abundance (%)	SD
						33.951	616964	0.170746			33.947	1669078	0.330431
	33.94	1030077	0.134748			34.214	522194	0.144519
14:0	34.689	756576	0.0989701		14:0	34.691	606353	0.16781		14:0	34.691	595750	0.117942		14:0	0.128241	0.0290318
	35.739	859464	0.112429			35.749	609876	0.168785			35.747	620124	0.122767
16:2	36.154	1585717	0.207433		16:2	36.156	661407	0.183046		16:2	36.151	635335	0.125779		16:2	0.172086	0.0342242
16:1	36.402	378191	0.0494724		16:1	36.488	256485	0.0709829		16:1	36.489	413556	0.0818726		16:1	0.0674426	0.0134621
	36.484	773387	0.101169					0					0
16:0	36.912	64188692	8.39673		16:0	36.91	31817195	8.80549		16:0	36.912	32651349	6.46406		16:0	7.88876	1.02114
	37.252	5058544	0.661724			37.243	583300	0.16143			38.642	342728	0.0678506
	38.644	598581	0.0783023			38.049	778201	0.215369					0
17:1	38.752	11661797	1.52552		17:1	38.752	8875065	2.4562		17:1	38.749	13184546	2.61017		17:1	2.1973	0.479161
17:0	38.854	6695110	0.875809		17:0	38.854	4082689	1.12989		17:0	38.857	4456518	0.882267		17:0	0.962657	0.118284
18:2	40.127	186969318	24.4581		18:2	40.126	89504593	24.7706		18:2	40.129	122467768	24.2452		18:2	24.4913	0.215782
18:1	40.238	54695276	7.15486		18:1	40.235	26314735	7.28267		18:1	40.241	35867085	7.10069		18:1	7.17941	0.0762948
18:1	40.339	24487162	3.20324		18:1	40.339	10332198	2.85946		18:1	40.34	14375587	2.84597		18:1	2.96956	0.165333
18:0	40.719	129263759	16.9094		18:0	40.712	66243232	18.333		18:0	40.718	88113903	17.4441		18:0	17.5622	0.587139
	41.568	6492868	0.849353			41.572	2718695	0.752406					0
20:4	43.043	31549123	4.12704		20:4	43.039	17531519	4.85189		20:4	43.043	24588673	4.86787		20:4	4.6156	0.345527
20:4	43.145	1794886	0.234795		20:4	43.157	706537	0.195536		20:4	43.163	1158828	0.229416		20:4	0.219915	0.0173782
20:3	43.351	9042980	1.18294		20:3	43.348	5396874	1.4936		20:3	43.36	6520712	1.29092		20:3	1.32249	0.128775
20:3	43.477	993217	0.129926		20:3	43.471	271228	0.075063		20:3	43.475	626154	0.123961		20:3	0.10965	0.0245776
20:2	43.617	46012146	6.019		20:2	43.619	23846997	6.59972		20:2	43.618	37286783	7.38175		20:2	6.66682	0.558361
20:1	43.883	1199658	0.156931		20:1	43.868	2510905	0.694899		20:1	43.876	413410	0.0818437		20:1	0.311225	0.273025
20:0	44.193	2079159	0.271981		20:0	44.193	1060226	0.29342		20:0	44.191	1127999	0.223312		20:0	0.262905	0.0293322
22:6	46.461	23661352	3.09522		22:6	46.464	1283724	0.355274		22:6	46.472	7377386	1.46052		22:6	1.637	1.12552
22:5	46.623	75255425	9.8444		22:5	46.617	23779950	6.58116		22:5	46.63	40462018	8.01036		22:5	8.14531	1.33563
22:4	46.77	26373563	3.45001		22:4	46.776	17771840	4.9184		22:4	46.774	30154664	5.96979		22:4	4.7794	1.03338
22:4	46.932	24057909	3.14709		22:4	46.941	19046026	5.27104		22:4	46.943	30731772	6.08404		22:4	4.83405	1.23818
22:3	47.21	3371202	0.440998		22:3	47.214	843281	0.23338		22:3	47.21	2047101	0.405269		22:3	0.359882	0.090632
22:1	47.805	14365170	1.87915		22:1	47.811	1530105	0.42346		22:1	47.816	2747423	0.543913		22:1	0.948843	0.659665
22:0	48.907	9198629	1.2033		22:0	48.918	1231211	0.340741		22:0	48.478	1805097	0.357359		22:0	0.633801	0.402755
	TOT AREA=	764448938				TOT AREA=	361333605				48.928	2680061	0.530578
											TOT AREA=	505121408

## Sheet: BSF in HMI-11 with  5% FBS
WT-BSF-5% FBS -Tet															WT-BSF-5% FBS -Tet
1st replicate					2nd replicate					3rd replicate
FAME	Time (min)	Peak Area	Relative Abundance (%)		FAME	Time (min)	Peak Area	Relative Abundance (%)		FAME	Time (min)	Peak Area	Relative Abundance (%)		FAME	Mean Relative Abundance (%)	SD
14:0	32.259	2359014	0.452108		14:0	33.996	1948156	0.408045		14:0	33.334	1409400	0.559545		14:0	0.473233	0.063628
	33.998	1546194	0.29633			36.976	2587434	0.541943					0			0.279424	0.22157
	36.551	1977308	0.378953					0					0			0.126318	0.17864
	36.978	1257462	0.240994					0					0			0.0803314	0.113606
16:0	37.322	38340319	7.34797		16:0	37.32	30943762	6.48123		16:0	36.986	17801565	7.06739		16:0	6.96553	0.361101
	38.478	1878412	0.36					0					0			0.12	0.169706
	38.823	2914789	0.558623					0					0			0.186208	0.263337
17:1	38.929	8826039	1.69152		17:1	38.823	3745512	0.784505		17:1	38.829	4265223	1.69333		17:1	1.38979	0.428
17:0	40.205	5427531	1.04019		17:0	38.928	8053713	1.68687		17:0	38.932	2388395	0.948216		17:0	1.22509	0.328675
			0			40.203	4448480	0.931742					0			0.310581	0.439228
18:2	40.319	132853635	25.4616		18:2	40.319	109944545	23.0281		18:2	40.211	63472622	25.1992		18:2	24.563	1.09059
18:1	40.42	44540858	8.53631		18:1	40.422	43148785	9.03759		18:1	40.325	21451920	8.51662		18:1	8.69684	0.241083
18:1	40.602	20017239	3.83633		18:1	40.602	15838493	3.3174		18:1	40.427	9944068	3.94789		18:1	3.70054	0.274721
	40.795	2099443	0.402361			40.798	2139509	0.448124					0			0.283495	0.20133
18:0	41.657	93407833	17.9017		18:0	41.033	94180614	19.7263		18:0	40.803	47260722	18.763		18:0	18.797	0.745272
						41.654	1898798	0.397707								0.397707	0
20:4	43.017	3018679	0.578533		20:4	43.035	3668071	0.768284		20:4	43.072	1981688	0.786749		20:4	0.711189	0.094104
	43.137	981924	0.188187			43.134	1686458	0.353232			43.132	161911	0.0642802			0.2019	0.118362
			0					0					0			0	0
	43.197	667731	0.127971			43.194	382751	0.0801679			43.192	76534	0.0303847			0.079508	0.0398423
20:4	43.248	6515871	1.24877		20:4	43.252	7704860	1.6138		20:4	43.272	4475886	1.77697		20:4	1.54651	0.220821
20:3	43.448	1994254	0.382201		20:3	43.445	2213279	0.463575		20:3	43.452	564053	0.223934		20:3	0.35657	0.0994976
20:3	43.771	7235288	1.38665		20:3	43.779	7397849	1.54949		20:3	43.781	2983159	1.18434		20:3	1.3735	0.149362
20:2		1565397	0.30001		20:2	43.984	1455397	0.304836		20:2	43.89	7427849	2.94893		20:2	1.18459	1.24758
20:2		960982	0.184173		20:2	45.524	959982	0.20107		20:2	45.514	1467397	0.582571		20:2	0.322605	0.183953
												1019982	0.404943			0.404943	0
20:1		0	0		20:1		0	0		20:1		0	0		20:1	0	0
20:0		0	0		20:0		0	0		20:0		0	0		20:0	0	0
	46.6	726689	0.139271			46.606	526806	0.110341					0			0.0832038	0.0600077
22:6	46.766	7088549	1.35853		22:6	46.766	6177366	1.29386		22:6	46.61	3708843	1.47245		22:6	1.37495	0.0738255
22:5	46.921	35258896	6.75741		22:5	46.918	34887623	7.30728		22:5	46.779	16048942	6.37158		22:5	6.81209	0.383947
22:4	47.085	40426116	7.74771		22:4	47.085	33231178	6.96033		22:4	46.929	18223375	7.23486		22:4	7.3143	0.326319
22:4	47.371	32642194	6.25592		22:4	47.367	31580249	6.61454		22:4	47.102	13804660	5.48058		22:4	6.11701	0.473242
22:3	47.977	6067377	1.16282		22:3	47.984	4611326	0.965851		22:3	47.377	2758994	1.09535		22:3	1.07467	0.0817304
22:1	49.098	15952070	3.05723		22:1	49.086	9347470	1.95785		22:1	47.992	7401988	2.93866		22:1	2.65125	0.492692
22:0	49.873	3233144	0.619636		22:0	49.876	4755745	0.9961		22:0	49.13	1783895	0.708223		22:0	0.774653	0.160709
							7972428	1.66984
	TOT AREA=	521781237				TOT AREA=	477436639				TOT AREA=	251883071
	S/U=	0.391184				S/U=	0.442788				S/U=	0.392509
	P/S=	0.512663				P/S=	0.539021				P/S=	0.513381
WT-BSF-5% FBS +Tet															WT-BSF-5% FBS +Tet
1st replicate					2nd replicate					3rd replicate
FAME	Time (min)	Peak Area	Relative Abundance (%)		FAME	Time (min)	Peak Area	Relative Abundance (%)		FAME	Time (min)	Peak Area	Relative Abundance (%)		FAME	Mean Relative Abundance (%)	SD
14:0	32.279	7624784	0.610841		14:0	32.259	2034268	0.338545		14:0	33.998	1600189	0.445986		14:0	0.465124	0.111985
	33.337	29244541	2.34285			33.996	1288876	0.214496			36.976	2106875	0.587203			1.04818	0.928029
	36.989	50798979	4.06964			36.977	2187870	0.364108					0			1.47791	1.83864
16:0	37.609	26646958	2.13476		16:0	37.319	38972499	6.48585		16:0	37.319	17294200	4.82003		16:0	4.48021	1.7925
	37.684	8935422	0.715839			38.469	2544963	0.423536					0			0.379792	0.293873
			0			38.825	2528364	0.420773			38.824	1536283	0.428174			0.282983	0.200122
17:1	38.836	12384856	0.992182		17:1	38.929	9498513	1.58075		17:1	38.93	6700939	1.86761		17:1	1.48018	0.364397
17:0	38.942	9004712	0.72139		17:0	40.208	6286335	1.04618		17:0	40.201	3766887	1.04986		17:0	0.939144	0.153982
18:2	40.22	204274703	16.365		18:2	40.322	146465473	24.375		18:2	40.318	80151954	22.339		18:2	21.0263	3.39925
18:1	40.333	72276063	5.79022		18:1	40.421	48989231	8.15284		18:1	40.421	26970802	7.51698		18:1	7.15335	0.998221
18:1	40.434	33354131	2.67208		18:1	40.607	21558004	3.58771		18:1	40.796	11200216	3.12159		18:1	3.12713	0.373822
18:1	40.814	19683943	1.57693		18:1	40.799	2108671	0.350927		18:1			0		18:1	0.642619	0.676013
18:0	41.669	189057376	15.1459		18:0	41.659	106990468	17.8055		18:0	41.034	70055722	19.5251		18:0	17.4921	1.80149
	43.1	637588	0.0510788					0					0			0.0170263	0.0240788
20:4	43.147	9454789	0.757447		20:4	43.066	3582224	0.596158		20:4	43.049	1424370	0.396983		20:4	0.58353	0.147429
			0			43.134	1462718	0.243427			43.133	1186304	0.330632			0.191353	0.139912
			0			43.194	787568	0.131068			43.193	371142	0.10344			0.0781694	0.0564131
20:4	43.272	2594707	0.207869		20:4	43.247	8114751	1.35047		20:4	43.247	8213507	2.28917		20:4	1.2825	0.851046
20:3	43.463	9068850	0.726529		20:3	43.453	3574300	0.594839		20:3	43.447	1325335	0.369382		20:3	0.563583	0.14747
20:3	46.625	15342731	1.22915		20:3	43.771	10995652	1.82991		20:3	43.764	4249357	1.18433		20:3	1.41446	0.294335
	46.788	49625474	3.97562					0					0			1.32521	1.87413
	46.939	58652365	4.69879					0					0			1.56626	2.21503
	47.11	41560436	3.32951					0					0			1.10984	1.56955
20:2	47.39	8426526	0.675071		20:2	43.976	2423237	0.403278		20:2	43.981	8425536	2.34826		20:2	1.1422	0.860002
20:2	47.997	14984003	1.20041		20:2	44.676	2774745	0.461776		20:2	44.652	14923103	4.15919		20:2	1.94046	1.5976
	49.112	12578822	1.00772					0					0			0.335907	0.475045
20:1	51.127	30812697	2.46848		20:1			0		20:1			0		20:1	0.822828	1.16365
20:0	56.744	40879017	3.27492		20:0			0		20:0			0		20:0	1.09164	1.54381
	61.456	5967622	0.478081			46.602	787827	0.131111			46.605	943955	0.263088			0.29076	0.142995
22:6	61.516	18816036	1.5074		22:6	46.767	7351583	1.22346		22:6	46.766	4553778	1.26917		22:6	1.33334	0.124483
22:5	62.169	24956127	1.9993		22:5	46.92	42351937	7.04826		22:5	46.922	25154929	7.01088		22:5	5.35281	2.37134
22:4	63.153	30436329	2.43833		22:4	47.091	48206882	8.02264		22:4	47.085	28323275	7.89393		22:4	6.1183	2.60266
22:4	63.369	101411893	8.12437		22:4	47.375	42779320	7.11938		22:4	47.367	24846254	6.92485		22:4	7.38953	0.525639
22:3	63.389	108751303	8.71234		22:3	47.983	10684080	1.77806		22:3	47.977	3308630	0.922142		22:3	3.80418	3.48814
22:1			0		22:1	49.099	13514112	2.24903		22:1	49.104	6217974	1.733		22:1	1.32734	0.961927
22:0					22:0	49.883	5870349	0.97695		22:0		3946850	1.10002		22:0	1.03848	0.0615344
							4170369	0.694038					0			0.347019	0.347019
	TOT AREA=	1248243783				TOT AREA=	600885189				TOT AREA=	358798366
	S/U=	0.381034				S/U=	0.376857				S/U=	0.377608
	P/S=	0.304189				P/S=	0.484047				P/S=	0.473013
Δ6-KD-BSF-5% FBS +Tet															Δ6-KD-BSF-5% FBS +Tet
1st replicate					2nd replicate					3rd replicate
FAME	Time (min)	Peak Area	Relative Abundance (%)		FAME	Time (min)	Peak Area	Relative Abundance (%)		FAME	Time (min)	Peak Area	Relative Abundance (%)		FAME	Mean Relative Abundance (%)	SD
	36.755	359697	0.078548			29.773	294721	0.0571737			32.501	2229486	0.337739
	36.85	987228	0.215584			33.326	1565969	0.303787			33.452	1485891	0.225094
						34.001	733053	0.142207			36.751	709735	0.107516
						36.75	298741	0.0579536			36.851	1619941	0.245401
						36.853	909105	0.17636
16:0	36.979	98748471	21.564		16:0	36.979	92941273	18.0299		16:0	36.983	188610707	28.5721		16:0	22.722	4.38105
	37.145	565553	0.123501			37.319	586112	0.113701			37.602	1380156	0.209076			0.14876	0.0428375
	37.236	289459	0.0632099			37.593	720557	0.139783			37.694	1557218	0.235899			0.146297	0.0706503
	37.322	609713	0.133145			37.695	877859	0.170298			37.816	6818649	1.03294			0.445461	0.415687
	37.606	718429	0.156885			37.82	3120721	0.605397					0			0.254094	0.256533
	37.69	1210989	0.264447			37.949	1042353	0.202209					0			0.155552	0.112888
	37.817	3573076	0.780262			38.442	1426205	0.276673					0			0.352312	0.323
	37.971	803651	0.175495			38.568	559003	0.108443					0			0.094646	0.0723068
	38.449	2290395	0.50016			38.724	920119	0.178496					0			0.226219	0.206959
													0			0.0873775	0.0873775
			0													0	0
			0													0	0
17:1	38.823	3876448	0.84651		17:1	38.825	1191655	0.231172		17:1	38.829	8257526	1.25091		17:1	0.776198	0.419265
17:0	38.924	1561775	0.341049		17:0	38.927	4113362	0.797962		17:0	38.931	4900714	0.742396		17:0	0.627136	0.203562
	39.556	578766	0.126387			39.197	591097	0.114669					0			0.0803517	0.0570183
	39.614	396414	0.086566			39.403	567337	0.110059					0			0.0655417	0.047327
			0			39.55	361843	0.0701949					0			0.0233983	0.0330902
			0										0			0.0512854	0.0725285
			0			39.899	1269541	0.246282					0			0.0820939	0.116098
18:2	40.201	69602589	15.1993		18:2	40.204	95784181	18.5814		18:2	40.204	106758411	16.1726		18:2	16.6511	1.42161
18:1	40.316	22483449	4.90977		18:1	40.319	47450668	9.20509		18:1	40.322	33664750	5.09978		18:1	6.40488	1.98156
18:1	40.418	7432344	1.62302		18:1	40.417	13837195	2.68432		18:1	40.416	11177578	1.69326		18:1	2.0002	0.484592
18:0	40.798	151435561	33.0694		18:0	40.798	137194169	26.6147		18:0	40.8	182563017	27.656		18:0	29.1134	2.82946
	40.951	2799326	0.611296			41.023	6992616	1.35652			41.033	9844562	1.49133			1.15305	0.387009
	41.022	9484357	2.07112					0			41.65	6629791	1.00433			1.02515	0.845661
	41.638	5553599	1.21275					0					0			0.404251	0.571698
			0					0					0			0	0
20:4	43.074	5180730	1.13133		20:4	43.057	11502637	2.23143		20:4	43.074	5079069	0.769415		20:4	1.37739	0.621708
			0			43.102	3228083	0.626225			43.105	1006809	0.152519			0.259581	0.266628
			0			43.113	396189	0.0768578					0			0.0256193	0.0362311
20:4	43.137	8629921	1.88454		20:4	43.137	13262508	2.57283		20:4	43.134	11935833	1.80813		20:4	2.0885	0.343892
			0			43.249	1089683	0.211391			43.253	683766	0.103582			0.104991	0.0863056
20:3	43.447	1211381	0.264532		20:3	43.456	5669027	1.09975		20:3	43.453	4834993	0.73244		20:3	0.698908	0.3418
20:2	43.537	800260	0.174755		20:2	43.589	793103	0.153856		20:2	43.572	1185958	0.179658		20:2	0.169423	0.0111878
22:5	46.76	11659362	2.54609		22:5	46.763	15610897	3.0284		22:5	46.764	15745949	2.38531		22:5	2.65327	0.27326
22:4	46.92	18856726	4.11779		22:4	46.924	23809819	4.61893		22:4	46.92	25962496	3.93299		22:4	4.22324	0.289791
22:4	47.088	16054939	3.50596		22:4	47.088	20926075	4.05951		22:4	47.085	21001040	3.18139		22:4	3.58229	0.362529
22:3	47.245	695901	0.151966		22:3	47.365	964403	0.187087		22:3	47.362	2323952	0.352049		22:3	0.230367	0.0872286
22:1	47.372	1458996	0.318605		22:1			0		22:1			0		22:1	0.106202	0.150192
	47.975	8023278	1.75206			47.98	2881291	0.55895			47.969	2153032	0.326157			0.879057	0.624582
	TOT AREA=	457932783				TOT AREA=	515483170				TOT AREA=	660121029
	S/U=	1.499				S/U=	0.933998				S/U=	1.50744
	P/S=	0.239302				P/S=	0.224614				P/S=	0.246113
Δ6-KD-BSF-5% FBS -Tet															Δ6-KD-BSF-5% FBS -Tet
1st replicate					2nd replicate					3rd replicate
FAME	Time (min)	Peak Area	Relative Abundance (%)		FAME	Time (min)	Peak Area	Relative Abundance (%)		FAME	Time (min)	Peak Area	Relative Abundance (%)		FAME	Mean Relative Abundance (%)	SD
	34.42	356179	0.150314								34.425	599109	0.0890218
	34.576	287108	0.121165								34.543	729399	0.108382
14:0	34.756	207617	0.0876183		14:0	34.42	217210	0.0705717		14:0	34.749	563709	0.0837617		14:0	0.0806506	0.00729867
	34.938	225625	0.0952181			35.453	994478	0.323107			34.927	839750	0.124779			0.181035	0.101183
	35.813	256085	0.108073			35.813	919548	0.298762			36.751	336824	0.0500488			0.152295	0.106243
	36.252	204546	0.0863223			36.242	833440	0.270785					0			0.119036	0.112942
	36.362	207966	0.0877656			36.448	1082389	0.351669					0			0.146478	0.149451
	36.481	285003	0.120277			36.482	1236815	0.401842					0			0.17404	0.168399
	36.557	279321	0.117879			36.763	137792	0.0447687					0			0.0542158	0.0485852
	36.858	346863	0.146383			36.852	687266	0.223293					0			0.123225	0.0926181
16:0	36.984	52092650	21.9841		16:0	36.981	66154105	21.4935		16:0	36.853	93077893	13.8305		16:0	19.1027	3.7334
	37.324	3260532	1.37601			37.151	345953	0.1124			37.324	1155562	0.171705			0.553371	0.582195
			0			37.318	974648	0.316664			37.699	897398	0.133345			0.150003	0.129813
			0			37.7	1037000	0.336922			37.825	4214902	0.626294			0.321072	0.255929
			0			37.819	2989566	0.971313			37.969	532325	0.0790983			0.350137	0.440423
			0			37.95	537681	0.174693					0			0.058231	0.0823511
17:1	37.823	1979521	0.835396		17:1	38.825	580399	0.188572		17:1	38.459	1935382	0.287579		17:1	0.437182	0.284466
17:0	38.832	3207085	1.35345		17:0	38.932	562319	0.182698		17:0	38.574	638142	0.0948217		17:0	0.543657	0.573734
			0					0			38.734	830135	0.12335			0.0411167	0.0581478
			0					0			38.831	5633052	0.837017			0.279006	0.394574
			0					0			38.933	4613210	0.685478			0.228493	0.323138
18:2	40.209	42004123	17.7265		18:2	40.204	41665241	13.5371		18:2	40.209	138087125	20.5184		18:2	17.2607	2.86909
18:1	40.322	15225713	6.42554		18:1	40.322	15557753	5.05473		18:1	40.32	46422725	6.89797		18:1	6.12608	0.781725
18:1	40.424	4682792	1.97623		18:1	40.42	5510517	1.79037		18:1	40.423	17575986	2.61162		18:1	2.12607	0.351618
18:0	40.8	67649848	28.5495		18:0	40.798	104573949	33.9762		18:0	40.805	189918502	28.22		18:0	30.2486	2.63923
	41.028	3390297	1.43077			41.033	8887299	2.88749			41.032	8266603	1.22834			1.84887	0.739054
	41.644	893226	0.376958			41.654	5306414	1.72406			41.662	11686302	1.73647			1.27916	0.637975
			0					0					0			0	0
			0					0					0			0	0
			0					0								0	0.319226
20:4	43.079	616401	0.260133		20:4	43.073	3437075	1.11671		20:4	43.079	4557369	0.677181		20:4	0.684674	0.477078
			0			43.109	721535	0.234427					0			0.0781425	#REF!
20:4	43.14	5472623	2.30955		20:4	43.138	5955536	1.93496		20:4	43.14	19631797	2.91709		20:4	2.3872	0.404697
20:3	43.449	551557	0.232768		20:3	43.452	1126217	0.365909		20:3	43.259	1242413	0.184611		20:3	0.261096	0.0766774
20:2	43.594	183909	0.0776131		20:2	43.575	769644	0.250058		20:2	43.456	7757860	1.15274		20:2	0.493471	0.471461
			0					0			44.312	1509637	0.224317			0.0747725	0.105744
22:5	46.77	7373772	3.11187		22:5	46.766	8843723	2.87333		22:5	46.773	27864464	4.14039		22:5	3.3752	0.549765
22:4	46.921	11123379	4.69428		22:4	46.923	12540622	4.07446		22:4	46.93	38545864	5.72754		22:4	4.83209	0.681868
22:4	47.096	8748371	3.69198		22:4	47.085	10768974	3.49885		22:4	47.097	31413289	4.66771		22:4	3.95285	0.511597
22:3	47.37	951174	0.401414		22:3	47.364	972904	0.316097		22:3	47.372	1644836	0.244407		22:3	0.320639	0.0641782
22:1	47.985	3866541	1.63175		22:1	47.971	840861	0.273197		22:1	47.989	10269846	1.526		22:1	1.14365	0.617016
22:0	49.102	1026276	0.433108		22:0	49.102	1017276	0.330514		22:0			0		22:0	0.254541	0.184796
	TOT AREA=	236956103				TOT AREA=	307786149				TOT AREA=	672991410
Δ6-OE-BSF-5% FBS -Tet
1st replicate					2nd replicate					3rd replicate					3rd replicate
FAME	Time (min)	Peak Area	Relative Abundance (%)		FAME	Time (min)	Peak Area	Relative Abundance (%)		FAME	Time (min)	Peak Area	Relative Abundance (%)		FAME	Mean Relative Abundance (%)	SD
	33.99	568484	0.147868			33.985	409948	0.076768
14:0	34.751	187005	0.0486417		14:0	34.74	364656	0.0682865		14:0	34.75	332558	0.172287		14:0	0.0964049	0.0542525
			0			36.459	650535	0.121821					0			0.040607	0.057427
			0			36.543	1010358	0.189202					0			0.0630675	0.0891909
16:0	36.973	41041506	10.6753		16:0	36.973	42687378	7.99376		16:0	36.976	19862207	10.2899		16:0	9.65298	1.18375
	37.313	1152789	0.299851			38.712	1371324	0.256798			38.715	342043	0.1772			0.244616	0.0508074
	38.721	494870	0.12872					0					0			0.0429067	0.0606793
17:1	38.82	4246431	1.10454		17:1	38.819	4952823	0.92748		17:1	38.823	3664576	1.89849		17:1	1.31017	0.422238
17:0	38.926	4175642	1.08612		17:0	38.923	5602629	1.04916		17:0	38.919	685267	0.355013		17:0	0.8301	0.336276
			0			39.391	412017	0.0771555					0			0.0257185	0.0363714
18:2	40.196	100136038	26.0463		18:2	40.199	149120566	27.9247		18:2	40.197	52721167	27.313		18:2	27.0947	0.782248
18:1	40.313	34821633	9.05743		18:1	40.312	46089605	8.63087		18:1	40.315	17654529	9.14619		18:1	8.94483	0.22494
18:1	40.414	14269352	3.71159		18:1	40.414	21738169	4.07075		18:1	40.415	7413975	3.84092		18:1	3.87442	0.148528
18:0	40.791	78703125	20.4714		18:0	40.793	107227681	20.0798		18:0	40.788	37266734	19.3066		18:0	19.9526	0.483968
								0			41.528	102382	0.0530405			0.0265202	0.0265202
								0								0	0
20:4	43.065	3884227	1.01032		20:4	43.053	10827449	2.02758		20:4	43.048	4104794	2.12655		20:4	1.72148	0.504487
			0			43.066	250643	0.0469361			43.064	328405	0.170135			0.072357	0.0717456
	43.106	491453	0.127831													0.127831	0
																#DIV/0!	#DIV/0!
20:4	43.13	13766087	3.58069		20:4	43.127	5235909	0.980491		20:4	43.128	3390868	1.75669		20:4	2.10596	1.08988
20:3	43.238	958374	0.249282		20:3	43.242	1373690	0.257241		20:3	43.237	232488	0.120444		20:3	0.208989	0.0626951
20:3	43.352	297793	0.0774587		20:3	43.437	2436685	0.4563		20:3	43.443	1403657	0.727185		20:3	0.420315	0.266467
20:2	43.441	4286466	1.11495		20:2	43.556	493974	0.092503		20:2	43.561	450974	0.233634		20:2	0.480362	0.452405
20:2	43.556		0		20:2					20:2					20:2	0	0
22:6	46.593	5382275	1.39998		22:6	46.594	10348436	1.93788		22:6	46.591	1152382	0.597008		22:6	1.31162	0.550961
22:5	46.758	24670535	6.41703		22:5	46.752	40343589	7.55485		22:5	46.754	12608905	6.53223		22:5	6.8347	0.511389
22:4	46.914	25782958	6.70638		22:4	46.907	44260907	8.28842		22:4	46.913	13456906	6.97155		22:4	7.32212	0.691802
22:4	47.08	19741268	5.13489		22:4	47.075	27943709	5.23282		22:4	47.076	10222109	5.29571		22:4	5.22114	0.066175
	47.224	409742	0.106578					0					0			0.0355259	0.0502412
22:3	47.357	1205350	0.313523		22:3	47.358	3767194	0.705455		22:3	47.368	770189	0.399008		22:3	0.472662	0.168269
22:1	47.965	1507619	0.392146		22:1	47.974	3089107	0.578475		22:1	47.976	3069107	1.59		22:1	0.853539	0.52628
22:0	49.084	2272903	0.591203		22:0	49.09	1999887	0.374504		22:0	49.11	1789887	0.927277		22:0	0.630995	0.227416
	TOT AREA=	384453925				TOT AREA=	534008868				TOT AREA=	193026109
Δ6-OE-BSF-5% FBS +Tet															Δ6-OE-BSF-5% FBS +Tet
1st replicate					2nd replicate					3rd replicate
FAME	Time (min)	Peak Area	Relative Abundance (%)		FAME	Time (min)	Peak Area	Relative Abundance (%)		FAME	Time (min)	Peak Area	Relative Abundance (%)		FAME	Mean Relative Abundance (%)	SD
14:0	33.749	976701	0.189364		14:0	33.989	505587	0.151871		14:0	33.996	959386	0.274194		14:0	0.205143	0.0511693
	35.263	835649	0.162017					0					0			0.0540056	0.0763754
16:0	36.982	59619380	11.5591		16:0	36.973	25058881	7.52731		16:0	36.977	39902583	11.4042		16:0	10.1635	1.86516
	37.321	4947810	0.959288			37.311	1250278	0.375565			37.319	2956846	0.84507			0.726641	0.25259
	38.724	1472432	0.285477			38.722	845470	0.253966			38.722	596414	0.170456			0.236633	0.0485304
17:1	38.826	4105805	0.796039		17:1	38.819	2986198	0.897009		17:1	38.82	2091095	0.597637		17:1	0.763562	0.124357
17:0	38.929	5121904	0.993041		17:0	38.925	1712753	0.514485		17:0	38.925	3328370	0.951252		17:0	0.819593	0.216417
18:2	40.207	135428686	26.2571		18:2	40.199	77761899	23.3585		18:2	40.203	94914082	27.1265		18:2	25.5807	1.61093
18:1	40.317	50177970	9.72857		18:1	40.311	27044271	8.12369		18:1	40.318	31557795	9.01925		18:1	8.95717	0.656658
18:1	40.42	22951336	4.44984		18:1	40.415	11564334	3.47375		18:1	40.418	10502404	3.0016		18:1	3.64173	0.603053
18:0	40.795	99588794	19.3084		18:0	40.789	69632638	20.9166		18:0	40.794	68049012	19.4485		18:0	19.8912	0.727342
20:4	43.059	9602450	1.86174		20:4	43.072	3954440	1.18785		20:4	43.053	7419676	2.12055		20:4	1.72338	0.393139
		287872	0.055813				924233	0.277626				427521	0.122186			0.151875	0.0929562
			0				50498	0.0151688					0			0.00505628	0.00715066
20:4	43.13	11492936	2.22827		20:4	43.128	6166339	1.85228		20:4	43.131	7671594	2.19255		20:4	2.09103	0.169454
20:3	43.258	1519454	0.294594		20:3	43.237	831395	0.249739		20:3	43.247	1475832	0.421794		20:3	0.322042	0.0728737
20:3			0		20:3			0		20:3			0		20:3	0	0
20:2	43.452	7251548	1.40594		20:2	43.44	3743425	1.12447		20:2	43.447	4145187	1.1847		20:2	1.23837	0.121015
20:2	46.602	15955281	3.09343		20:2	46.6	12663267	3.80385		20:2	46.6	12763267	3.64776		20:2	3.51501	0.30484
22:6	46.762	42409632	8.22244		22:6	46.592	12110271	3.63774		22:6	46.762	30713321	8.7779		22:6	6.87936	2.30336
22:5	46.919	20803145	4.03334		22:5	46.754	33263493	9.99185		22:5	46.911	14006518	4.00308		22:5	6.00942	2.81603
22:4	47.086	13940934	2.70289		22:4	46.909	15396198	4.62479		22:4	47.071	10022226	2.86436		22:4	3.39735	0.870431
22:4	47.357	1916662	0.371605		22:4	47.077	10889381	3.27101		22:4	47.358	2040947	0.583305		22:4	1.40864	1.31973
22:3	47.97	2947919	0.571546		22:3	47.37	3137024	0.942315		22:3	47.986	2892910	0.826797		22:3	0.780219	0.154907
22:1	49.091	2425174	0.470196		22:1	47.968	6024749	1.80974		22:1	49.079	1456702	0.416327		22:1	0.898756	0.644541
22:0			0		22:0	49.078	3605931	1.08317		22:0			0		22:0	0.361056	0.51061
			0			49.873	1783243	0.535659			TOT AREA=	349893688
	TOT AREA=	515779474				TOT AREA=	332906196				S/U=	0.480325
	S/U=	0.482044				S/U=	0.441756				P/S=	1.64687
	P/S=	1.71063				P/S=	1.24631

## Sheet: BSF in HMI-11 5% FBS + DHA  
WT BSF in 5% FBS +DHA - Tet																WT BSF in 5% FBS +DHA - Tet
1st Replicate					2nd Replicate					3rd Replicate
FAME	Time (min)	Peak Area	Relative Abundance (%)		FAME	Time (min)	Peak Area	Relative Abundance (%)		FAME	Time (min)	Peak Area	Relative Abundance (%)			FAME	Mean Relative Abundance (%)	SD
16:0	35.911	20694508	7.94653		16:0	35.909	14545885	6.82147		16:0	35.92	26751932	7.75055			16:0	7.50618	0.490732
17:1	37.727	4109480	1.57801		17:1	37.727	1874226	0.878941		17:1	37.73	10200160	2.95518			17:1	1.80404	0.862559
17:0	37.832	3658058	1.40467		17:0	37.837	3013003	1.41298		17:0	37.838	5112049	1.48106			17:0	1.4329	0.03422
18:2	39.108	43471802	16.6928		18:2	39.104	42578823	19.9679		18:2	39.124	75911401	21.993			18:2	19.5512	2.18374
18:1			0		18:1	39.202	10570918	4.95736		18:1	39.212	17629291	5.10754			18:1	3.35497	2.37311
18:1	39.206	12100601	4.64654		18:1	39.306	8869271	4.15935		18:1	39.315	12773004	3.70058			18:1	4.16882	0.386242
18:1	39.308	9109341	3.49792		18:1			0		18:1	39.683	3313645	0.960026			18:1	1.48598	1.47565
18:0	39.675	44206669	16.975		18:0	39.668	43206268	20.2621		18:0	40.503	63762833	18.4733			18:0	18.5701	1.34369
20:4	40.502	28037720	10.7663		20:4	40.5	2804115	1.31502		20:4	40.528	33883265	9.81663			20:4	7.29931	4.24925
20:4			0		20:4			0		20:4			0			20:4	0	0
20:3	42.486	12215586	4.69069		20:3	41.489	13331568	6.252		20:3	41.469	463088	0.134165			20:3	3.69229	2.59546
20:3			0		20:3			0		20:3			0			20:3	0	0
20:2	42.028	2262115	0.868635		20:2	42.032	2276155	1.06743		20:2	42.024	1001068	0.290029			20:2	0.742031	0.329757
20:2			0		20:2			0		20:2			0			20:2	0	0
20:1	45.117	1832563	0.70369		20:1	45.121	1835289	0.860681		20:1	45.115	521030	0.150952			20:1	0.571774	0.30439
20:0			0		20:0			0		20:0			0			20:0	0	0
22:6	45.279	49268058	18.9186		22:6	45.278	48687771	22.8327		22:6	45.304	58753418	17.022			22:6	19.5911	2.41942
22:5	45.363	9969856	3.82835		22:5	45.357	8760370	4.10828		22:5	45.372	19682405	5.70237			22:5	4.54633	0.825391
22:4	45.521	7994851	3.06996		22:4	45.521	4603743	2.15898		22:4	45.53	10242078	2.96733			22:4	2.73209	0.407409
22:4	45.663	4285878	1.64574		22:4	45.665	1410557	0.661498		22:4	45.728	2145268	0.621525			22:4	0.976256	0.473681
22:3	46.187	2837233	1.08948		22:3	46.187	2239297	1.05015		22:3	46.097	622086	0.18023			22:3	0.773284	0.419659
22:1	46.699	2879969	1.10589		22:1	46.703	1244202	0.583484		22:1	46.191	986625	0.285844			22:1	0.658404	0.338946
22:0	47.208	1487645	0.571244		22:0	47.196	1385387	0.649694		22:0	47.214	1407281	0.407716			22:0	0.542885	0.100802
	TOT AREA=	260421933				TOT AREA=	213236848				TOT AREA=	345161927
WT BSF in 5% FBS +DHA + Tet																WT BSF in 5% FBS +DHA + Tet
1st Replicate					2nd Replicate					3rd Replicate
FAME	Time (min)	Peak Area	Relative Abundance (%)		FAME	Time (min)	Peak Area	Relative Abundance (%)		FAME	Time (min)	Peak Area	Relative Abundance (%)			FAME	Mean Relative Abundance (%)	SD
16:0	35.911	16568876	8.02405		16:0	35.909	19136428	9.22838		16:0	35.91	15643985	5.76026			16:0	7.6709	1.4377
17:1	37.722	3524109	1.70667		17:1	37.727	2423675	1.1688		17:1	37.723	1904123	0.701116			17:1	1.19219	0.410849
17:0	37.826	1548762	0.750041		17:0	37.837	2986972	1.44044		17:0	37.847	3015903	1.11048			17:0	1.10032	0.281946
18:2	39.105	42984243	20.8166		18:2	39.104	43599607	21.0255		18:2	39.104	42657223	15.7068			18:2	19.183	2.45951
18:1			0		18:1	39.202	10765378	5.19151		18:1	39.202	11650897	4.28997			18:1	3.16049	2.26491
18:1	39.205	10234301	4.95631		18:1	39.306	6726954	3.24402		18:1	39.306	8678371	3.19546			18:1	3.79859	0.818869
18:1	39.305	7880912	3.8166		18:1			0		18:1			0			18:1	1.2722	1.79916
18:0	39.668	39951177	19.3477		18:0	39.668	35051145	16.9031		18:0	39.668	42036178	15.4781			18:0	17.243	1.59794
20:4	40.528	2888326	1.39877		20:4	40.5	2024376	0.976238		20:4	40.5	27781320	10.2293			20:4	4.20145	4.26585
20:4			0		20:4			0		20:4			0			20:4	0	0
20:3	41.469	12215675	5.91586		20:3	41.473	12357613	5.95935		20:3	41.464	12547861	4.62024			20:3	5.49848	0.621266
20:3			0		20:3			0		20:3			0			20:3	0	0
20:2	42.024	3504121	1.69699		20:2	42.018	3516321	1.69572		20:2	42.022	3601234	1.32601			20:2	1.5729	0.174583
20:2			0		20:2			0		20:2			0			20:2	0	0
20:1	45.125	1822631	0.882672		20:1	45.132	1798622	0.86737		20:1	45.118	1799527	0.662603			20:1	0.804215	0.100329
20:0			0		20:0			0		20:0			0			20:0	0	0
22:6	45.282	48320773	23.401		22:6	45.278	48568828	23.4219		22:6	45.278	47687651	17.559			22:6	21.4606	2.75886
22:5	45.36	9126471	4.41981		22:5	45.357	8512190	4.10493		22:5	45.356	8759840	3.22546			22:5	3.91673	0.505426
22:4	45.519	1707157	0.826749		22:4	45.521	4344458	2.09508		22:4	45.523	4598723	1.69329			22:4	1.53837	0.529254
22:4	45.72	966673	0.468145		22:4	45.665	946653	0.456515		22:4	45.669	14206573	5.23099			22:4	2.05188	2.24797
22:3	46.175	1837117	0.889687		22:3	46.187	3504380	1.68996		22:3	46.191	22383957	8.24198			22:3	3.60721	3.29352
22:1	46.685	746549	0.361542		22:1	46.703	688437	0.331993		22:1	46.698	1245212	0.458499			22:1	0.384011	0.0540345
22:0	47.203	662397	0.320788		22:0	47.196	412991	0.199161		22:0	47.202	1386017	0.510344			22:0	0.343431	0.128045
	TOT AREA=	206490270				TOT AREA=	207365028				TOT AREA=	271584595
Δ6-KD BSF in 5% FBS +DHA + Tet																Δ6-KD BSF in 5% FBS +DHA + Tet
1st Replicate					2nd Replicate					3rd Replicate
FAME	Time (min)	Peak Area	Relative Abundance (%)		FAME	Time (min)	Peak Area	Relative Abundance (%)		FAME	Time (min)	Peak Area	Relative Abundance (%)			FAME	Mean Relative Abundance (%)	SD
16:0	35.91	19464187	7.24374		16:0	35.913	25491250	8.53801		16:0	35.912	19057368	8.92362			16:0	8.23512	0.71847
17:1	37.723	7559755	2.81342		17:1	37.726	7420744	2.4855		17:1	37.731	1985217	0.929578			17:1	2.07616	0.821737
17:0	37.834	4070598	1.5149		17:0	37.834	4596227	1.53945		17:0	37.839	3231428	1.51312			17:0	1.52249	0.0120167
18:2	39.113	57416223	21.3679		18:2	39.117	59068008	19.7842		18:2	39.113	44427743	20.8033			18:2	20.6518	0.655366
18:1	39.208	14982927	5.57601		18:1	39.206	13911879	4.65963		18:1	39.207	11369762	5.32389			18:1	5.18651	0.386518
18:1			0		18:1	39.312	11885672	3.98097		18:1	39.314	7402293	3.46613			18:1	2.48237	1.76784
18:1	39.308	10579049	3.93707		18:1	39.675	57177731	19.151		18:1	39.674	38779472	18.1585			18:1	13.7489	6.94981
18:0	39.677	46551758	17.3246		18:0	40.496	12753631	4.27169		18:0			0			18:0	7.19876	7.36936
20:4	40.496	7878348	2.93199		20:4	40.528	1839229	0.616029		20:4	40.538	1721766	0.806217			20:4	1.45141	1.0498
20:4			0		20:4			0		20:4			0			20:4	0	0
20:3	42.018	594274	0.221164		20:3	41.469	367500	0.12309		20:3	40.047	490934	0.22988			20:3	0.191378	0.0484177
20:3			0		20:3			0		20:3			0			20:3	0	0
20:2	42.482	738944	0.275004		20:2	42.024	574177	0.192314		20:2	42.488	2215725	1.03751			20:2	0.501611	0.380442
20:2			0		20:2			0		20:2			0			20:2	0	0
20:1	45.115	678069	0.252349		20:1	45.115	481944	0.161422		20:1	45.118	1962105	0.918756			20:1	0.444176	0.337626
20:0			0		20:0			0		20:0			0			20:0	0	0
22:6	45.281	70439948	26.2148		22:6	45.293	73437333	24.597		22:6	45.284	58951641	27.6041			22:6	26.1386	1.22883
22:5	45.369	14735484	5.48392		22:5	45.361	16497196	5.52555		22:5	45.526	9416942	4.40949			22:5	5.13965	0.516586
22:4	45.527	7507643	2.79403		22:4	45.527	9324507	3.12314		22:4	45.711	4590820	2.14965			22:4	2.68894	0.404311
22:4	45.715	1478919	0.550391		22:4	45.711	2192165	0.734241		22:4	46.189	4746395	2.2225			22:4	1.16904	0.748678
22:3	46.186	1467839	0.546267		22:3	46.184	938749	0.314423		22:3	46.711	745196	0.348938			22:3	0.40321	0.102134
22:1	46.728	1374064	0.511368		22:1	46.689	200027	0.0669968		22:1	47.212	1229096	0.575525			22:1	0.38463	0.226123
22:0	47.22	1185344	0.441135		22:0	47.208	404040	0.135329		22:0	47.214	1237085	0.579265			22:0	0.385243	0.185496
	TOT AREA=	268703373				TOT AREA=	298562009				TOT AREA=	213560988
Δ6-KD BSF in 5% FBS +DHA - Tet																Δ6-KD BSF in 5% FBS +DHA - Tet
1st Replicate					2nd Replicate					3rd Replicate
FAME	Time (min)	Peak Area	Relative Abundance (%)		FAME	Time (min)	Peak Area	Relative Abundance (%)		FAME	Time (min)	Peak Area	Relative Abundance (%)			FAME	Mean Relative Abundance (%)	SD
16:0	35.914	16390566	7.92332		16:0	35.917	18372829	9.12329		16:0	35.911	14813606	8.79204			16:0	8.61289	0.506
17:1	37.73	4549572	2.1993		17:1	37.723	2362626	1.1732		17:1	37.733	2741871	1.62733			17:1	1.66661	0.419824
17:0	37.842	2920155	1.41162		17:0	37.84	3157204	1.56775		17:0	37.84	2579574	1.53101			17:0	1.50346	0.0666491
18:2	39.114	41944105	20.2761		18:2	39.109	41511256	20.613		18:2	39.11	35481018	21.0584			18:2	20.6492	0.320391
18:1			0		18:1	39.209	11262813	5.59271		18:1	39.207	9378986	5.56653			18:1	3.71975	2.63028
18:1	39.205	10171861	4.91715		18:1	39.311	7041270	3.49644		18:1	39.308	6162644	3.6576			18:1	4.02373	0.635161
18:1	39.313	7952598	3.84435		18:1	39.679	37988915	18.8639		18:1			0			18:1	7.56943	8.13917
18:0	39.669	40550909	19.6026		18:0	40.025	328249	0.162997		18:0	39.675	30954128	18.3716			18:0	12.7124	8.888
20:4	40.042	1121282	0.542036		20:4	40.495	3401157	1.68889		20:4	40.528	3393177	2.01389			20:4	1.41494	0.631335
20:4			0		20:4			0		20:4			0			20:4	0	0
20:3	40.502	1589956	0.768597		20:3	41.489	1351183	0.670949		20:3	41.469	1231283	0.73078			20:3	0.723442	0.0402007
20:3			0		20:3			0		20:3			0			20:3	0	0
20:2	42.065	3412321	1.64954		20:2	42.025	4003902	1.98819		20:2	42.024	3493902	2.07367			20:2	1.9038	0.183145
20:2			0		20:2			0		20:2			0			20:2	0	0
20:1	45.147	1765430	0.853422		20:1	45.127	1732511	0.860303		20:1	45.115	1722530	1.02234			20:1	0.912022	0.0780579
20:0			0		20:0			0		20:0			0			20:0	0	0
22:6	45.282	49740521	24.0449		22:6	45.283	48722553	24.1939		22:6	45.277	39552111	23.4746			22:6	23.9045	0.309975
22:5	45.37	11224360	5.42594		22:5	45.367	10070687	5.00074		22:5	45.363	6483443	3.848			22:5	4.75823	0.666627
22:4	45.524	5603459	2.70875		22:4	45.526	5116341	2.54059		22:4	45.522	1411677	0.837846			22:4	2.02906	0.845111
22:4	45.713	1580115	0.763839		22:4	46.185	2781383	1.38114		22:4	45.694	2623434	1.55704			22:4	1.234	0.340124
22:3	46.189	4726798	2.28497		22:3	46.717	1253201	0.622295		22:3	46.189	3759511	2.23131			22:3	1.71286	0.771456
22:1	46.71	832314	0.402347		22:1			0		22:1	46.385	872375	0.517764			22:1	0.306704	0.221932
22:0	47.211	788482	0.381158		22:0	47.199	925739	0.459689		22:0	47.208	1833500	1.0882			22:0	0.643017	0.316423
	TOT AREA=	206864804				TOT AREA=	201383819				TOT AREA=	168488770
