# Supplementary material for: Exploring the activity of the putative Δ6-desaturase and its role in bloodstream form life-cycle transitions in Trypanosoma brucei
Source: PLoS Pathog. 2025 Feb 18;21(2):e1012691. doi: 10.1371/journal.ppat.1012691 (PMC11867338; doi:10.1371/journal.ppat.1012691)
Supplement: S3 Appendix — (XLSX) [file ppat.1012691.s003.xlsx]

## Sheet: PCF in SDM-79 with 10% FBS
WT PCF in 10% FBS - Tet																WT PCF in 10% FBS - Tet
1st Replicate					2nd Replicate					3rd Replicate
FAME	Time (min)	Peak Area	Relative Abundance (%)		FAME	Time (min)	Peak Area	Relative Abundance (%)		FAME	Time (min)	Peak Area	Relative Abundance (%)			FAME	Mean Relative Abundance (%)	SD
14:0	18.497	4646702	0.486597		14:0	18.554	1446169	0.179429		14:0			0			14:0	0.222009	0.200921
16:2	20.723	1931658	0.202281		16:2	20.75	1499480	0.186043		16:2	20.747	1019419	0.216945			16:2	0.201757	0.012621
16:1	20.802	3317903	0.347447		16:1	20.826	2878391	0.357128		16:1	20.823	1558001	0.331562			16:1	0.345379	0.010539
	20.854	5567926	0.583067		16:1	20.877	5513073	0.684018			20.869	2722745	0.579434				0.615506	0.0484676
16:0	21.102	52723493	5.52114		16:0	21.117	42490501	5.27188		16:0	21.109	22861514	4.86522			16:0	5.21941	0.270338
17:2	22.048	8577130	0.898187		17:2	22.07	6675155	0.828199		17:2	22.063	4336804	0.922926			17:2	0.883104	0.0401158
cyc-17:0			0		cyc-17:0			0		cyc-17:0			0			cyc-17:0	0	0
17:1	22.17	2861025	0.299603		17:1	22.186	1302998	0.161666		17:1	22.177	870510	0.185255			17:1	0.215508	0.0602391
17:0	22.265	11918206	1.24806		17:0	22.332	6304321	0.782189		17:0	22.279	5836271	1.24203			17:0	1.09076	0.218207
18:2	23.171	268047005	28.0696		18:2	23.178	220581745	27.368		18:2	23.16	146642810	31.2074			18:2	28.8817	1.66932
18:1	23.222	136459241	14.2899		18:1	23.232	126419244	15.6851		18:1	23.213	74590401	15.8738			18:1	15.2829	0.706405
18:1	23.275	63415425	6.64079		18:1	23.284	56189712	6.97157		18:1	23.273	36149003	7.69296			18:1	7.10177	0.439304
18:1	23.382	7530989	0.788636		18:1	23.397	6739084	0.836131		18:1	23.386	4466614	0.950552			18:1	0.85844	0.0679577
18:0	23.493	117124172	12.2651		18:0	23.502	105483604	13.0876		18:0	23.489	58926241	12.5402			18:0	12.631	0.341837
20:4	24.996	9791453	1.02535		20:4	24.605	2186117	0.271236		20:4	25.007	3592629	0.764557			20:4	0.687047	0.312706
20:4	25.062	4176147	0.437321		20:4	25.014	10665315	1.32327		20:4	25.073	1656088	0.352436			20:4	0.704341	0.439016
20:3	25.178	14694494	1.53879		20:3	25.076	3056201	0.379189		20:3	25.188	5735527	1.22059			20:3	1.04619	0.489204
20:3	25.302	1789705	0.187416		20:3	25.195	12506829	1.55175		20:3	25.203	0	0			20:3	0.579721	0.691572
20:2	25.364	7500471	0.785441		20:2	25.319	1115050	0.138346		20:2	25.374	3247319	0.69107			20:2	0.538286	0.285412
20:2	25.404	3954474	0.414108		20:2	25.382	5909858	0.733248		20:2	25.408	1956272	0.416319			20:2	0.521225	0.149925
20:1	25.474	6629011	0.694182		20:1	25.493	5054158	0.627079		20:1	25.485	3113073	0.662501			20:1	0.661254	0.0274089
20:0	25.662	4399630	0.460724		20:0	25.681	1945624	0.241397		20:0	25.672	1191644	0.253597			20:0	0.318573	0.10064
22:5	26.93	46098492	4.82738		22:5	26.941	41962109	5.20632		22:5	26.928	17168830	3.65374			22:5	4.56248	0.660935
22:4	27.022	128627868	13.4698		22:4	27.03	105124725	13.043		22:4	27.013	53852307	11.4604			22:4	12.6577	0.864356
22:4	27.145	14465013	1.51476		22:4	27.152	12330515	1.52987		22:4	27.144	5778233	1.22968			22:4	1.42477	0.138087
22:3	27.232	21855312	2.28866		22:3	27.246	17903609	2.22134		22:3	27.235	9211073	1.96023			22:3	2.15674	0.141647
22:1	27.93	5561122	0.582354		22:1	27.946	1931982	0.239705		22:1	27.934	2494280	0.530814			22:1	0.450958	0.150853
22:0	28.931	1273947	0.133406		22:0	28.953	768381	0.0953345		22:0	32.159	919464	0.195673			22:0	0.141471	0.0413583
	TOT AREA=	954938014				TOT AREA=	805983950				TOT AREA=	469897072
	S/U=	0.253651				S/U=	0.246777				S/U=	0.237747
	P/S=	0.293508				P/S=	0.322026				P/S=	0.264627
WT PCF in 10% FBS + Tet																WT PCF in 10% FBS + Tet
1st Replicate					2nd Replicate					3rd Replicate
FAME	Time (min)	Peak Area	Relative Abundance (%)		FAME	Time (min)	Peak Area	Relative Abundance (%)		FAME	Time (min)	Peak Area	Relative Abundance (%)			FAME	Mean Relative Abundance (%)	SD
14:0	18.512	2703648	0.317916		14:0	18.284	497284	0.0418242		14:0	18.547	125310	0.0264472			14:0	0.128729	0.133923
16:2	20.736	1724313	0.202758		16:2	20.747	2409971	0.202691		16:2	20.747	823941	0.173897			16:2	0.193115	0.0135897
16:1	20.814	2850460	0.335179		16:1	20.823	4141711	0.348339		16:1	20.816	1556788	0.328567			16:1	0.337362	0.00821823
16:1	20.865	5040103	0.592655		16:1	20.875	7341836	0.617487		16:1	20.869	3016180	0.636579			16:1	0.615573	0.0179829
16:0	21.108	45155378	5.30972		16:0	21.118	56391632	4.74283		16:0	21.109	22568884	4.76327			16:0	4.93861	0.262551
17:2	22.059	7552459	0.888077		17:2	22.068	9235733	0.776773		17:2	22.063	4047685	0.854282			17:2	0.839711	0.0465931
cyc-17:0			0		cyc-17:0			0		cyc-17:0			0			cyc-17:0	0	0
17:1	22.176	1951671	0.229493		17:1	22.188	2660128	0.223731		17:1			0			17:1	0.151074	0.106852
17:0	22.274	9334366	1.09761		17:0	22.334	27228620	2.29007		17:0	22.276	2860060	0.603629			17:0	1.33043	0.707897
18:2	23.172	236771654	27.8415		18:2	23.19	323336023	27.1942		18:2	23.16	142661106	30.1093			18:2	28.3817	1.24986
18:1	23.224	128666609	15.1296		18:1	23.24	170782442	14.3637		18:1	23.213	78703163	16.6107			18:1	15.368	0.932678
18:1	23.28	64039769	7.53029		18:1	23.291	77598156	6.52641		18:1	23.273	34065665	7.18971			18:1	7.08214	0.416834
18:1	23.388	7932362	0.932749		18:1	23.399	9845800	0.828083		18:1	23.386	3706146	0.782199			18:1	0.847677	0.063004
18:0	23.497	121825904	14.3252		18:0	23.507	146637011	12.3329		18:0	23.489	53358752	11.2616			18:0	12.6399	1.26942
20:4	25.004	6754286	0.794221		20:4	24.606	3687354	0.310126		20:4	25.007	4388232	0.926156			20:4	0.676835	0.264837
20:4	25.063	3253734	0.382599		20:4	25.012	15323930	1.28882		20:4	25.073	1765522	0.372621			20:4	0.681348	0.429569
20:3	25.188	12184701	1.43277		20:3	25.082	4872307	0.409786		20:3	25.188	6363669	1.34308			20:3	1.06188	0.462551
20:3			0		20:3	25.194	20907170	1.7584		20:3			0			20:3	0.586134	0.828919
20:2	25.374	5533720	0.650698		20:2	25.311	2142879	0.180227		20:2	25.374	3456668	0.729546			20:2	0.520157	0.242512
20:2	25.41	3588653	0.421982		20:2	25.381	15207084	1.279		20:2	25.408	1734281	0.366028			20:2	0.689002	0.417813
20:1	25.483	5965916	0.701519		20:1	25.493	9027641	0.759272		20:1	25.485	3032225	0.639965			20:1	0.700252	0.048715
20:0	25.668	7551493	0.887963		20:0	25.681	4095667	0.344467		20:0	25.672	1037944	0.219063			20:0	0.483831	0.290314
22:5	26.931	22991931	2.70357		22:5	26.943	64934384	5.46132		22:5	26.928	19220959	4.05667			22:5	4.07385	1.12591
22:4	27.02	96549646	11.3531		22:4	27.037	157435118	13.2411		22:4	27.013	63233101	13.3456			22:4	12.6466	0.915668
22:4	27.146	22924995	2.6957		22:4	27.153	17524533	1.4739		22:4	27.144	7394555	1.56065			22:4	1.91009	0.55664
22:3	27.237	20244111	2.38046		22:3	27.247	27600155	2.32132		22:3	27.235	10458212	2.20725			22:3	2.30301	0.0718865
22:1	27.936	6693514	0.787075		22:1	27.943	6727506	0.565818		22:1	27.934	2625646	0.554155			22:1	0.635683	0.107157
22:0	28.937	643119	0.0756229		22:0	28.232	1394870	0.117316		22:0	32.159	1606452	0.339049			22:0	0.177329	0.115613
	TOT AREA=	850428515				TOT AREA=	1188986945				TOT AREA=	473811146
	S/U=	0.282283				S/U=	0.253527				S/U=	0.20792
	P/S=	0.177568				P/S=	0.334763				P/S=	0.250333
Δ6-KD PCF in 10% FBS + Tet																Δ6-KD PCF in 10% FBS + Tet
1st Replicate					2nd Replicate					3rd Replicate
FAME	Time (min)	Peak Area	Relative Abundance (%)		FAME	Time (min)	Peak Area	Relative Abundance (%)		FAME	Time (min)	Peak Area	Relative Abundance (%)			FAME	Mean Relative Abundance (%)	SD
14:0	18.471	7680650	0.66731		14:0	18.473	6120087	0.611347		14:0	18.482	3021120	0.259548			14:0	0.512735	0.180482
16:2	20.698	1871807	0.162626		16:2	20.701	1471548	0.146996		16:2	20.701	1461467	0.125556			16:2	0.145059	0.0151956
16:1	20.78	2588757	0.224916		16:1	20.778	2032530	0.203033		16:1	20.777	2106981	0.181013			16:1	0.202988	0.0179234
16:1	20.828	4809896	0.417893		16:1	20.829	4163189	0.415869		16:1	20.829	3876654	0.333048			16:1	0.388936	0.039528
16:0	21.072	65397254	5.68184		16:0	21.072	55196815	5.51371		16:0	21.072	65215954	5.60278			16:0	5.59944	0.0686793
17:2	22.022	7838667	0.681039		17:2	22.023	6633822	0.662665		17:2	22.022	7517087	0.645801			17:2	0.663168	0.01439
cyc-17:0			0		cyc-17:0			0		cyc-17:0			0			cyc-17:0	0	0
17:1			0		17:1	22.144	3234069	0.323057		17:1	22.143	2085436	0.179162			17:1	0.167406	0.132149
17:0	22.287	4800759	0.417099		17:0	22.29	4229601	0.422503		17:0	22.288	5765889	0.495354			17:0	0.444985	0.0356843
18:2	23.155	429410410	37.308		18:2	23.148	375411842	37.5006		18:2	23.154	420958910	36.1651			18:2	36.9912	0.589452
18:1	23.202	195878626	17.0183		18:1	23.197	171551896	17.1366		18:1	23.201	194408189	16.7018			18:1	16.9523	0.183553
18:1	23.249	66382671	5.76746		18:1	23.245	60080837	6.00159		18:1	23.249	68461129	5.88157			18:1	5.88354	0.0955928
18:1	23.353	8200348	0.712462		18:1	23.351	6066211	0.605965		18:1	23.353	7853604	0.674712			18:1	0.66438	0.0440869
18:0	23.462	122823807	10.6712		18:0	23.46	96673671	9.65691		18:0	23.462	130765132	11.2342			18:0	10.5208	0.652642
20:4	24.968	6163169	0.535468		20:4	24.969	5310752	0.530501		20:4	24.968	6441745	0.553418			20:4	0.539796	0.0098434
20:4	25.029	2107495	0.183103		20:4	25.032	1929164	0.192708		20:4	25.03	2237800	0.192252			20:4	0.189354	0.00442406
20:3	25.098	1012481	0.0879663		20:3	25.098	1012371	0.101128		20:3	25.099	1273684	0.109424			20:3	0.0995059	0.00883464
20:3	25.149	11494010	0.998622		20:3	25.148	8888386	0.887877		20:3	25.148	10913315	0.937575			20:3	0.941358	0.0452905
20:2	25.272	2179983	0.189401		20:2	25.272	1841341	0.183935		20:2	25.273	2160446	0.185606			20:2	0.186314	0.00228703
20:2	25.335	15748184	1.36823		20:2	25.334	18073115	1.80536		20:2	25.334	15239847	1.30927			20:2	1.49429	0.221272
20:1	25.444	7892788	0.685741		20:1	25.447	6990425	0.698286		20:1	25.445	7944524	0.682523			20:1	0.68885	0.00680058
20:0	25.633	1910327	0.165973		20:0	25.634	1542492	0.154082		20:0	25.633	1741281	0.149595			20:0	0.15655	0.00691008
22:5	26.98	44160759	3.83677		22:5	26.98	39385030	3.93424		22:5	26.98	47689774	4.09708			22:5	3.95603	0.107382
22:4	27.025	51109783	4.44052		22:4	27.025	45034267	4.49856		22:4	27.026	55102419	4.73391			22:4	4.55766	0.126859
22:4	27.111	55253348	4.80052		22:4	27.11	49339347	4.9286		22:4	27.112	61842807	5.31299			22:4	5.01403	0.217761
22:3	27.2	28800017	2.5022		22:3	27.2	25184845	2.51576		22:3	27.201	31506680	2.70677			22:3	2.57491	0.0934047
22:1	27.899	4484063	0.389584		22:1	27.899	3685122	0.368114		22:1	27.898	5161375	0.44342			22:1	0.400372	0.0316758
22:0	30.306	986891	0.085743		22:0					22:0	30.314	1240376	0.106562			22:0	0.0961526	0.0104095
	TOT AREA=	1150986950				TOT AREA=	1001082775				TOT AREA=	1163993625
	S/U=	0.217546				S/U=	0.197678				S/U=	0.219764
	P/S=	0.385233				P/S=	0.387596				P/S=	0.379621
Δ6-KD PCF in 10% FBS - Tet																Δ6-KD PCF in 10% FBS - Tet
1st Replicate					2nd Replicate
FAME	Time (min)	Peak Area	Relative Abundance (%)		FAME	Time (min)	Peak Area	Relative Abundance (%)								FAME	Mean Relative Abundance (%)	SD
14:0	18.501	2634556	0.282837		14:0	18.487	13212990	2.32791								14:0	1.30538	1.02254
16:2	20.722	1968991	0.211384		16:2	20.722	741089	0.130568								16:2	0.170976	0.0404082
16:1	20.8	3797025	0.407636		16:1	20.804	1485433	0.261709								16:1	0.334672	0.0729633
16:1	20.854	5972335	0.64117		16:1	20.854	2405296	0.423774								16:1	0.532472	0.108698
16:0	21.101	44947883	4.82545		16:0	21.1	38547431	6.79143								16:0	5.80844	0.982989
17:2	22.048	9373806	1.00634		17:2	22.048	4032911	0.710533								17:2	0.858437	0.147903
cyc-17:0			0		cyc-17:0			0								cyc-17:0	0	0
17:1	22.17	2171320	0.233106		17:1	22.169	2105228	0.370907								17:1	0.302006	0.0689007
17:0	22.264	13120081	1.40853		17:0	22.266	1750615	0.30843								17:0	0.858479	0.550049
18:2	23.168	254935143	27.369		18:2	23.158	139979398	24.6621								18:2	26.0155	1.35344
18:1	23.221	144083284	15.4683		18:1	23.212	94939358	16.7268								18:1	16.0975	0.62924
18:1	23.274	64924268	6.97005		18:1	23.267	37334245	6.57769								18:1	6.77387	0.196181
18:1	23.381	8089307	0.86844		18:1	23.379	4591307	0.808914								18:1	0.838677	0.0297634
18:0	23.491	113915819	12.2296		18:0	23.487	76514256	13.4806								18:0	12.8551	0.625477
20:4	24.996	9115063	0.978562		20:4	24.995	4672074	0.823143								20:4	0.900853	0.0777093
20:4	25.06	3632157	0.389936		20:4	25.058	2250072	0.396426								20:4	0.393181	0.00324505
20:3	25.179	14080903	1.51168		20:3	25.178	6493850	1.14411								20:3	1.32789	0.183783
20:3	25.302	1819572	0.195343		20:3	25.225	82097	0.0144642								20:3	0.104904	0.0904394
20:2	25.366	6864383	0.736937		20:2	25.366	3370165	0.593768								20:2	0.665353	0.0715842
20:2	25.404	3989797	0.428331		20:2	25.403	2022680	0.356363								20:2	0.392347	0.0359838
20:1	25.476	6202635	0.665894		20:1	25.476	3547697	0.625047								20:1	0.64547	0.0204236
20:0	25.662	2457740	0.263855		20:0	25.663	15318691	2.6989								20:0	1.48138	1.21752
22:5	26.928	45632307	4.89893		22:5	26.927	21748800	3.83178								22:5	4.36536	0.533572
22:4	27.019	124024209	13.3148		22:4	27.014	62586605	11.0267								22:4	12.1708	1.14404
22:4	27.141	14892569	1.59882		22:4	27.147	9556230	1.68365								22:4	1.64123	0.0424184
22:3	27.231	21618250	2.32086		22:3	27.229	13228631	2.33067								22:3	2.32577	0.00490402
22:1	27.931	6188719	0.6644		22:1	27.932	4058727	0.715082								22:1	0.689741	0.025341
22:0	28.929	1023078	0.109834		22:0	32.164	1013408	0.178546								22:0	0.14419	0.0343559
	TOT AREA=	931475200				TOT AREA=	567589284
	S/U=	0.236974				S/U=	0.347519
	P/S=	0.300878				P/S=	0.275075
Δ6-OE PCF in 10% FBS + Tet																Δ6-OE PCF in 10% FBS + Tet
1st Replicate					2nd Replicate					3rd Replicate
FAME	Time (min)	Peak Area	Relative Abundance (%)		FAME	Time (min)	Peak Area	Relative Abundance (%)		FAME	Time (min)	Peak Area	Relative Abundance (%)			FAME	Mean Relative Abundance (%)	SD
14:0	18.471	1423763	0.159638		14:0	18.473	11134304	0.420728		14:0	18.482	12345273	0.429994			14:0	0.336787	0.12532
16:2	20.698	1065969	0.119521		16:2	20.701	3103732	0.11728		16:2	20.701	1321921	0.0460434			16:2	0.0942814	0.0341217
16:1	20.78	2386778	0.267616		16:1	20.778	5223201	0.197367		16:1	20.777	3810943	0.132738			16:1	0.19924	0.0550797
16:1	20.828	3215887	0.360579		16:1	20.829	13177911	0.497949		16:1	20.829	13278686	0.462505			16:1	0.440345	0.0582292
16:0	21.072	43756687	4.90619		16:0	21.072	117639287	4.4452		16:0	21.072	107994176	3.76151			16:0	4.37096	0.470253
17:2	22.022	3682517	0.4129		17:2	22.023	1390842	0.0525553		17:2	22.022	7258902	0.252832			17:2	0.239429	0.147415
cyc-17:0			0		cyc-17:0			0		cyc-17:0			0			cyc-17:0	0	0
17:1		4165266	0.467028		17:1	22.144	14383330	0.543498		17:1	22.143	15435707	0.537636			17:1	0.516054	0.0347492
17:0	22.287	2900774	0.325247		17:0	22.29	16671817	0.629972		17:0	22.288	16457017	0.573209			17:0	0.509476	0.132315
18:2	23.155	341590626	38.3006		18:2	23.148	874546014	33.0462		18:2	23.154	913161275	31.806			18:2	34.3843	2.81518
18:1	23.202	134870609	15.1223		18:1	23.197	342756034	12.9516		18:1	23.201	350711029	12.2155			18:1	13.4298	1.23392
18:1	23.249	57012176	6.39245		18:1	23.245	147308730	5.5663		18:1	23.249	153861774	5.35911			18:1	5.77262	0.446375
18:1	23.353		0		18:1	23.351		0		18:1	23.353		0			18:1	0	0
18:0	23.462	128795984	14.4412		18:0	23.46	332719912	12.5724		18:0	23.462	347660539	12.1092			18:0	13.0409	1.00801
20:4	24.968	1192023	0.133655		20:4	24.969	2888825	0.109159		20:4	24.968	5659234	0.197115			20:4	0.146643	0.0370637
20:4	25.029	11925865	1.33718		20:4	25.032	36264965	1.37033		20:4	25.03	38647728	1.34613			20:4	1.35121	0.0140041
20:3	25.098	8967905	1.00552		20:3	25.098	32555162	1.23015		20:3	25.099	3636129	0.126649			20:3	0.78744	0.476164
20:3	25.149	12727774	1.42709		20:3	25.148	1546515	0.0584376		20:3	25.148	36848730	1.28347			20:3	0.922999	0.614143
20:2	25.272	1356757	0.152125		20:2	25.272	17605166	0.66524		20:2	25.273	50354128	1.75387			20:2	0.857078	0.66783
20:2	25.335	1014017	0.113696		20:2	25.334	1837281	0.0694247		20:2	25.334	4823145	0.167993			20:2	0.117038	0.0403098
20:1	25.444	1595680	0.178915		20:1	25.447	3401930	0.128548		20:1	25.445	14764391	0.514253			20:1	0.273905	0.171191
20:0	25.633	1205731	0.135192		20:0	25.634	3085031	0.116573		20:0	25.633	4202599	0.146379			20:0	0.132715	0.0122938
22:5	26.98	32299967	3.62161		22:5	26.98	198269752	7.49195		22:5	26.98	225498546	7.85426			22:5	6.32261	1.91561
22:4	27.025	70108868	7.86091		22:4	27.025	340140098	12.8528		22:4	27.026	385410962	13.4241			22:4	11.3793	2.49876
22:4	27.111	7401034	0.829836		22:4	27.11	73213811	2.76651		22:4	27.112	83277843	2.90062			22:4	2.16565	0.946152
22:3	27.2	14188491	1.59088		22:3	27.2	43072532	1.62757		22:3	27.201	48114995	1.67588			22:3	1.63144	0.0348098
22:1	27.899	1597300	0.179096		22:1	27.899	3114368	0.117682		22:1	27.898	7928559	0.276157			22:1	0.190978	0.0652406
22:0	30.306	1418597	0.159059		22:0		9386112	0.35467		22:0	30.314	18569484	0.646787			22:0	0.386839	0.200409
	TOT AREA=	891867045				TOT AREA=	2646436662				TOT AREA=	2871033715
	S/U=	0.256564				S/U=	0.227752				S/U=	0.21798
	P/S=	0.356402				P/S=	0.438158				P/S=	0.439572
Δ6-OE PCF in 10% FBS - Tet																Δ6-OE PCF in 10% FBS - Tet
1st Replicate					2nd Replicate					3rd Replicate
FAME	Time (min)	Peak Area	Relative Abundance (%)		FAME	Time (min)	Peak Area	Relative Abundance (%)		FAME	Time (min)	Peak Area	Relative Abundance (%)			FAME	Mean Relative Abundance (%)	SD
14:0	18.471	1429323	0.179305		14:0	18.473	1529413	0.0637927		14:0	18.482	1591026	0.0659902			14:0	0.103029	0.0539425
16:2	20.698	3092732	0.387975		16:2	20.701	3141600	0.131038		16:2	20.701	2921600	0.121178			16:2	0.213397	0.123511
16:1	20.78	2176778	0.273071		16:1	20.778	3356269	0.139992		16:1	20.777	3136271	0.130082			16:1	0.181048	0.0651957
16:1	20.828	1237149	0.155197		16:1	20.829	11742846	0.489801		16:1	20.829	11822851	0.490371			16:1	0.378456	0.157868
16:0	21.072	30407461	3.81454		16:0	21.072	99315779	4.14252		16:0	21.072	100315779	4.16075			16:0	4.03927	0.159083
17:2	22.022	1584236	0.198738		17:2	22.023	5199375	0.216869		17:2	22.022	6188465	0.256676			17:2	0.224094	0.0241984
cyc-17:0			0		cyc-17:0			0		cyc-17:0			0			cyc-17:0	0	0
17:1		9606351	1.20509		17:1	22.144	11319624	0.472148		17:1	22.143	10919703	0.452911			17:1	0.710051	0.350135
17:0	22.287	1523670	0.191141		17:0	22.29	13996662	0.583809		17:0	22.288	14125462	0.585875			17:0	0.453608	0.185595
18:2	23.155	259668297	32.5747		18:2	23.148	793553841	33.0996		18:2	23.154	783433835	32.4941			18:2	32.7228	0.268464
18:1	23.202	98376152	12.341		18:1	23.197	294258466	12.2737		18:1	23.201	301258529	12.4952			18:1	12.37	0.0926924
18:1	23.249	42562900	5.33941		18:1	23.245	129662791	5.40831		18:1	23.249	128722787	5.33897			18:1	5.36223	0.0325861
18:1	23.353		0		18:1	23.351		0		18:1	23.353		0			18:1	0	0
18:0	23.462	96802294	12.1436		18:0	23.46	287647029	11.9979		18:0	23.462	297598229	12.3433			18:0	12.1616	0.141585
20:4	24.968	27304182	3.42524		20:4	24.969	29104265	1.21396		20:4	24.968	30204265	1.25277			20:4	1.96399	1.03338
20:4	25.029	2457760	0.30832		20:4	25.032	2677760	0.111691		20:4	25.03	2789760	0.11571			20:4	0.178573	0.0917592
20:3	25.098	9814978	1.23126		20:3	25.098	31547211	1.31585		20:3	25.099	32639411	1.35377			20:3	1.3003	0.0512081
20:3	25.149	3385796	0.424739		20:3	25.148	3476796	0.145019		20:3	25.148	3478985	0.144296			20:3	0.238018	0.132032
20:2	25.272	10679220	1.33968		20:2	25.272	38684105	1.61354		20:2	25.273	40084105	1.66255			20:2	1.53859	0.142065
20:2	25.335	973237	0.12209		20:2	25.334	3289558	0.137209		20:2	25.334	3199558	0.132706			20:2	0.130669	0.00633842
20:1	25.444	1516455	0.190235		20:1	25.447	12938575	0.539676		20:1	25.445	13048575	0.541209			20:1	0.423707	0.16509
20:0	25.633	1842437	0.231129		20:0	25.634	4090278	0.170608		20:0	25.633	4081388	0.169282			20:0	0.19034	0.0288476
22:5	26.98	61389247	7.70112		22:5	26.98	190432032	7.94304		22:5	26.98	190454012	7.89937			22:5	7.84784	0.105266
22:4	27.025	103533209	12.988		22:4	27.025	318798070	13.2973		22:4	27.026	319868074	13.267			22:4	13.1841	0.139217
22:4	27.111	19330950	2.42502		22:4	27.11	55372269	2.30961		22:4	27.112	56881269	2.35924			22:4	2.36462	0.0472685
22:3	27.2	2580013	0.323656		22:3	27.2	32457288	1.35381		22:3	27.201	32468399	1.34668			22:3	1.00805	0.483947
22:1	27.899	2017997	0.253153		22:1	27.899	10416543	0.43448		22:1	27.898	10527773	0.436655			22:1	0.374763	0.085996
22:0	30.306	1853738	0.232547		22:0		9463168	0.394714		22:0	30.314	9243175	0.383375			22:0	0.336879	0.0739189
	TOT AREA=	797146562				TOT AREA=	2397471613				TOT AREA=	2411003286
	S/U=	0.202847				S/U=	0.21034				S/U=	0.215572
	P/S=	0.40222				P/S=	0.469099				P/S=	0.464813
Δ6-OK PCF in 10% FBS + Tet																Δ6-OK PCF in 10% FBS + Tet
1st Replicate					2nd Replicate					3rd Replicate
FAME	Time (min)	Peak Area	Relative Abundance (%)		FAME	Time (min)	Peak Area	Relative Abundance (%)		FAME	Time (min)	Peak Area	Relative Abundance (%)			FAME	Mean Relative Abundance (%)	SD
14:0	18.471	3623482	0.219241		14:0	18.473	2274365	0.308993		14:0	18.482	740743	0.0580786			14:0	0.195437	0.103809
16:2	20.698	4018973	0.24317		16:2	20.701	1868191	0.25381		16:2	20.701	917488	0.0719364			16:2	0.189639	0.0833416
16:1	20.78	2501732	0.151369		16:1	20.778	2156774	0.293017		16:1	20.777	880350	0.0690246			16:1	0.171137	0.0925066
16:1	20.828	3914803	0.236868		16:1	20.829	1741303	0.236571		16:1	20.829	1159616	0.0909207			16:1	0.18812	0.0687303
16:0	21.072	73258694	4.43256		16:0	21.072	1710584	0.232398		16:0	21.072	43078899	3.37764			16:0	2.68087	1.78409
17:2	22.022	3052117	0.18467		17:2	22.023	1615792	0.21952		17:2	22.022	2310871	0.181186			17:2	0.195125	0.017308
cyc-17:0			0		cyc-17:0			0		cyc-17:0			0			cyc-17:0	0	0
17:1		710963	0.0430173		17:1	22.144	7393200	1.00443		17:1	22.143	15384271	1.20622			17:1	0.751222	0.507507
17:0	22.287	9177754	0.555306		17:0	22.29	2173442	0.295281		17:0	22.288	2002128	0.156979			17:0	0.335855	0.165128
18:2	23.155	572995402	34.6694		18:2	23.148	270595808	36.7628		18:2	23.154	422817962	33.1514			18:2	34.8612	1.48058
18:1	23.202	255368706	15.4512		18:1	23.197	104426838	14.1873		18:1	23.201	197599216	15.4929			18:1	15.0438	0.605891
18:1	23.249	102356358	6.19313		18:1	23.245	46326189	6.29382		18:1	23.249	78588432	6.16179			18:1	6.21625	0.0563239
18:1	23.353		0		18:1	23.351		0		18:1	23.353		0			18:1	0	0
18:0	23.462	205251185	12.4189		18:0	23.46	102564431	13.9343		18:0	23.462	165497188	12.9759			18:0	13.1097	0.625859
20:4	24.968	8174405	0.494597		20:4	24.969	9286416	1.26164		20:4	24.968	14571965	1.14253			20:4	0.966255	0.337039
20:4	25.029	2680983	0.162215		20:4	25.032	2310595	0.313915		20:4	25.03	914528	0.0717043			20:4	0.182611	0.0999282
20:3	25.098	21566655	1.3049		20:3	25.098	2744476	0.372861		20:3	25.099	15440168	1.2106			20:3	0.962788	0.418914
20:3	25.149		0		20:3	25.148	1082783	0.147106		20:3	25.148	1208025	0.0947162			20:3	0.0806073	0.0608786
20:2	25.272	10322712	0.624582		20:2	25.272	9154182	1.24368		20:2	25.273	8870214	0.695477			20:2	0.854578	0.276652
20:2	25.335	4101942	0.248191		20:2	25.334	1109528	0.150739		20:2	25.334	1885792	0.147857			20:2	0.182262	0.0466332
20:1	25.444	3350040	0.202696		20:1	25.447	756083	0.102721		20:1	25.445	4066844	0.318864			20:1	0.208094	0.0883228
20:0	25.633		0		20:0	25.634	954599	0.129691		20:0	25.633	865599	0.067868			20:0	0.0658529	0.0529652
22:5	26.98	76246631	4.61335		22:5	26.98	53446678	7.2612		22:5	26.98	61053965	4.78699			22:5	5.55385	1.20936
22:4	27.025	165556922	10.0171		22:4	27.025	88411337	12.0115		22:4	27.026	130762997	10.2526			22:4	10.7604	0.889847
22:4	27.111	65929279	3.98909		22:4	27.11	10714714	1.45569		22:4	27.112	53586094	4.20146			22:4	3.21541	1.24733
22:3	27.2	50117252	3.03238		22:3	27.2	8274444	1.12416		22:3	27.201	42805287	3.35618			22:3	2.50424	0.984779
22:1	27.899	4694657	0.284053		22:1	27.899	417620	0.0567374		22:1	27.898	1709650	0.134047			22:1	0.158279	0.0943699
22:0	30.306	3767383	0.227948		22:0		2547935	0.346159		22:0	30.314	6696866	0.525073			22:0	0.366394	0.122142
	TOT AREA=	1652739030				TOT AREA=	736058307				TOT AREA=	1275415158
	S/U=	0.217343				S/U=	0.180209				S/U=	0.207407
	P/S=	0.314625				P/S=	0.482706				P/S=	0.305521
Δ6-OK PCF in 10% FBS - Tet																Δ6-OK PCF in 10% FBS - Tet
1st Replicate					2nd Replicate					3rd Replicate
FAME	Time (min)	Peak Area	Relative Abundance (%)		FAME	Time (min)	Peak Area	Relative Abundance (%)		FAME	Time (min)	Peak Area	Relative Abundance (%)			FAME	Mean Relative Abundance (%)	SD
14:0	18.471	2075089	0.225418		14:0	18.473	4516274	0.254864		14:0	18.482	1289241	0.143532			14:0	0.207938	0.0471019
16:2	20.698	1912990	0.207809		16:2	20.701	3467005	0.195651		16:2	20.701	433431	0.0482541			16:2	0.150572	0.0725195
16:1	20.78	1957036	0.212594		16:1	20.778	3101466	0.175023		16:1	20.777	713444	0.079428			16:1	0.155682	0.0560587
16:1	20.828	991716	0.107731		16:1	20.829	2646180	0.14933		16:1	20.829	1208330	0.134524			16:1	0.130528	0.0172163
16:0	21.072	982048	0.106681		16:0	21.072	69940964	3.94693		16:0	21.072	30153543	3.35701			16:0	2.47021	1.68853
17:2	22.022	2291947	0.248976		17:2	22.023	1273139	0.0718462		17:2	22.022	2056728	0.228976			17:2	0.183266	0.0792077
cyc-17:0			0		cyc-17:0			0		cyc-17:0			0			cyc-17:0	0	0
17:1		6854219	0.744578		17:1	22.144	17830084	1.00619		17:1	22.143	10111095	1.12567			17:1	0.958815	0.159147
17:0	22.287	2560301	0.278127		17:0	22.29	9735185	0.549379		17:0	22.288	1496589	0.166616			17:0	0.331374	0.160735
18:2	23.155	317925282	34.5364		18:2	23.148	572275174	32.2948		18:2	23.154	291198634	32.4193			18:2	33.0835	1.02862
18:1	23.202	153061249	16.6271		18:1	23.197	268062962	15.1274		18:1	23.201	139459967	15.5261			18:1	15.7602	0.63424
18:1	23.249	59102931	6.42039		18:1	23.245	105492907	5.95321		18:1	23.249	54365004	6.05248			18:1	6.14203	0.200961
18:1	23.353		0		18:1	23.351		0		18:1	23.353		0			18:1	0	0
18:0	23.462	124882201	13.566		18:0	23.46	214720438	12.1172		18:0	23.462	118286787	13.1689			18:0	12.9507	0.611286
20:4	24.968	11824841	1.28454		20:4	24.969	21443918	1.21013		20:4	24.968	9758013	1.08636			20:4	1.19368	0.0817374
20:4	25.029	2063753	0.224187		20:4	25.032	1205028	0.0680026		20:4	25.03	882784	0.0982807			20:4	0.130157	0.0676286
20:3	25.098	10714497	1.16392		20:3	25.098	9445175	0.533013		20:3	25.099	11620150	1.29368			20:3	0.996871	0.332247
20:3	25.149	651199	0.0707402		20:3	25.148	2133623	0.120405		20:3	25.148	956134	0.106447			20:3	0.0991974	0.0209137
20:2	25.272	9980896	1.08423		20:2	25.272	42565648	2.40208		20:2	25.273	8649384	0.96294			20:2	1.48308	0.651712
20:2	25.335	2679830	0.291112		20:2	25.334	8256013	0.465906		20:2	25.334	1663338	0.18518			20:2	0.314066	0.11575
20:1	25.444	2498212	0.271382		20:1	25.447	4544469	0.256455		20:1	25.445	1717061	0.191161			20:1	0.239666	0.0348355
20:0	25.633	2279302	0.247602		20:0	25.634	2979332	0.168131		20:0	25.633	2815871	0.313492			20:0	0.243075	0.0594298
22:5	26.98	64885225	7.04852		22:5	26.98	118838279	6.70632		22:5	26.98	63786942	7.10143			22:5	6.95209	0.175121
22:4	27.025	110995583	12.0575		22:4	27.025	206298845	11.6419		22:4	27.026	111751711	12.4414			22:4	12.0469	0.326454
22:4	27.111	11587132	1.25872		22:4	27.11	40329022	2.27586		22:4	27.112	20481557	2.28022			22:4	1.93827	0.480517
22:3	27.2	7728513	0.839553		22:3	27.2	24335036	1.37328		22:3	27.201	3705590	0.412545			22:3	0.875127	0.393026
22:1	27.899	3541222	0.384685		22:1	27.899	4474318	0.252496		22:1	27.898	2599591	0.289414			22:1	0.308865	0.0556911
22:0	30.306	4523310	0.49137		22:0	30.302	12122684	0.684112		22:0	30.314	7066207	0.786684			22:0	0.654055	0.12242
	TOT AREA=	920550524				TOT AREA=	1772033168				TOT AREA=	898227126
	S/U=	0.175444				S/U=	0.215687				S/U=	0.218849
	P/S=	0.47545				P/S=	0.441324				P/S=	0.446456

## Sheet: PCF in SDM-79 with 1.25% FBS
WT PCF in 1.25% FBS - Tet																WT PCF in 1.25% FBS - Tet
1st Replicate					2nd Replicate					3rd Replicate
FAME	Time (min)	Peak Area	Relative Abundance (%)		FAME	Time (min)	Peak Area	Relative Abundance (%)		FAME	Time (min)	Peak Area	Relative Abundance (%)			FAME	Mean Relative Abundance (%)	SD
14:0	34.898	575058	0.0383636		14:0	34.867	408392	0.0761313		14:0	34.892	236975	0.0701966			14:0	0.0615638	0.016583
16:2	35.462	430786	0.0287388		16:2	35.465	316588	0.0590175		16:2	35.464	208424	0.0617393			16:2	0.0498318	0.0149563
16:1	35.767	384961	0.0256817		16:1	35.769	2262466	0.421763		16:1	35.766	659963	0.195494			16:1	0.214313	0.162246
16:1	36.17		0		16:1	36.176		0		16:1	36.173		0			16:1	0	0
16:0	36.926	63438856	4.23217		16:0	36.931	23795831	4.43595		16:0	36.928	16382312	4.85276			16:0	4.50696	0.258283
17:2	38.773	885155	0.059051		17:2	38.781	7266516	1.3546		17:2	38.772		0			17:2	0.471218	0.625113
cyc-17:0			0		cyc-17:0			0		cyc-17:0			0			cyc-17:0	0	0
17:1	38.765	252512	0.0168457		17:1	38.768	255231	0.0475795		17:1	38.762	6060652	1.79528			17:1	0.619903	0.831214
17:0	38.863	18976608	1.26598		17:0	38.862	18568007	3.4614		17:0	38.869	2915817	0.863722			17:0	1.8637	1.14162
18:2	40.157	715656413	47.7433		18:2	40.15	242257905	45.161		18:2	40.152	155896806	46.1797			18:2	46.3613	1.06199
18:1	40.258	251206377	16.7586		18:1	40.259	86002054	16.0323		18:1	40.255	51658251	15.3022			18:1	16.031	0.594592
18:1	40.359	43738005	2.91788		18:1	40.357	15814854	2.94816		18:1	40.351	1564867	0.463544			18:1	2.10986	1.16419
18:1			0		18:1			0		18:1			0			18:1	0	0
18:0	40.737	161776623	10.7925		18:0	40.739	59422446	11.0774		18:0	40.734	39194928	11.6103			18:0	11.1601	0.338935
20:4	43.06	1445572	0.0964378		20:4	43.064	650315	0.12123		20:4	43.066	581315	0.172197			20:4	0.129955	0.0315378
20:4	43.375	6622234	0.441786		20:4	43.371	682595	0.127247		20:4	43.375	654329	0.193825			20:4	0.254286	0.13534
20:3	43.642	83613399	5.57807		20:3	43.648	22364566	4.16914		20:3	43.641	7680612	2.27515			20:3	4.00745	1.35325
20:3	43.698	24232036	1.61658		20:3	43.691	11260110	2.09908		20:3	43.695	14643014	4.33755			20:3	2.6844	1.18543
20:2	43.74	4900173	0.326903		20:2	43.742	2682675	0.500097		20:2	43.742	1434791	0.425013			20:2	0.417338	0.070914
20:2	43.791	26303410	1.75477		20:2	43.794	1589387	0.296289		20:2	43.791	604673	0.179116			20:2	0.743391	0.71675
20:1	43.886	2437113	0.162586		20:1	43.885	785179	0.146371		20:1	43.882	1297658	0.384392			20:1	0.231116	0.108584
20:0	43.981	2030941	0.135489		20:0	43.987	611828	0.114055		20:0	43.988	584173	0.173043			20:0	0.140863	0.0243797
22:5	46.476	28035322	1.87031		22:5	46.475	11463443	2.13698		22:5	46.476	12035205	3.56506			22:5	2.52412	0.744067
22:4	46.638	45479179	3.03403		22:4	46.634	24431241	4.5544		22:4	46.639	8635317	2.55795			22:4	3.38213	0.851405
22:4	46.84	11298899	0.753779		22:4	46.841	952960	0.177648		22:4	46.845	10987856	3.25482			22:4	1.39541	1.33567
22:3	46.939	2775507	0.185161		22:3	46.942	1023971	0.190886		22:3	46.943	872958	0.258587			22:3	0.211545	0.033346
22:1	47.857	1788901	0.119342		22:1	47.855	1052988	0.196295		22:1	47.856	889807	0.263578			22:1	0.19146	0.0589282
22:0	48.561	683650	0.0456081		22:0	48.563	509619	0.0950018		22:0	48.567	1906802	0.564832			22:0	0.235147	0.233993
	TOT AREA=	1498967690				TOT AREA=	536431167				TOT AREA=	337587505
	S/U=	0.19775				S/U=	0.238542				S/U=	0.221521
	P/S=	0.432338				P/S=	0.429067				P/S=	0.576984
WT PCF in 1.25% FBS +Tet																WT PCF in 1.25% FBS + Tet
1st Replicate					2nd Replicate					3rd Replicate
FAME	Time (min)	Peak Area	Relative Abundance (%)		FAME	Time (min)	Peak Area	Relative Abundance (%)		FAME	Time (min)	Peak Area	Relative Abundance (%)			FAME	Mean Relative Abundance (%)	SD
14:0	34.892	336441	0.0702066		14:0	34.898	989162	0.0730983		14:0	34.896	1110520	0.191673			14:0	0.111659	0.0565907
16:2	35.462	1591770	0.332162		16:2	35.464	249184	0.0184145		16:2	35.465	347332	0.0599488			16:2	0.136842	0.139149
16:1	35.767	65120	0.0135889		16:1	35.769	11518185	0.851185		16:1	35.771	2128879	0.36744			16:1	0.410738	0.343315
16:1			0		16:1			0		16:1			0			16:1	0	0
16:0	36.926	24118424	5.0329		16:0	36.925	66041095	4.88039		16:0	36.928	25145639	4.34008			16:0	4.75112	0.297242
17:2	38.775	326898	0.0682152		17:2	38.771	435320	0.0321698		17:2	38.778	442321	0.0763437			17:2	0.0589096	0.0191969
cyc-17:0			0		cyc-17:0			0		cyc-17:0			0			cyc-17:0	0	0
17:1	38.761	349706	0.0729747		17:1	38.765	166332	0.0122918		17:1	38.763	252491	0.0435794			17:1	0.0429486	0.0247777
17:0	38.869	189062	0.0394524		17:0	38.863	18449623	1.36341		17:0	38.865	16964169	2.92798			17:0	1.44361	1.1806
18:2	40.157	230340819	48.0662		18:2	40.151	553382823	40.8946		18:2	40.155	267414489	46.1552			18:2	45.0386	3.0324
18:1	40.258	73196956	15.2743		18:1	40.254	176881913	13.0714		18:1	40.251	85537141	14.7635			18:1	14.3698	0.941442
18:1	40.354	14499824	3.02574		18:1	40.358	40318367	2.9795		18:1	40.359	17417361	3.0062			18:1	3.00381	0.0189549
18:1			0		18:1			0		18:1			0			18:1	0	0
18:0	40.741	52234797	10.9001		18:0	40.737	152216620	11.2487		18:0	40.738	59779906	10.3179			18:0	10.8222	0.383965
20:4	43.061	1623473	0.338777		20:4	43.067	511751	0.037818		20:4	43.063	1529767	0.264035			20:4	0.213543	0.127948
20:4			0		20:4			0		20:4			0			20:4	0	0
20:3	43.651	17361318	3.62286		20:3	43.647	77006203	5.6907		20:3	43.649	15416387	2.66084			20:3	3.99147	1.2641
20:3	43.695	20902630	4.36184		20:3	43.691	54951157	4.06085		20:3	43.694	23670249	4.08543			20:3	4.16937	0.136465
20:2	43.738	1224450	0.255511		20:2	43.743	15732326	1.16261		20:2	43.738	1117919	0.19295			20:2	0.537023	0.443091
20:2	43.784	507535	0.10591		20:2	43.781	2069270	0.152917		20:2	43.788	854420	0.147471			20:2	0.135433	0.0209941
20:1	43.879	754455	0.157435		20:1	43.881	1542300	0.113975		20:1	43.886	616718	0.106444			20:1	0.125951	0.0224738
20:0			0		20:0			0		20:0			0			20:0	0	0
22:5	46.472	10883870	2.27118		22:5	46.476	33774383	2.4959		22:5	46.475	13040867	2.25083			22:5	2.3393	0.111042
22:4	46.639	16879235	3.52226		22:4	46.641	53530538	3.95586		22:4	46.638	20304590	3.50453			22:4	3.66089	0.208707
22:4	46.842	10155804	2.11926		22:4	46.845	71558043	5.28808		22:4	46.849	25378530	4.38028			22:4	3.92921	1.33241
22:3			0		22:3			0		22:3	46.939	529435	0.0913794			22:3	0.0304598	0.0430766
22:1	47.862	1153689	0.240745		22:1	47.857	20071629	1.48328		22:1	47.859	382239	0.0659736			22:1	0.596666	0.630977
22:0	48.561	519365	0.108378		22:0	48.569	1798095	0.132878		22:0			0			22:0	0.0804187	0.0577375
	TOT AREA=	479215641				TOT AREA=	1353194319				TOT AREA=	579381369
	S/U=	0.19262				S/U=	0.215044				S/U=	0.216214
	P/S=	0.379778				P/S=	0.268904				P/S=	0.276214
Δ6-KD PCF in 1.25% FBS +Tet																Δ6-KD PCF in 1.25% FBS +Tet
1st Replicate					2nd Replicate					3rd Replicate
FAME	Time (min)	Peak Area	Relative Abundance (%)		FAME	Time (min)	Peak Area	Relative Abundance (%)		FAME	Time (min)	Peak Area	Relative Abundance (%)			FAME	Mean Relative Abundance (%)	SD
14:0	34.893	664918	0.167602		14:0	34.887	208759	0.0436388		14:0	34.894	421661	0.0689999			14:0	0.0934135	0.053471
16:2	35.461	2690236	0.678111		16:2	35.462	559892	0.117039		16:2	35.463	9049869	1.48091			16:2	0.758685	0.559704
16:1	35.768	179237	0.0451791		16:1			0		16:1			0			16:1	0.0150597	0.0212976
16:1			0		16:1			0		16:1			0			16:1	0	0
16:0	36.934	19684938	4.96186		16:0	36.936	23605243	4.93442		16:0	36.935	44614637	7.30067			16:0	5.73231	1.10905
17:2			0		17:2			0		17:2			0			17:2	0	0
cyc-17:0			0		cyc-17:0			0		cyc-17:0			0			cyc-17:0	0	0
17:1	38.768	640841	0.161533		17:1	38.765	12084923	2.52622		17:1	38.769	426709	0.069826			17:1	0.919193	1.13696
17:0	38.875	2259055	0.569426		17:0	38.873		0		17:0	38.871	227819	0.0372799			17:0	0.202235	0.260089
18:2	40.155	200236193	50.4723		18:2	40.151	227522751	47.5611		18:2	40.157	359255798	58.788			18:2	52.2738	4.7571
18:1	40.261	57046006	14.3792		18:1	40.266	77245973	16.1474		18:1	40.263	86460710	14.1483			18:1	14.8916	0.892958
18:1	40.364	5347212	1.34784		18:1	40.367	16117151	3.36911		18:1	40.365	3212344	0.525663			18:1	1.74754	1.19474
18:1			0		18:1			0		18:1			0			18:1	0	0
18:0	40.736	46186081	11.6418		18:0	40.738	54974933	11.4919		18:0	40.734	92149978	15.0793			18:0	12.7377	1.65689
20:4	43.063	2693116	0.678837		20:4	43.063	2248865	0.4701		20:4	43.069	2625143	0.429574			20:4	0.52617	0.109212
20:4	43.378	2317624	0.584189		20:4	43.379	2081393	0.435092		20:4	43.379	2360155	0.386212			20:4	0.468498	0.0842047
20:3	43.647	14036424	3.53807		20:3	43.645	16886503	3.52994		20:3	43.642	1246365	0.203953			20:3	2.42399	1.56981
20:3	43.695	18217238	4.5919		20:3	43.693	20265187	4.23621		20:3	43.693	1176947	0.192594			20:3	3.0069	1.99531
20:2			0		20:2			0		20:2			0			20:2	0	0
20:2	43.789	398833	0.100531		20:2	43.782	247100	0.0516535		20:2			0			20:2	0.0507283	0.041047
20:1			0		20:1			0		20:1			0			20:1	0	0
20:0			0		20:0			0		20:0			0			20:0	0	0
22:5	46.509	2698329	0.680151		22:5	46.512	608423	0.127184		22:5	46.516	1894079	0.309944			22:5	0.372426	0.23003
22:4	46.659	4437763	1.1186		22:4	46.661	8884970	1.85731		22:4	46.654	4529710	0.741234			22:4	1.23905	0.463526
22:4	46.871	16316280	4.11274		22:4	46.873	14478959	3.02667		22:4	46.878	781495	0.127883			22:4	2.42243	1.68198
22:3			0		22:3			0		22:3			0			22:3	0	0
22:1			0		22:1			0		22:1			0			22:1	0	0
22:0	48.971	674832	0.170101		22:0	48.972	358618	0.0749651		22:0	48.978	670173	0.109666			22:0	0.118244	0.0393097
	TOT AREA=	396725156				TOT AREA=	478379643				TOT AREA=	611103592
	S/U=	0.21228				S/U=	0.198249				S/U=	0.291921
	P/S=	0.104729				P/S=	0.0219693				P/S=	0.183954
Δ6-KD PCF in 1.25% FBS -Tet																Δ6-KD PCF in 1.25% FBS -Tet
1st Replicate					2nd Replicate					3rd Replicate
FAME	Time (min)	Peak Area	Relative Abundance (%)		FAME	Time (min)	Peak Area	Relative Abundance (%)		FAME	Time (min)	Peak Area	Relative Abundance (%)			FAME	Mean Relative Abundance (%)	SD
14:0	34.873	262847	0.130701		14:0	34.871	71775	0.0254734		14:0	34.875	807654	0.188232			14:0	0.114802	0.0673901
16:2	35.468	300649	0.149498		16:2	35.465	100663	0.035726		16:2	35.462		0			16:2	0.0617414	0.0637445
16:1	35.768	613663	0.305145		16:1			0		16:1		367430	0.0856331			16:1	0.130259	0.128509
16:1			0		16:1	36.182	3530605	1.25304		16:1	36.183	3481189	0.811325			16:1	0.68812	0.518915
16:0	36.183	9986809	4.96596		16:0	36.933	15190628	5.39126		16:0	36.931	19352276	4.51024			16:0	4.95582	0.359747
17:2	36.934	699058	0.347608		17:2			0		17:2			0			17:2	0.115869	0.163864
cyc-17:0			0		cyc-17:0			0		cyc-17:0			0			cyc-17:0	0	0
17:1	38.769	1062372	0.528266		17:1	38.774	920104	0.326551		17:1	38.775	5795620	1.35073			17:1	0.735181	0.442978
17:0	38.877	437105	0.217351		17:0	38.871	813775	0.288814		17:0	38.877	585409	0.136435			17:0	0.2142	0.0622484
18:2	40.15	91914242	45.7045		18:2	40.153	125224215	44.4429		18:2	40.152	200478397	46.7234			18:2	45.6236	0.932775
18:1	40.263	35827947	17.8155		18:1	40.265	47298789	16.7867		18:1	40.264	71823003	16.7391			18:1	17.1137	0.496608
18:1	40.363	7564480	3.76145		18:1	40.365	8989599	3.19047		18:1	40.363	13548153	3.15753			18:1	3.36982	0.277254
18:1			0		18:1			0		18:1			0			18:1	0	0
18:0	40.735	28220343	14.0326		18:0	40.735	33196593	11.7817		18:0	40.739	44576809	10.3891			18:0	12.0678	1.50117
20:4	43.063	1693116	0.841905		20:4	43.066	2524382	0.89592		20:4	43.063	1232283	0.287196			20:4	0.675007	0.275109
20:4	43.378	2317624	1.15244		20:4	43.385	1984256	0.704226		20:4	43.367	1482116	0.345422			20:4	0.73403	0.330138
20:3	43.643	3571660	1.77601		20:3	43.645	13062405	4.63594		20:3	43.646	16404965	3.82334			20:3	3.41176	1.20328
20:3	43.698	1247361	0.620253		20:3	43.699	13158199	4.66993		20:3	43.697	21210778	4.94338			20:3	3.41119	1.97664
20:2			0		20:2			0		20:2			0			20:2	0	0
20:2	43.773	461239	0.229352		20:2			0		20:2	43.786	2056363	0.479255			20:2	0.236202	0.195715
20:1			0		20:1			0		20:1			0			20:1	0	0
20:0			0		20:0			0		20:0			0			20:0	0	0
22:5	46.502	4196815	2.08687		22:5	46.503	5619485	1.99439		22:5	46.493	8665951	2.01968			22:5	2.03365	0.0390253
22:4	46.658	6297247	3.13132		22:4	46.656	8785262	3.11795		22:4	46.465	13861924	3.23066			22:4	3.15997	0.0502769
22:4	46.87	1374691	0.683568		22:4	46.877	662345	0.235071		22:4	46.87	1527689	0.356043			22:4	0.424894	0.18946
22:3			0		22:3			0		22:3			0			22:3	0	0
22:1	48.502	1200130	0.596767		22:1	48.513	214732	0.0762098		22:1	48.564	1155438	0.269286			22:1	0.314088	0.214865
22:0	48.973	1855934	0.922867		22:0	48.959	416306	0.14775		22:0	49.004	661051	0.154064			22:0	0.408227	0.363914
	TOT AREA=	201105332				TOT AREA=	281764118				TOT AREA=	429074498
	S/U=	0.254225				S/U=	0.217415				S/U=	0.183485
	P/S=	0.359234				P/S=	0.40265				P/S=	0.478676
Δ6-OE PCF in 1.25% FBS +Tet																Δ6-OE PCF in 1.25% FBS +Tet
1st Replicate					2nd Replicate					3rd Replicate
FAME	Time (min)	Peak Area	Relative Abundance (%)		FAME	Time (min)	Peak Area	Relative Abundance (%)		FAME	Time (min)	Peak Area	Relative Abundance (%)			FAME	Mean Relative Abundance (%)	SD
14:0	35.762	368055	0.0582415		14:0	35.757	27899	0.00754241		14:0	35.759	296158	0.0787265			14:0	0.0481701	0.0299207
16:2			0		16:2	36.167	950081	0.256852		16:2	36.163	947681	0.251918			16:2	0.16959	0.119935
16:1	36.269	1283097	0.203039		16:1	36.264	180112	0.0486928		16:1	36.268	179313	0.0476661			16:1	0.0997992	0.0730027
16:1			0		16:1			0		16:1			0			16:1	0	0
16:0	36.926	29936432	4.73718		16:0	36.927	23655157	6.3951		16:0	36.929	24538157	6.52288			16:0	5.88505	0.813345
17:2	37.266	1140881	0.180534		17:2	37.265	766872	0.207322		17:2	37.263	776562	0.20643			17:2	0.198095	0.0124229
cyc-17:0			0		cyc-17:0			0		cyc-17:0			0			cyc-17:0	0	0
17:1	38.767	12544102	1.98499		17:1	38.767	1706900	0.461455		17:1	38.765	1718734	0.456884			17:1	0.967778	0.719283
17:0	38.861	436672	0.0690995		17:0	38.87	1253299	0.338826		17:0	38.865	1267802	0.337015			17:0	0.248313	0.126725
18:2	40.15	256922846	40.6558		18:2	40.145	140768158	38.0563		18:2	40.148	140763201	37.4185			18:2	38.7102	1.40017
18:1	40.256	87171949	13.7942		18:1	40.253	49412536	13.3585		18:1	40.251	50022536	13.2973			18:1	13.4833	0.221226
18:1	40.357	21797609	3.44928		18:1	40.355	13366580	3.61362		18:1	40.357	13254678	3.52344			18:1	3.52878	0.0671957
18:1			0		18:1			0		18:1			0			18:1	0	0
18:0	40.73	84534695	13.3769		18:0	40.727	53032687	14.3372		18:0	40.748	53123767	14.1217			18:0	13.9453	0.411431
20:4			0		20:4	43.054	2486213	0.67214		20:4	43.093	2516547	0.668964			20:4	0.447035	0.316104
20:4			0		20:4	43.363	1687083	0.456098		20:4	43.369	3192764	0.84872			20:4	0.434939	0.346811
20:3	43.635	50688062	8.02094		20:3	43.632	35773428	9.67124		20:3	43.631	36680128	9.75053			20:3	9.14757	0.797305
20:3	43.69	25330706	4.00836		20:3	43.691	12430658	3.36059		20:3	43.689	12441769	3.30735			20:3	3.55877	0.318654
20:2	43.785	1624587	0.257077		20:2			0		20:2			0			20:2	0.0856922	0.121187
20:2			0		20:2	43.094	1586428	0.428886		20:2	42.788	1585419	0.421446			20:2	0.283444	0.200448
20:1			0		20:1			0		20:1			0			20:1	0	0
20:0	43.981	1577568	0.249636		20:0			0		20:0			0			20:0	0.0832121	0.11768
22:5	46.49	20522643	3.24753		22:5	46.484	12816663	3.46495		22:5	46.501	13503112	3.58948			22:5	3.43399	0.141307
22:4	46.642	30591552	4.84085		22:4	46.64	13484210	3.64542		22:4	46.649	13816663	3.67283			22:4	4.05303	0.557182
22:4	46.864	1221140	0.193235		22:4	46.942	2785753	0.75312		22:4	46.948	3636342	0.966634			22:4	0.637663	0.326123
22:3			0		22:3			0		22:3			0			22:3	0	0
22:1	47.824	2838732	0.449205		22:1	47.847	1019272	0.275557		22:1	47.844	1124362	0.298885			22:1	0.341215	0.0769514
22:0	48.479	1415115	0.22393		22:0	48.484	704851	0.190554		22:0	48.487	800151	0.212701			22:0	0.209062	0.0138662
	TOT AREA=	631946443				TOT AREA=	369894840				TOT AREA=	376185846
	S/U=	0.230239				S/U=	0.270152				S/U=	0.270212
	P/S=	0.645109				P/S=	0.626938				P/S=	0.582978
Δ6-OE PCF in 1.25% FBS -Tet																Δ6-OE PCF in 1.25% FBS -Tet
1st Replicate					2nd Replicate					3rd Replicate
FAME	Time (min)	Peak Area	Relative Abundance (%)		FAME	Time (min)	Peak Area	Relative Abundance (%)		FAME	Time (min)	Peak Area	Relative Abundance (%)			FAME	Mean Relative Abundance (%)	SD
14:0	33.96	297993	0.103723		14:0	34.876	102484	0.039799		14:0	34.887	184068	0.0839006			14:0	0.0758075	0.0267169
16:2	35.459	598261	0.208238		16:2	35.459	564751	0.219317		16:2	35.466	457331	0.208457			16:2	0.212004	0.00517198
16:1	35.755	836871	0.291291		16:1	35.753	517714	0.201051		16:1	35.756	307527	0.140175			16:1	0.210839	0.0620801
16:1	36.165	4052821	1.41067		16:1	36.164	3041123	1.181		16:1	36.163	2503551	1.14115			16:1	1.24427	0.118781
16:0	36.923	27040889	9.41218		16:0	36.92	26049418	10.1161		16:0	36.921	14892762	6.78831			16:0	8.7722	1.43196
17:2	38.769	148113	0.051554		17:2	38.761	1728619	0.671298		17:2	38.765	1658619	0.75602			17:2	0.492957	0.31403
cyc-17:0			0		cyc-17:0			0		cyc-17:0			0			cyc-17:0	0	0
17:1	38.752	664089	0.231151		17:1	38.862	555096	0.215568		17:1	38.869	595186	0.271293			17:1	0.239337	0.0234748
17:0	38.761	3468136	1.20716		17:0	39.405	332012	0.128935		17:0	39.421	344102	0.156846			17:0	0.497647	0.501831
18:2	40.134	92773128	32.2917		18:2	40.132	61720029	23.9686		18:2	40.133	56154744	25.5961			18:2	27.2855	3.60178
18:1	40.25	37077693	12.9057		18:1	40.246	41136422	15.9751		18:1	40.248	28622305	13.0464			18:1	13.9757	1.41491
18:1	40.353	9392203	3.26916		18:1	40.351	10430397	4.05058		18:1	40.357	7821460	3.56512			18:1	3.62829	0.322123
18:1			0		18:1			0		18:1			0			18:1	0	0
18:0	40.725	34219325	11.9108		18:0	40.725	47848723	18.5817		18:0	40.723	41373947	18.8588			18:0	16.4504	3.21201
20:4	43.063	1498862	0.521712		20:4	43.089	1517349	0.589253		20:4	43.089	1523971	0.694646			20:4	0.60187	0.0711614
20:4	43.378	887263	0.308831		20:4	43.367	367256	0.142621		20:4	43.354	381316	0.173809			20:4	0.208421	0.0721338
20:3	43.635	37020404	12.8858		20:3	43.626	37108987	14.411		20:3	43.637	34053292	15.5219			20:3	14.2729	1.08063
20:3	43.684	14480485	5.04025		20:3	43.691	14791236	5.74408		20:3	43.683	14486342	6.60306			20:3	5.7958	0.639061
20:2			0		20:2			0		20:2			0			20:2	0	0
20:2	43.787	668141	0.232561		20:2	43.781	783888	0.304418		20:2	43.784	246637	0.11242			20:2	0.216466	0.0792046
20:1	43.882	780930	0.27182		20:1	43.876	821930	0.319191		20:1	43.889	770339	0.35113			20:1	0.314047	0.0325821
20:0			0		20:0			0		20:0			0			20:0	0	0
22:5	46.477	7302559	2.54182		22:5	46.478	3205477	1.24483		22:5	46.471	6355677	2.897			22:5	2.22788	0.710087
22:4	46.639	9674542	3.36744		22:4	46.631	2906254	1.12862		22:4	46.634	4417758	2.01367			22:4	2.16991	0.920644
22:4	46.847	1198655	0.417218		22:4	46.847	280606	0.108972		22:4	46.939	886636	0.40414			22:4	0.31011	0.142327
22:3	46.93	953220	0.331789		22:3			0		22:3	47.126	1350713	0.615672			22:3	0.315821	0.251601
22:1	47.833	2262295	0.787442		22:1	47.852	1694196	0.65793		22:1			0			22:1	0.481791	0.344756
22:0					22:0			0		22:0			0			22:0	0	0
	TOT AREA=	287296878				TOT AREA=	257503967				TOT AREA=	219388283
	S/U=	0.297988				S/U=	0.412661				S/U=	0.354769
	P/S=	0.550749				P/S=	0.632061				P/S=	0.881548
Δ6-OK PCF in 1.25% FBS +Tet																Δ6-OK PCF in 1.25% FBS +Tet
1st Replicate					2nd Replicate					3rd Replicate
FAME	Time (min)	Peak Area	Relative Abundance (%)		FAME	Time (min)	Peak Area	Relative Abundance (%)		FAME	Time (min)	Peak Area	Relative Abundance (%)			FAME	Mean Relative Abundance (%)	SD
14:0	34.898	331931	0.0791985		14:0	34.876	437328	0.218824		14:0	34.873	396529	0.143278			14:0	0.1471	0.0570659
16:2	35.462	638785	0.152414		16:2	35.459	452525	0.226428		16:2	35.464	386289	0.139578			16:2	0.172806	0.0382766
16:1	35.767	525930	0.125487		16:1	35.753	377457	0.188867		16:1	35.761	422294	0.152587			16:1	0.155647	0.0259651
16:1	36.17	959327	0.228895		16:1	36.164	843470	0.422044		16:1	36.168	609037	0.220063			16:1	0.290334	0.0932027
16:0	36.926	18565681	4.42976		16:0	36.92	16864651	8.4385		16:0	36.934	16768136	6.05883			16:0	6.30903	1.6461
17:2	38.773	418627	0.0998841		17:2	38.761	189457	0.0947978		17:2	38.665	226293	0.0817664			17:2	0.0921494	0.00762992
cyc-17:0			0		cyc-17:0			0		cyc-17:0			0			cyc-17:0	0	0
17:1	38.866	359447	0.0857638		17:1	38.862	2988132	1.49516		17:1	38.767	2779786	1.00442			17:1	0.861781	0.584157
17:0	39.406	25439120	6.06976		17:0	39.405	545121	0.27276		17:0	39.407	700093	0.252964			17:0	2.19849	2.73741
18:2	40.146	134307410	32.0457		18:2	40.132	70186945	35.1192		18:2	40.143	104175314	37.6416			18:2	34.9355	2.28824
18:1	40.259	44452567	10.6064		18:1	40.246	24275499	12.1466		18:1	40.255	36248350	13.0976			18:1	11.9502	1.02649
18:1	40.359	11942380	2.84944		18:1	40.351	7591891	3.79872		18:1	40.353	11518634	4.16202			18:1	3.6034	0.553372
18:1			0		18:1			0		18:1			0			18:1	0	0
18:0	40.731	49460561	11.8013		18:0	40.725	33623993	16.8243		18:0	40.728	47251064	17.0732			18:0	15.2329	2.42868
20:4	43.057	534474	0.127525		20:4	43.049	406299	0.203298		20:4	43.049	898804	0.324765			20:4	0.218529	0.0812397
20:4	43.369	1201002	0.286558		20:4	43.366	346645	0.173449		20:4	43.366	871361	0.314849			20:4	0.258285	0.0610898
20:3	43.635	29584996	7.05896		20:3	43.626	10523119	5.26541		20:3	43.626	15691180	5.66969			20:3	5.99802	0.768138
20:3	43.691	11998527	2.86284		20:3	43.691	6405256	3.20497		20:3	43.691	8223297	2.97132			20:3	3.01304	0.142757
20:2			0		20:2			0		20:2			0			20:2	0	0
20:2	43.783	1791326	0.427409		20:2	43.782	2798612	1.40033		20:2	43.787	732400	0.264638			20:2	0.697459	0.501428
20:1	43.883	8807256	2.1014		20:1	43.876	1777649	0.889475		20:1	43.898	574223	0.207484			20:1	1.06612	0.783214
20:0			0		20:0			1.40033		20:0			0			20:0	0.466777	0.660122
22:5	46.488	9064885	2.16288		22:5	46.478	8466392	4.23629		22:5	46.486	9862809	3.56373			22:5	3.32096	0.8637
22:4	46.643	12747731	3.0416		22:4	46.631	6260012	3.1323		22:4	46.642	13291116	4.80247			22:4	3.65879	0.809554
22:4	46.841	6698254	1.5982		22:4	46.847	749085	0.374817		22:4	46.821	467235	0.168826			22:4	0.713947	0.63089
22:3		16548370	3.94843		22:3	46.938	1190677	0.595774		22:3	46.935	1543385	0.557671			22:3	1.70062	1.58951
22:1		26549204	6.33462		22:1	47.852	2553513	1.27769		22:1	47.836	1741076	0.629102			22:1	2.74714	2.55052
22:0		6184950	1.47572		22:0			0		22:0		1376867	0.497503			22:0	0.657743	0.613024
	TOT AREA=	419112741				TOT AREA=	199853728				TOT AREA=	276755572
	S/U=	0.31424				S/U=	0.367833				S/U=	0.317155
Δ6-OK PCF in 1.25% FBS -Tet																Δ6-OK PCF in 1.25% FBS -Tet
1st Replicate					2nd Replicate					3rd Replicate		10
FAME	Time (min)	Peak Area	Relative Abundance (%)		FAME	Time (min)	Peak Area	Relative Abundance (%)		FAME	Time (min)	Peak Area	Relative Abundance (%)			FAME	Mean Relative Abundance (%)	SD
14:0	34.976	814980	0.13305		14:0	34.956	241315	0.057706		14:0	34.786	720928	0.181353			14:0	0.124036	0.0508794
16:2	35.465	275762	0.0450198		16:2	35.465	825223	0.197337		16:2	35.463	258277	0.0649708			16:2	0.102442	0.0675929
16:1	35.759	379200	0.0619067		16:1	35.764	729024	0.174332		16:1	35.754	717001	0.180365			16:1	0.138868	0.0544756
16:1	36.167	533683	0.0871269		16:1	36.172	1443641	0.34522		16:1	36.166	2340425	0.588745			16:1	0.340364	0.204813
16:0	36.926	32185852	5.25453		16:0	36.926	20993813	5.02028		16:0	36.926	21483536	5.40428			16:0	5.22637	0.15803
17:2	38.765	8043342	1.31312		17:2	38.761	3571725	0.854111		17:2	38.767	760806	0.191384			17:2	0.786206	0.460458
cyc-17:0			0		cyc-17:0			0		cyc-17:0			0			cyc-17:0	0	0
17:1	38.865	756708	0.123537		17:1	38.864	1423934	0.340507		17:1	38.865	606336	0.152527			17:1	0.205524	0.0961787
17:0			0		17:0	39.408	1127360	0.269587		17:0			0			17:0	0.0898624	0.127085
18:2	40.15	241446336	39.4175		18:2	40.143	154106716	36.8517		18:2	40.146	163282778	41.0746			18:2	39.1146	1.73721
18:1	40.258	91045846	14.8638		18:1	40.255	56649557	13.5467		18:1	40.254	61942579	15.5819			18:1	14.6641	0.842799
18:1	40.359	20720434	3.38273		18:1	40.356	16177067	3.86844		18:1	40.356	15098560	3.79811			18:1	3.6831	0.214321
18:1			0		18:1			0		18:1			0			18:1	0	0
18:0	40.728	84000102	13.7135		18:0	40.73	71637999	17.1309		18:0	40.728	63960985	16.0897			18:0	15.6447	1.43018
20:4	43.054	2080153	0.339597		20:4	43.054	1902335	0.454908		20:4	43.054	1884446	0.474041			20:4	0.422849	0.0593837
20:4	43.367	1004903	0.164056		20:4	43.367	993155	0.237494		20:4	43.367	1093265	0.275016			20:4	0.225522	0.0460833
20:3	43.636	18037942	2.9448		20:3	43.636	17542744	4.19502		20:3	43.636	16488014	4.14764			20:3	3.76249	0.578514
20:3	43.689	51888998	8.47119		20:3	43.689	492294	0.117723		20:3	43.689	356933	0.0897882			20:3	2.8929	3.94446
20:2			0		20:2			0		20:2			0			20:2	0	0
20:2	43.771	1002347	0.163639		20:2	43.775	3175415	0.759341		20:2			0			20:2	0.30766	0.326299
20:1	43.839	1653056	0.269871		20:1	43.89	961770	0.229989		20:1	43.895	1142703	0.287452			20:1	0.262438	0.0240408
20:0			0		20:0			0		20:0			0			20:0	0	0
22:5	46.483	20422572	3.33411		22:5	46.487	18004548	4.30545		22:5	46.483	15564088	3.91522			22:5	3.85159	0.399094
22:4	46.648	30174263	4.92613		22:4	46.642	25867764	6.18579		22:4	46.641	23551838	5.92458			22:4	5.67883	0.542821
22:4	46.849	1599151	0.261071		22:4	46.855	2911218	0.696163		22:4	46.853	1717810	0.432123			22:4	0.463119	0.178973
22:3			0		22:3	46.958	1737737	0.415547		22:3			0			22:3	0.138516	0.195891
22:1	47.852	165225	0.026974		22:1	47.851	12437803	2.97427		22:1	47.858	814908	0.204994			22:1	1.06875	1.34937
22:0	48.473	4304267	0.702697		22:0	48.469	3226060	0.771452		22:0	48.478	3741609	0.941219			22:0	0.805123	0.100245
	TOT AREA=	612535122				TOT AREA=	418180217				TOT AREA=	397527825
		0.246942					0.30293					0.292266

## Sheet: PCF in SDM-79 1.25% FBS+DHA
WT PCF in 1.25% FBS +DHA - Tet																WT PCF in 1.25% FBS +DHA - Tet
1st Replicate					2nd Replicate					3rd Replicate
FAME	Time (min)	Peak Area	Relative Abundance (%)		FAME	Time (min)	Peak Area	Relative Abundance (%)		FAME	Time (min)	Peak Area	Relative Abundance (%)			FAME	Mean Relative Abundance (%)	SD
16:1	35.791	124495	0.514573		16:1	35.788	118336	0.30001		16:1	35.79	175859	0.379117			16:1	0.3979	0.0885962
16:0	35.911	1022983	4.22828		16:0	35.909	2285087	5.79324		16:0	35.92	3114598	6.71446			16:0	5.57866	1.02626
17:1	37.727	103727	0.428733		17:1	37.727	214132	0.542876		17:1	37.73	293388	0.632487			17:1	0.534699	0.0833828
17:0	37.832	145112	0.599789		17:0	37.837	145059	0.367759		17:0	37.838	136420	0.294095			17:0	0.420548	0.130262
18:2	39.108	2688301	11.1115		18:2	39.104	5156398	13.0727		18:2	39.124	5624745	12.1258			18:2	12.1034	0.800809
18:1	39.147	1713471	7.08226		18:1	39.202	2612696	6.62381		18:1	39.212	3406258	7.34322			18:1	7.01643	0.297366
18:1	39.206	209373	0.865398		18:1	39.306	1628188	4.12785		18:1	39.315	1728188	3.72563			18:1	2.90629	1.45244
18:1			0		18:1			0		18:1	39.683		0			18:1	0	0
18:0	39.675	8802519	36.3833		18:0	39.668	12415149	31.4754		18:0	40.503	14902991	32.1279			18:0	33.3289	2.17619
20:4	40.502	337163	1.39359		20:4	40.513	623804	1.58149		20:4	40.528	858273	1.85027			20:4	1.60845	0.18741
20:4	40.796	178367	0.737242		20:4	40.784	200937	0.509423		20:4		200876	0.433049			20:4	0.559905	0.129214
20:3			0		20:3			0		20:3	41.469	156505	0.337394			20:3	0.112465	0.159049
20:3	41.452	148175	0.612449		20:3			0		20:3			0			20:3	0.20415	0.288711
20:2	42.061	81148	0.335408		20:2	42.021	383320	0.971808		20:2	42.024	189629	0.408803			20:2	0.572006	0.284286
20:2			0		20:2			0		20:2			0			20:2	0	0
20:1	42.284	200552	0.828938		20:1	42.279	199552	0.505912		20:1	42.273	171082	0.368819			20:1	0.56789	0.192887
20:0	43.419	139194	0.575328		20:0	42.481	1546000	3.91948		20:0	42.473	907545	1.95649			20:0	2.15043	1.37211
22:6	45.279	5569484	23.0203		22:6	45.278	8693349	22.0397		22:6	45.304	11677828	25.1751			22:6	23.4117	1.3096
22:5	45.363	144859	0.598743		22:5	45.357	331016	0.839205		22:5	45.372	167345	0.360763			22:5	0.59957	0.195324
22:4	45.521	1117611	4.6194		22:4	45.521	1741217	4.4144		22:4	45.53	1721628	3.71149			22:4	4.24843	0.388789
22:4	45.663	187067	0.773201		22:4	45.665	187161	0.474498		22:4	45.728	277717	0.598703			22:4	0.615467	0.12252
22:3	46.187	597434	2.46936		22:3	46.187	154857	0.392599		22:3	46.097	477634	1.02969			22:3	1.29722	0.868684
22:1	46.699	324952	1.34312		22:1	46.703	491461	1.24597		22:1	46.191		0			22:1	0.86303	0.611542
22:0	47.208	357849	1.47909		22:0	47.196	316299	0.801893		22:0	47.214	197903	0.42664			22:0	0.902542	0.435516
	TOT AREA=	24193836				TOT AREA=	39444018				TOT AREA=	46386412
WT PCF in 1.25% FBS +DHA + Tet																WT PCF in 1.25% FBS +DHA + Tet
1st Replicate					2nd Replicate					3rd Replicate
FAME	Time (min)	Peak Area	Relative Abundance (%)		FAME	Time (min)	Peak Area	Relative Abundance (%)		FAME	Time (min)	Peak Area	Relative Abundance (%)			FAME	Mean Relative Abundance (%)	SD
16:1	35.82	281239	0.644696		16:1	35.781	272341	0.647883		16:1	35.779	270029	0.638385			16:1	0.643655	0.00394673
16:0	35.911	1652483	3.78806		16:0	35.909	1724823	4.10325		16:0	35.91	1635483	3.8665			16:0	3.91927	0.133978
17:1	37.722	340526	0.780602		17:1	37.727	339264	0.807089		17:1	37.723	338416	0.800062			17:1	0.795918	0.011203
17:0	37.826	111335	0.255218		17:0	37.837	121901	0.289995		17:0	37.847	110425	0.26106			17:0	0.268758	0.0152054
18:2	39.105	5351066	12.2665		18:2	39.104	5346282	12.7185		18:2	39.104	5341566	12.6282			18:2	12.5377	0.195306
18:1	39.205	4213094	9.65786		18:1	39.202	4253694	10.1193		18:1	39.202	4104094	9.70264			18:1	9.82659	0.20777
18:1	39.305	1803132	4.1334		18:1	39.306	1782748	4.24105		18:1	39.306	1780132	4.20847			18:1	4.19431	0.0450769
18:1			0		18:1			0		18:1			0			18:1	0	0
18:0	39.668	13735225	31.4859		18:0	39.668	12153794	28.9132		18:0	39.668	12834225	30.3419			18:0	30.247	1.05244
20:4	40.528	698630	1.6015		20:4	40.513	730203	1.73711		20:4	40.522	726630	1.71785			20:4	1.68549	0.0599063
20:4			0		20:4			0		20:4			0			20:4	0	0
20:3	41.472	223728	0.512861		20:3	41.469	212348	0.505163		20:3	40.773	214628	0.50741			20:3	0.508478	0.00323223
20:3			0		20:3			0		20:3			0			20:3	0	0
20:2	42.024	159612	0.365885		20:2	42.071	156173	0.371526		20:2	42.099	161610	0.382068			20:2	0.37316	0.00670675
20:2			0		20:2			0		20:2			0			20:2	0	0
20:1	42.281	445321	1.02083		20:1	42.278	453267	1.0783		20:1	42.259	444433	1.0507			20:1	1.04994	0.0234668
20:0	42.473	2134087	4.89206		20:0	42.481	2001706	4.76194		20:0	42.472	2000887	4.73037			20:0	4.79479	0.0699774
22:6	45.282	9783435	22.427		22:6	45.278	9780532	23.2673		22:6	45.278	9691635	22.9123			22:6	22.8689	0.344431
22:5	45.36	478713	1.09737		22:5	45.357	483271	1.14967		22:5	45.356	479933	1.13463			22:5	1.12722	0.021983
22:4	45.519	400871	0.918934		22:4	45.521	400145	0.951921		22:4	45.523	395871	0.935893			22:4	0.935583	0.0134688
22:4	45.72	691053	1.58413		22:4	45.665	690523	1.64271		22:4	45.669	680743	1.60937			22:4	1.61207	0.0239924
22:3	46.175	590108	1.35273		22:3	46.187	590246	1.40416		22:3	46.183	585068	1.38318			22:3	1.38002	0.0211146
22:1	46.685	276344	0.633475		22:1	46.703	256792	0.610893		22:1	46.706	254754	0.602273			22:1	0.615547	0.0131565
22:0	47.203	253482	0.581068		22:0	47.196	285462	0.679097		22:0	47.193	248181	0.586734			22:0	0.615633	0.0449356
	TOT AREA=	43623484				TOT AREA=	42035515				TOT AREA=	42298743
Δ6-KD PCF in 1.25% FBS +DHA + Tet																Δ6-KD PCF in 1.25% FBS +DHA + Tet
1st Replicate					2nd Replicate					3rd Replicate
FAME	Time (min)	Peak Area	Relative Abundance (%)		FAME	Time (min)	Peak Area	Relative Abundance (%)		FAME	Time (min)	Peak Area	Relative Abundance (%)			FAME	Mean Relative Abundance (%)	SD
16:1	35.801	130627	0.33496		16:1	35.795	125827	0.326123		16:1	35.81	238325	0.437022			16:1	0.366035	0.0503247
16:0	35.914	4312820	11.0591		16:0	35.917	4290820	11.1211		16:0	35.911	4697451	8.61382			16:0	10.2647	1.16762
17:1	37.73	754460	1.93462		17:1	37.723	753860	1.95388		17:1	37.733	1059863	1.94349			17:1	1.944	0.00786936
17:0	37.842	45212	0.115935		17:0	37.84	45062	0.116793		17:0	37.84	226464	0.415272			17:0	0.216	0.140907
18:2	39.114	7902784	20.2647		18:2	39.109	7841784	20.3246		18:2	39.11	10256057	18.8067			18:2	19.7987	0.701834
18:1		5104230	13.0885		18:1	39.209	5134030	13.3066		18:1	39.207	6452757	11.8326			18:1	12.7425	0.649586
18:1	39.205		0		18:1	39.311		0		18:1			0			18:1	0	0
18:1	39.313	1821338	4.67037		18:1	39.679	1771838	4.59231		18:1	39.308	2283282	4.1869			18:1	4.48319	0.211919
18:0	39.669	9567464	24.5334		18:0	40.025	9380464	24.3126		18:0	39.675	16444092	30.1539			18:0	26.3333	2.70307
20:4	40.42	493610	1.26574	40.502	20:4	40.495	484610	1.25603		20:4	40.528	586566	1.0756			20:4	1.19912	0.0874344
20:4			0	40.796	20:4			0		20:4			0			20:4	0	0
20:3	40.502	111144	0.285001		20:3	40.781	105044	0.272257		20:3	40.783	162984	0.298867			20:3	0.285375	0.0108669
20:3			0	41.452	20:3			0		20:3			0			20:3	0	0
20:2	40.892	178104	0.456703	42.061	20:2	40.893	178203	0.461873		20:2	40.894	224013	0.410777			20:2	0.443118	0.0229653
20:2			0		20:2			0		20:2			0			20:2	0	0
20:1			0	42.284	20:1			0		20:1			0			20:1	0	0
20:0	42.368	112092	0.287432	43.419	20:0	42.352	111902	0.290031		20:0	42.369	138505	0.25398			20:0	0.277148	0.0164167
22:6	45.282	4910451	12.5916	45.279	22:6	45.283	4860451	12.5975		22:6	45.277	7916081	14.5159			22:6	13.235	0.905727
22:5	45.37	260324	0.667536	45.363	22:5	45.367	259724	0.673162		22:5	45.363	315167	0.577928			22:5	0.639542	0.0436279
22:4	45.524	30101	0.0771865	45.521	22:4	45.526	30201	0.078276		22:4	45.522	1186938	2.17651			22:4	0.777325	0.989375
22:4	45.713	1929426	4.94753	45.663	22:4	46.185	1889426	4.89708		22:4			0			22:4	3.28154	2.32049
22:3	46.189	170270	0.436615	46.187	22:3	46.717	168280	0.436154		22:3	46.189	922008	1.69071			22:3	0.854491	0.591293
22:1	46.71	470243	1.20582	46.699	22:1	46.797	469133	1.21591		22:1	46.385	1423366	2.61006			22:1	1.67726	0.659597
22:0	47.211	693055	1.77717	47.208	22:0	47.199	682055	1.76777		22:0			0			22:0	1.18165	0.835559
	TOT AREA=	38997755				TOT AREA=	38582714				TOT AREA=	54533919
Δ6-KD PCF in 1.25% FBS +DHA - Tet																Δ6-KD PCF in 1.25% FBS +DHA - Tet
1st Replicate					2nd Replicate					3rd Replicate
FAME	Time (min)	Peak Area	Relative Abundance (%)		FAME	Time (min)	Peak Area	Relative Abundance (%)		FAME	Time (min)	Peak Area	Relative Abundance (%)			FAME	Mean Relative Abundance (%)	SD
16:1	35.789	68332	0.264443		16:1	35.792	40141	0.339353		16:1	35.796	292032	0.306695			16:1	0.303497	0.0306654
16:0	35.91	2466398	9.54491		16:0	35.915	758755	6.41454		16:0	35.891	7181552	7.54215			16:0	7.83387	1.29451
			0					0					0				0	0
17:1	37.723	179732	0.695559		17:1	37.726	75717	0.640114		17:1	37.713	977083	1.02614			17:1	0.787272	0.170418
17:0	37.834	179361	0.694123		17:0	37.834	212538	1.7968		17:0	37.818	593753	0.623566			17:0	1.03816	0.537212
18:2	39.113	4404800	17.0465		18:2	39.117	1567053	13.2479		18:2	39.092	19843538	20.8399			18:2	17.0448	3.09942
18:1	39.208	4834775	18.7105		18:1	39.206	876364	7.40881		18:1	39.193	12295233	12.9126			18:1	13.0106	4.6144
			0					0					0			18:1	0	0
18:1	39.308	1316862	5.09623		18:1	39.312	79557	0.672578		18:1	39.296	4495151	4.72086			18:1	3.49656	2.00273
18:0	39.677	6446820	24.9491		18:0	39.675	3417088	28.8882		18:0	39.665	34869902	36.6208			18:0	30.1527	4.84813
			0					0					0				0	0
20:4	40.529	98023	0.379347		20:4	40.596	97122	0.821073		20:4	40.529	552758	0.580513			20:4	0.593644	0.180573
20:4			0		20:4			0		20:4			0			20:4	0	0
20:3	41.412	241094	0.933028		20:3	41.416	240634	2.03433		20:3	41.415	454931	0.477774			20:3	1.14838	0.653451
20:3			0		20:3			0		20:3			0			20:3	0	0
			0					0					0			20:2	0	0
			0					0					0				0	0
			0					0					0				0	0
20:2	42.078	678662	2.62641		20:2	42.039	613940	5.19027		20:2	42.041	290111	0.304678			20:2	2.70712	1.99535
20:2			0		20:2			0		20:2			0			20:2	0	0
			0					0					0				0	0
20:1			0		20:1			0		20:1			0			20:1	0	0
20:0	42.486	1120257	4.33537		20:0	42.491	639562	5.40688		20:0	42.485	2898509	3.04405			20:0	4.2621	0.966012
22:6	45.281	2476069	9.58233		22:6	45.293	1160493	9.81085		22:6	43.424	4647688	4.88106			22:6	8.09141	2.27198
22:5	45.369	178595	0.691159		22:5	45.361	29597	0.250214		22:5	46.03	260280	0.273349			22:5	0.404907	0.202631
22:4	45.527	114295	0.442319		22:4	45.527	306250	2.58905		22:4	46.199	3364934	3.53389			22:4	2.18842	1.29353
22:4	45.715	719830	2.78573		22:4	45.711	681559	5.76192		22:4	46.725	597611	0.627618			22:4	3.05842	2.10492
22:3	46.186	105361	0.407745		22:3	46.184	721130	6.09646		22:3			0			22:3	2.16807	2.78277
22:1	46.728	210675	0.815308		22:1	46.689	116361	0.98372		22:1	47.219	947407	0.994978			22:1	0.931335	0.0821726
22:0			0		22:0	47.208	194810	1.64693		22:0	48.895	656403	0.689362			22:0	0.778764	0.675322
	TOT AREA=	25839941				TOT AREA=	11828671				TOT AREA=	95218876
