# Supplementary material for: Exploring the activity of the putative Δ6-desaturase and its role in bloodstream form life-cycle transitions in Trypanosoma brucei
Source: PLoS Pathog. 2025 Feb 18;21(2):e1012691. doi: 10.1371/journal.ppat.1012691 (PMC11867338; doi:10.1371/journal.ppat.1012691)
Supplement: S4 Appendix — (XLSX) [file ppat.1012691.s004.xlsx]

## Sheet: PCF-BSF-LipidContent
WT BSF 5% FBS		Peak intensity (cps)			Normalised Peak intensity (cps)
LIPID	m/z	1st replicate	2nd replicate	3rd replicate	1st replicate	2nd replicate	3rd replicate	Relative Abundance (%)1st replicate	Relative Abundance (%)2nd replicate	Relative Abundance (%)3rd replicate	Mean Relative abundance (%)	SD
SM (d16:0/18:0)	706	850210	300080	900210	1.06277e+06	500130	1.28635e+06				949751	330772
IPC (d16:0/18:0)	780.6	0	0	0	0	0	0	0	0	0	0	0
IPC (t16:0:18:1)	794.3	0	0	0	0	0	0	0	0	0	0	0
IPC (d20:0/18:1)	834.3	0	0	0	0	0	0	0	0	0	0	0
PI (16:0/14:0)	781.2	950000	530000	170040	1330342	927507	1.19023e+06	7.14667	6.19008	3.92367	5.75347	1.35152
PI (18:0/18:0)	865.4	2490600	1880500	920230	3.48774e+06	3.2909e+06	6.44133e+06	18.7363	21.9631	21.2343	20.6446	1.38175
PI (16:0/18:0)	837.4	570000	340090	459012	798205	595162	3.21295e+06	4.288	3.97204	10.5917	6.28392	3.04879
PI (18:1/20:2)	887.2	2110500	1160300	570140	2.95546e+06	2.03054e+06	3.99081e+06	15.8769	13.5516	13.156	14.1948	1.20032
PI (18:0/22:4)	914.9	7171800	4651200	2030500	1.00431e+07	8.13966e+06	1.42129e+07	53.9521	54.3232	46.8538	51.7097	3.43698
					1.86148e+07	1.49838e+07	3.03346e+07
							TOT IPC	0	0	0	0	0
							TOT PI	100	100	95.7595	98.5865	1.99901
	m/z	1st replicate	2nd replicate	3rd replicate
PI NORM FACTOR		1.40036	1.75001	6.9997
SM NORM FACTOR		1.25001	1.66666	1.42894
OE-D6 BSF 5% FBS
		Peak intensity (cps)			Normalised Peak intensity (cps)
LIPID	m/z	1st replicate	2nd replicate	3rd replicate	1st replicate	2nd replicate	3rd replicate	Relative Abundance (%)1st replicate	Relative Abundance (%)2nd replicate	Relative Abundance (%)3rd replicate	Mean Relative abundance (%)	SD
SM (d16:0/18:0)	706	270070	240060	320080	675182	400097	533463				536247	112320
IPC (d16:0/18:0)	780.6	200050	160040	30015	466779	373423	35017.8	2.53499	2.13339	1.08052	1.9163	0.613302
IPC (t16:0:18:1)	794.3	210050	200000	90023	490112	466662	105028	2.6617	2.66607	3.24078	2.85618	0.271958
IPC (d20:0/18:1)	834.3	40010	190050	70018	93355.8	443446	81688.3	0.506997	2.53343	2.52061	1.85368	0.952263
PI (16:0/14:0)	781.2	1200000	990000	270070	2.79997e+06	2.30998e+06	315084	15.2061	13.197	9.72238	12.7085	2.26522
PI (18:0/18:0)	865.4	1790400	1580400	510130	4.17756e+06	3.68756e+06	595156	22.6875	21.0673	18.3644	20.7064	1.78325
PI (16:0/18:0)	837.4	280000	500250	130000	653327	1.16724e+06	151668	3.54809	6.6685	4.67993	4.96551	1.2898
PI (18:1/20:2)	887.2	990250	980250	280070	2.31056e+06	2.28723e+06	326751	12.5482	13.0671	10.0824	11.8992	1.30204
PI (18:0/22:4)	914.9	3180800	2900700	940240	7.4218e+06	6.76824e+06	1.09695e+06	40.3064	38.6673	33.8482	37.6073	2.74102
					1.84135e+07	1.75038e+07	3.24081e+06
							TOT IPC	5.70369	7.33288	6.84192	6.62616	0.682388
							TOT PI	94.2963	92.6671	76.6973	87.8869	7.94016
	m/z	1st replicate	2nd replicate	3rd replicate
PI NORM FACTOR		2.33331	2.33331	1.16667
SM NORM FACTOR		2.50002	1.66666	1.66666
OE-D6 BSF 5% FBS TREATED
		Peak intensity (cps)			Normalised Peak intensity (cps)
LIPID	m/z	1st replicate	2nd replicate	3rd replicate	1st replicate	2nd replicate	3rd replicate	Relative Abundance (%)1st replicate	Relative Abundance (%)2nd replicate	Relative Abundance (%)3rd replicate	Mean Relative abundance (%)	SD
SM (d16:0/18:0)	706	120030	290070	280070	150039	362594	359130				290587	99392.8
IPC (d16:0/18:0)	780.6	40010	30008	30008	70018	210047	105029	0.554014	0.471702	0.551476	0.525731	0.0382181
IPC (t16:0:18:1)	794.3	20005	20005	50013	35009	140029	175047	0.277007	0.314463	0.91912	0.50353	0.294264
IPC (d20:0/18:1)	834.3	140040	110030	120030	245072	770177	420108	1.93912	1.72958	2.20587	1.95819	0.194908
PI (16:0/14:0)	781.2	200000	160040	230060	350002	1.12023e+06	805216	2.76938	2.5157	4.22796	3.17101	0.754513
PI (18:0/18:0)	865.4	1930500	1710400	1400400	3.3784e+06	1.19723e+07	4.90144e+06	26.7314	26.8861	25.736	26.4512	0.509635
PI (16:0/18:0)	837.4	300080	220060	270070	525144	1.54035e+06	945252	4.15518	3.45917	4.96324	4.19253	0.614604
PI (18:1/20:2)	887.2	1000300	1090300	890220	1.75054e+06	7.63177e+06	3.11579e+06	13.8511	17.1387	16.3601	15.7833	1.40277
PI (18:0/22:4)	914.9	3590900	3020800	2450600	6.28412e+06	2.11447e+07	8.57716e+06	49.7228	47.4846	45.0362	47.4145	1.91395
					1.26383e+07	4.45296e+07	1.9045e+07
				TOT IPC				2.77014	2.51575	3.67646	2.98745	0.49815
				TOT PI				97.2299	97.4843	96.3235	97.0125	0.49815
	m/z	1st replicate	2nd replicate	3rd replicate
PI NORM FACTOR		1.75001	6.9997	3.50002
SM NORM FACTOR		1.25001	1.25002	1.28229
KD-D6 BSF 5% FBS		Peak intensity (cps)			Normalised Peak intensity (cps)
LIPID	m/z	1st replicate	2nd replicate	3rd replicate	1st replicate	2nd replicate	3rd replicate	Relative Abundance (%)1st replicate	Relative Abundance (%)2nd replicate	Relative Abundance (%)3rd replicate	Mean Relative abundance (%)	SD
SM (d16:0/18:0)	706	650160	300080	800200	1.62542e+06	300080	1.33366e+06				1.08638e+06	568616
IPC (d16:0/18:0)	780.6	0	0	0	0	0	0	0	0	0
IPC (t16:0:18:1)	794.3	0	0	0	0	0	0	0	0	0
IPC (d20:0/18:1)	834.3	0	0	0	0	0	0	0	0	0
PI (16:0/14:0)	781.2	590150	510130	920230	1.377e+06	1.78547e+06	644133	10.0682	9.56839	8.36364
PI (18:0/18:0)	865.4	1250300	1010300	2030500	2.91734e+06	3.53608e+06	1.42129e+06	21.3307	18.95	18.4545
PI (16:0/18:0)	837.4	250060	240060	490120	583468	840216	343069	4.26614	4.50275	4.45452
PI (18:1/20:2)	887.2	1000300	870220	1690400	2.33401e+06	3.04579e+06	1.18323e+06	17.0656	16.3225	15.3634
PI (18:0/22:4)	914.9	2770700	2700700	5871500	6.46491e+06	9.45252e+06	4.10987e+06	47.2694	50.6564	53.3639
					1.36767e+07	1.86601e+07	7.7016e+06
							TOT IPC	0	0	0
							TOT PI	100	100	100
	m/z	1st replicate	2nd replicate	3rd replicate
PI NORM FACTOR		2.33331	3.50002	0.69997
SM NORM FACTOR		2.50002	1	1.66666
WT BSF 5% FBS TREATED
		Peak intensity (cps)			Normalised Peak intensity (cps)
LIPID	m/z	1st replicate	2nd replicate	3rd replicate	1st replicate	2nd replicate	3rd replicate	Relative Abundance (%)1st replicate	Relative Abundance (%)2nd replicate	Relative Abundance (%)3rd replicate	Mean Relative abundance (%)	SD
SM (d16:0/18:0)	706	370090	400500	250060	925234	667496	415766				669499
IPC (d16:0/18:0)	780.6	0	0	0	0	0	0	0	0	0
IPC (t16:0:18:1)	794.3	0	0	0	0	0	0	0	0	0
IPC (d20:0/18:1)	834.3	0	0	0	0	0	0	0	0	0
PI (16:0/14:0)	781.2	280070	240060	330080	1.96041e+06	840216	577644	3.89989	3.69797	5.03232
PI (18:0/18:0)	865.4	1700400	1850500	1650400	1.19023e+07	6.4768e+06	2.88822e+06	23.6775	28.5058	25.1616
PI (16:0/18:0)	837.4	400100	320080	420110	2.80058e+06	1120288	735198	5.57127	4.93063	6.4049
PI (18:1/20:2)	887.2	880220	910230	900230	6.16128e+06	3.18583e+06	1.57541e+06	12.2568	14.0215	13.7247
PI (18:0/22:4)	914.9	3920700	3170800	3020800	2.74437e+07	1.10979e+07	5.28644e+06	54.5945	48.8441	46.0544
					5.02683e+07	2.2721e+07	1.14787e+07
				TOT IPC				0	0	0
				TOT PI				100	100	96.3779
	m/z	1st replicate	2nd replicate	3rd replicate
PI NORM FACTOR		6.9997	3.50002	1.75001
SM NORM FACTOR		2.50002	1.66666	1.66267
WT PCF 1.25% FBS
		Peak intensity (cps)			Normalised Peak intensity (cps)
LIPID	m/z	1st replicate	2nd replicate	3rd replicate	1st replicate	2nd replicate	3rd replicate	Relative Abundance (%)1st replicate	Relative Abundance (%)2nd replicate	Relative Abundance (%)3rd replicate	Mean Relative abundance (%)	SD
IPC (t14:0/18:1)	765.9	130030	40010	80020	910171	280058	280072	1.25967	0.742106	1.05401	1.0186	0.212773
IPC (d16:0/18:0)	780.6	2050500	1030300	1450400	1.43529e+07	7.21179e+06	5.07644e+06	19.8642	19.11	19.1045	19.3596	0.35686
IPC (t16:0:18:1)	794.3	60015	130030	130030	420087	910171	455108	0.581396	2.4118	1.71274	1.56864	0.754173
IPC (d20:0/18:1)	834.3	170040	80020	110030	1.19023e+06	560116	385108	1.64726	1.48421	1.4493	1.52693	0.0862778
IPC (36:0)	808.7	130030	60015	240000	910171	420087	840006	1.25967	1.11316	3.16125	1.84469	0.932866
IPC (32:0)	752.1	2340600	1250300	1300300	1.63835e+07	8.75173e+06	4.55108e+06	22.6746	23.1906	17.1274	20.9975	2.74469
PI (16:0/16:1)	807.5	300080	90023	140040	2.10047e+06	630134	490144	2.90703	1.66975	1.84459	2.14046	0.546729
PI (16:0/16:0)	809.5	210050	120030	190050	1.47029e+06	840174	665180	2.03486	2.22632	2.50331	2.25483	0.192305
PI (16:0/14:0)	781.8	1530400	750190	1460400	1.07123e+07	5.25111e+06	5.11144e+06	14.8258	13.9145	19.2362	15.9922	2.32385
PI (a16:0/16:0)	784.2	260070	10003	260070	1.82041e+06	70018	910252	2.51943	0.185536	3.42561	2.04353	1.36489
PI (18:0/18:0)	864.9	2530600	1480400	1840500	1.77134e+07	1.03624e+07	6.4418e+06	24.5152	27.4585	24.2428	25.4055	1.45592
PI (16:0/18:0)	836.2	250060	180050	160040	1.75035e+06	1.2603e+06	560144	2.42246	3.33957	2.10803	2.62335	0.522457
PI (a18:0/18:1)	849.5	320080	160040	210050	2.24046e+06	1.12023e+06	735180	3.10078	2.96842	2.76675	2.94532	0.137342
PI (18:1/22:5)	912.2	40010	10003	20005	280058	70018	70018	0.387597	0.185536	0.263503	0.278879	0.0832047
		10322565	5391414	7591935	7.22549e+07	3.77383e+07	2.6572e+07
							TOT IPC	47.2868	48.0519	43.6092	46.316	1.9393
							TOT PI	52.7132	51.9481	56.3908	53.684	1.9393
	m/z	1st replicate	2nd replicate	3rd replicate
PI NORM FACTOR		6.9997	6.9997	3.50002
KD-D6 PCF 1.25% FBS
		Peak intensity (cps)			Normalised Peak intensity (cps)
LIPID	m/z	1st replicate	2nd replicate	3rd replicate	1st replicate	2nd replicate	3rd replicate	Relative Abundance (%)1st replicate	Relative Abundance (%)2nd replicate	Relative Abundance (%)3rd replicate	Mean Relative abundance (%)	SD
IPC (t14:0/18:1)	765.9	70018	100030	90023	163374	175054	306346	0.89286	1.14948	1.14948	1.06394	0.12097
IPC (d16:0/18:0)	780.6	1470400	1670400	1260300	3.4309e+06	2.92322e+06	5.11567e+06	18.7503	19.1951	19.1951	19.0468	0.209649
IPC (t16:0:18:1)	794.3	60015	80020	60015	140034	140036	245065	0.765303	0.919534	0.919534	0.868124	0.0727052
IPC (d20:0/18:1)	834.3	40010	50013	30008	93355.8	87523.4	153167	0.510202	0.574715	0.574715	0.55321	0.0304115
IPC (36:0)	808.7	110030	240060	100030	256734	420108	735194	1.40309	2.7586	2.7586	2.30676	0.638996
IPC (32:0)	752.1	1680400	1860500	1740400	3.9209e+06	3.2559e+06	5.69786e+06	21.4282	21.3796	21.3796	21.3958	0.0229393
PI (16:0/16:1)	807.5	210050	160040	140040	490112	280072	490130	2.67853	1.83907	1.83907	2.11889	0.395726
PI (16:0/16:0)	809.5	160040	300080	140040	373423	525144	919008	2.04081	3.44831	3.44831	2.97914	0.663503
PI (16:0/14:0)	781.8	1180300	1650400	1110300	2.75401e+06	2.88822e+06	5.05442e+06	15.051	18.9652	18.9652	17.6605	1.84518
PI (a16:0/16:0)	784.2	210050	260070	320080	490112	455126	796476	2.67853	2.98854	2.98854	2.88521	0.146142
PI (18:0/18:0)	864.9	1970500	1850500	2230600	4.59779e+06	3.2384e+06	5.66724e+06	25.1275	21.2647	21.2647	22.5523	1.82098
PI (16:0/18:0)	836.2	340090	290070	140040	793536	507626	888352	4.33678	3.33328	3.33328	3.66778	0.473054
PI (a18:0/18:1)	849.5	310080	150040	270070	723513	262572	459504	3.9541	1.72416	1.72416	2.46747	1.05121
PI (18:1/22:5)	912.2	30008	40010	20005	70018	70018	122532	0.382658	0.459767	0.459767	0.434064	0.0363496
		7841991	8702233	7651951	1.82978e+07	1.5229e+07	2.6651e+07
							TOT IPC	43.75	45.977	45.977	45.2347	1.04979
							TOT PI	56.25	54.023	54.023	54.7653	1.04979
	m/z	1st replicate	2nd replicate	3rd replicate
PI NORM FACTOR		2.33331	1.75001	1.75001
OE-D6 PCF 1.25% FBS
		Peak intensity (cps)			Normalised Peak intensity (cps)
LIPID	m/z	1st replicate	2nd replicate	3rd replicate	1st replicate	2nd replicate	3rd replicate	Relative Abundance (%)1st replicate	Relative Abundance (%)2nd replicate	Relative Abundance (%)3rd replicate	Mean Relative abundance (%)	SD
IPC (t14:0/18:1)	765.9	60015	90023	70018	420087	315083	70018	0.990082	1.33332	1.00431	1.10924	0.158558
IPC (d16:0/18:0)	780.6	1420400	1550400	1770400	9.94237e+06	5.42644e+06	1770400	23.4327	22.9628	25.3939	23.9298	1.05289
IPC (t16:0:18:1)	794.3	210050	220060	250060	1.47029e+06	770216	250060	3.46525	3.25929	3.58676	3.4371	0.135163
IPC (d20:0/18:1)	834.3	90023	150040	60015	630134	525144	60015	1.48513	2.22223	0.86083	1.52273	0.556423
IPC (36:0)	808.7	270070	310080	280070	1.89041e+06	1.08529e+06	280070	4.45541	4.59256	4.01721	4.35506	0.245372
IPC (32:0)	752.1	900230	1060300	1020300	6.30134e+06	3.71108e+06	1020300	14.8513	15.704	14.6348	15.0634	0.461546
PI (16:0/16:1)	807.5	110030	260070	200050	770177	910252	200050	1.81519	3.85187	2.86943	2.8455	0.831643
PI (16:0/16:0)	809.5	260070	240060	160040	1.82041e+06	840216	160040	4.29044	3.5555	2.29555	3.3805	0.823759
PI (16:0/14:0)	781.8	1110300	970240	1360300	7.77177e+06	3.39586e+06	1360300	18.3169	14.3701	19.5116	17.3995	2.19694
PI (a16:0/16:0)	784.2	240060	310080	260070	1.68035e+06	1.08529e+06	260070	3.96033	4.59256	3.73034	4.09441	0.364547
PI (18:0/18:0)	864.9	1110300	1460400	1400400	7.77177e+06	5.11144e+06	1400400	18.3169	21.6298	20.0868	20.0112	1.35356
PI (16:0/18:0)	836.2	160040	40010	70018	1.12023e+06	140036	70018	2.64022	0.592584	1.00431	1.41237	0.884341
PI (a18:0/18:1)	849.5	70018	70018	40010	490105	245065	40010	1.1551	1.03703	0.573887	0.922007	0.250833
PI (18:1/22:5)	912.2	50013	20005	30008	350076	70018	30008	0.825077	0.296292	0.430422	0.517264	0.224439
					4.24295e+07	2.36314e+07	6971759
							TOT IPC	48.6799	50.0742	49.4977	49.4173	0.572072
							TOT PI	51.3201	49.9258	50.5023	50.5827	0.572072
	m/z	1st replicate	2nd replicate	3rd replicate
PI NORM FACTOR		6.9997	3.50002	1
OK-D6 PCF 1.25% FBS
		Peak intensity (cps)			Normalised Peak intensity (cps)
LIPID	m/z	1st replicate	2nd replicate	3rd replicate	1st replicate	2nd replicate	3rd replicate	Relative Abundance (%)1st replicate	Relative Abundance (%)2nd replicate	Relative Abundance (%)3rd replicate	Mean Relative abundance (%)	SD
IPC (t14:0/18:1)	765.9	60015	70018	80020	140034	490105	560116	0.664451	0.588242	0.906004	0.719566	0.135453
IPC (d16:0/18:0)	780.6	1740400	2640700	2170500	4.06089e+06	1.84841e+07	1.51928e+07	19.2687	22.1853	24.5749	22.0096	2.1698
IPC (t16:0:18:1)	794.3	100030	180050	100030	233401	1.2603e+06	700180	1.10747	1.51265	1.13256	1.2509	0.185374
IPC (d20:0/18:1)	834.3	140040	130030	110030	326757	910171	770177	1.55044	1.09242	1.24578	1.29622	0.190356
IPC (36:0)	808.7	200050	330080	160040	466779	2.31046e+06	1.12023e+06	2.21484	2.7731	1.81201	2.26665	0.394072
IPC (32:0)	752.1	1830500	2560600	1690400	4.27113e+06	1.79234e+07	1.18323e+07	20.2662	21.5124	19.1391	20.3059	0.969298
PI (16:0/16:1)	807.5	280070	250060	230060	653490	1.75035e+06	1.61035e+06	3.10077	2.10083	2.60479	2.60213	0.408229
PI (16:0/16:0)	809.5	230060	310080	190050	536802	2.17047e+06	1.33029e+06	2.54709	2.60508	2.15179	2.43465	0.20141
PI (16:0/14:0)	781.8	1210300	1790400	1460400	2.82401e+06	1.25323e+07	1.02224e+07	13.3997	15.0417	16.535	14.9921	1.28044
PI (a16:0/16:0)	784.2	280070	290070	190050	653490	2.0304e+06	1.33029e+06	3.10077	2.43697	2.15179	2.56318	0.397567
PI (18:0/18:0)	864.9	2430600	2840700	2030500	5.67135e+06	1.9884e+07	1.42129e+07	26.9102	23.8656	22.9898	24.5885	1.68015
PI (16:0/18:0)	836.2	230060	190050	180050	536802	1.33029e+06	1.2603e+06	2.54709	1.59667	2.03857	2.06077	0.388326
PI (a18:0/18:1)	849.5	290070	290070	210050	676824	2.0304e+06	1.47029e+06	3.21149	2.43697	2.37823	2.67556	0.379713
PI (18:1/22:5)	912.2	10003	30008	30008	23340.1	210047	210047	0.110747	0.252106	0.339757	0.234204	0.094346
					2.10751e+07	8.33168e+07	6.18227e+07
							TOT IPC	45.0721	49.6641	48.8103	47.3681	2.296
							TOT PI	54.9279	50.3359	51.1897	52.6319	2.296
	m/z	1st replicate	2nd replicate
PI NORM FACTOR		2.33331	6.9997	6.9997
SAMPLE	INTERNAL STD MASS (m/z)	Relative Intensity (cps)			Normalisation Factor
		1st replicate	2nd replicate	3rd replicate	1st replicate	2nd replicate	3rd replicate
PI (15:0/18:1(d7)) (WT BSF 5%)	828.5	50000	40010	10003	1.40036	1.75001	6.9997
PI (15:0/18:1(d7)) (KD BSF 5%)	828.5	30008	20005	100030	2.33331	3.50002	0.69997
PI (15:0/18:1(d7)) (OE BSF 5%)	828.5	30008	30008	60015	2.33331	2.33331	1.16667
PI (15:0/18:1(d7)) (WT BSF TREATED 5%)	828.5	10003	20005	40010	6.9997	3.50002	1.75001
PI (15:0/18:1(d7)) (OE BSF TREATED 5%)	828.5	40010	10003	20005	1.75001	6.9997	3.50002
PI (15:0/18:1(d7)) (WT 1.25%)	828.5	10003	10003	20005	6.9997	6.9997	3.50002
PI (15:0/18:1(d7)) (KD 1.25%)	828.5	30008	40010	40010	2.33331	1.75001	1.75001
PI (15:0/18:1(d7)) (OE 1.25%)	828.5	10003	20005	70018	6.9997	3.50002	1
PI (15:0/18:1(d7)) (OK 1.25%)	828.5	30008	10003	10003	2.33331	6.9997	6.9997
SAMPLE	INTERNAL STD MASS (m/z)	Relative Intensity (cps)			Normalisation Factor
		1st replicate	2nd replicate	3rd replicate	1st replicate	2nd replicate	3rd replicate
SM (d18:1/18:1(d9)) (WT BSF 5%)	738.6	40010	30008	20005	1.25001	1.66666	2.50002
SM (d18:1/18:1(d9)) (KD BSF 5%)	738.6	20005	50013	30008	2.50002	1	1.66666
SM (d18:1/18:1(d9)) (OE BSF 5%)	738.6	30008	30008	30008	1.66666	1.66666	1.66666
SM (d18:1/18:1(d9)) (WT BSF TREATED 5%)	738.6	20005	30008	30080	2.50002	1.66666	1.66267
SM (d18:1/18:1(d9)) (OE BSF TREATED 5%)	738.6	40010	40013	39003	1.25001	1.24992	1.28229
