# Supplementary material for: Exploring the activity of the putative Δ6-desaturase and its role in bloodstream form life-cycle transitions in Trypanosoma brucei
Source: PLoS Pathog. 2025 Feb 18;21(2):e1012691. doi: 10.1371/journal.ppat.1012691 (PMC11867338; doi:10.1371/journal.ppat.1012691)
Supplement: S5 Appendix — (XLSX) [file ppat.1012691.s005.xlsx]

## Sheet: BSFvsPCF
	Cell line	Ct Actin gene	Ct Tb-Δ6 gene	ΔCt	Mean of ΔCt	ΔΔCt	2^-(ΔΔCt)	Mean of ΔΔCt	SD of ΔΔCt	Mean of 2^-(ΔΔCt)	SD of 2^-(ΔΔCt)
	WT BSF control 1	16.7888	26.299	9.51015	9.59341	-0.0832589	1.05941	-5.92119e-16	0.380561	1.03411	0.258138
	WT BSF control 2	16.7529	25.9274	9.17456		-0.418849	1.33686
	WT BSF control 3	15.6742	25.7698	10.0955		0.502108	0.706074
	WT PCF control 1	19.588	27.0396	7.45164	7.2591	-2.14176	4.41302	-2.3343	0.196955	5.09131	0.717128
	WT PCF control 2	19.5329	26.5214	6.98853		-2.60488	6.08341
	WT PCF control 3	19.3502	26.6874	7.33715		-2.25626	4.77751

## Sheet: PCF RT-PCR 
	Cell line	Ct Actin gene	Ct Tb-Δ6 gene	ΔCt	Mean of ΔCt	ΔΔCt	2^-(ΔΔCt)	Mean of ΔΔCt	SD of ΔΔCt	Mean of 2^-(ΔΔCt)	SD of 2^-(ΔΔCt)
	WT PCF control 1	18.047	28.8056	10.7586	10.6313	0.127317	0.915532	0	0.470585	1.05859	0.381709
	WT PCF control 2	17.8078	28.955	11.1472		0.515896	0.699359
	WT PCF control 3	17.7993	28.5543	10.755		0.123692	0.917836
	WT PCF control 4	17.7662	27.6306	9.8644		-0.766905	1.70162
	KD-D6+Tet 1	17.6508	29.3991	11.7483	12.2344	1.11699	0.461056	1.60312	0.434058	0.343777	0.0971594
	KD-D6+Tet 2	17.5091	29.428	11.919		1.28766	0.409615
	KD-D6+Tet 3	17.3341	30.189	12.8549		2.22358	0.214109
	KD-D6+Tet 4	17.5008	29.9163	12.4156		1.78425	0.290326
	KD-D6-Tet 1	17.9305	27.5531	9.62262	10.7812	-1.00869	2.01208	0.149904	0.715756	1.03122	0.580214
	KD-D6-Tet 2	17.221	28.722	11.501		0.869656	0.547277
	KD-D6-Tet 3	17.2576	28.4734	11.2158		0.584448	0.666905
	KD-D6-Tet 4	17.2199	28.0054	10.7855		0.154202	0.89863
	OE-D6+Tet 1	17.3795	23.5291	6.14956	6.39855	-4.48175	22.3429	-4.23276	0.169447	18.9325	2.25292
	OE-D6+Tet 2	16.9189	23.3816	6.46266		-4.16865	17.984
	OE-D6+Tet 3	16.8856	23.5024	6.61679		-4.01452	16.1618
	OE-D6+Tet 4	16.9546	23.3197	6.36517		-4.26614	19.2414
	OE-D6-Tet 1	17.8075	29.1427	11.3352	11.3341	0.703918	0.613903	0.702797	0.132451	0.617017	0.0580528
	OE-D6-Tet 2	17.6906	29.1797	11.4891		0.857763	0.551807
	OE-D6-Tet 3	17.7862	28.912	11.1257		0.494415	0.709849
	OE-D6-Tet 4	17.6856	29.072	11.3864		0.755093	0.592508
	OK-D6+Tet 1	17.9305	26.1416	8.21109	9.25792	-2.42022	5.35251	-1.37339	0.610095	2.86716	1.43978
	OK-D6+Tet 2	16.7135	26.1971	9.48351		-1.1478	2.21575
	OK-D6+Tet 3	16.6891	26.3081	9.61899		-1.01232	2.01715
	OK-D6+Tet 4	16.7032	26.4213	9.71809		-0.913221	1.88325
	OK-D6-Tet 1	17.1124	28.2695	11.1571	11.185	0.525791	0.694578	0.553665	0.603675	0.749101	0.35129
	OK-D6-Tet 2	16.9739	28.7168	11.7428		1.11153	0.462803
	OK-D6-Tet 3	16.9844	27.1954	10.211		-0.420294	1.3382
	OK-D6-Tet 4	17.1154	28.7443	11.6289		0.997633	0.500821

## Sheet: BSF-RTPCR
	Cell line	Ct Actin gene	Ct Tb-Δ6 gene	ΔCt	Mean of ΔCt	ΔΔCt	2^-(ΔΔCt)	Mean of ΔΔCt	SD of ΔΔCt	Mean of 2^-(ΔΔCt)	SD of 2^-(ΔΔCt)
	WT BSF control 1	14.4336	28.5864	14.1528	14.0843	0.068471	0.953648	0	0.0734705	1.0013	0.05118
	WT BSF control 2	14.364	28.5223	14.1583		0.0739441	0.950037
	WT BSF control 3	14.2939	28.3324	14.0385		-0.0457649	1.03223
	WT BSF control 4	14.249	28.2366	13.9877		-0.0966501	1.06929
	KD-D6+Tet 1	13.449	29.3176	15.8686	15.5488	1.78428	0.290322	1.46448	0.413478	0.378174	0.114718
	KD-D6+Tet 2	13.4806	29.4452	15.9645		1.88023	0.27164
	KD-D6+Tet 3	13.7757	29.2196	15.4439		1.35959	0.389693
	KD-D6+Tet 4	13.4443	28.3624	14.9181		0.833818	0.561042
	KD-D6-Tet 1	13.4218	28.1628	14.7409	14.7036	0.656625	0.63436	0.619246	0.0819057	0.652075	0.0377274
	KD-D6-Tet 2	13.2694	28.0628	14.7935		0.709138	0.611686
	KD-D6-Tet 3	13.5125	28.0843	14.5719		0.487576	0.713223
	KD-D6-Tet 4	13.3387	28.0467	14.708		0.623644	0.649029
	OE-D6+Tet 1	13.3639	24.5927	11.2288	10.9015	-2.85554	7.23776	-3.18283	0.211006	9.17553	1.28153
	OE-D6+Tet 2	13.3502	24.2923	10.9421		-3.1422	8.8287
	OE-D6+Tet 3	13.4562	24.145	10.6888		-3.39551	10.5232
	OE-D6+Tet 4	13.3479	24.0942	10.7463		-3.33806	10.1124
	OE-D6-Tet 1	13.9755	27.7169	13.7414	13.794	-0.342886	1.26829	-0.290281	0.109331	1.22642	0.0938268
	OE-D6-Tet 2	13.9968	27.8828	13.886		-0.198334	1.14737
	OE-D6-Tet 3	13.9719	27.6124	13.6405		-0.443775	1.36016
	OE-D6-Tet 4	13.995	27.9032	13.9082		-0.176129	1.12985
