# Supplementary material for: Exploring the activity of the putative Δ6-desaturase and its role in bloodstream form life-cycle transitions in Trypanosoma brucei
Source: PLoS Pathog. 2025 Feb 18;21(2):e1012691. doi: 10.1371/journal.ppat.1012691 (PMC11867338; doi:10.1371/journal.ppat.1012691)
Supplement: S6 Appendix — (CSV) [file ppat.1012691.s006.csv]

Condition_1			Condition_2
OED6 1st Replicate Sum Normalized Area	OED6 2nd replicate Sum Normalized Area	OED6 3rd Replicate Sum Normalized Area	WT 1st replicate Sum Normalized Area	WT 2nd replicate Sum Normalized Area	WT 3rd replicate Sum Normalized Area	-Log Student's T-test p-value Condition 1_Condition 2	Student's T-test q-value Condition 1_Condition 2	log2FC	Student's T-test Test statistic Condition 1_Condition 2	Protein
26.77705956	27.16997337	27.86230659	27.93719292	27.14102173	25.93831635	0.148665475	0.917022096	0.264269511	0.39922467	Tb05.5K5.220	organism=Trypanosoma_brucei_brucei_TREU927	gene_product=hypothetical	protein|transcript_product=hypotheticalprotein|location=5K5_v5.1:65890-68346(+)|protein_length=818|sequence_SO=contig|SO=protein_coding_gene|is_pseudo=false
25.1332016	26.54480553	26.24988556	26.86230659	26.08942032	26.42342186	0.424938059	0.842306306	-0.482418696	-0.995375412	Tb09.v4.0016	organism=Trypanosoma_brucei_brucei_TREU927	gene_product=expression	site-associatedgene(ESAG)protein,putative,expressionsiteassociatedgene5(ESAG5)protein,putative,chrIXadditional,unorderedcontigs|transcript_product=expressionsite-associatedgene(ESAG)protein,putative|location=TP26P4-1a02.q1ka:318-1775(-)|protein_length=485|sequence_SO=contig|SO=protein_coding_gene|is_pseudo=false
28.48231506	28.07622719	29.10898781	27.59690475	27.97596359	27.89735222	1.069680118	0.839757576	0.732436498	2.275841269	Tb10.v4.0037	organism=Trypanosoma_brucei_brucei_TREU927	gene_product=hypothetical	protein,conserved|transcript_product=hypotheticalprotein,conserved|location=TP3F6-6f06.p1k:13800-17167(-)|protein_length=1121|sequence_SO=contig|SO=protein_coding_gene|is_pseudo=false
36.63882065	36.85155106	36.79217148	36.71753311	36.31351852	36.23363495	0.977677274	0.870489627	0.339285533	2.086264024	Tb10.v4.0052	organism=Trypanosoma_brucei_brucei_TREU927	gene_product=chrX	additional,unorderedcontigs,microtubule-associatedprotein2|transcript_product=microtubule-associatedprotein2|location=Tp_ends-39g01.p1k:50-14692(-)|protein_length=4880|sequence_SO=contig|SO=protein_coding_gene|is_pseudo=false
36.63882065	36.85155106	36.79217148	36.7047081	36.31182861	36.23363495	1.016260743	0.87486758	0.34412384	2.165212035	Tb10.v4.0053	organism=Trypanosoma_brucei_brucei_TREU927	gene_product=hypothetical	protein|transcript_product=hypotheticalprotein|location=tryp_X-106b08.p1c:3-12359(-)|protein_length=4119|sequence_SO=contig|SO=protein_coding_gene|is_pseudo=false
26.8263855	26.77705956	26.43141365	26.36452866	27.10149384	26.45041847	0.05144869	0.967072658	0.03947258	0.149650249	Tb11.02.5380	organism=Trypanosoma_brucei_brucei_TREU927	gene_product=exosome	complexexonucleaseRRP44phomologue|transcript_product=exosomecomplexexonucleaseRRP44phomologue|location=Tb927_11_v5.1:2099504-2102422(+)|protein_length=972|sequence_SO=chromosome|SO=protein_coding_gene|is_pseudo=false
31.25349617	31.54351616	31.38278008	31.61981964	31.58888626	31.041399	0.03867752	0.977208997	-0.0234375	-0.113917262	Tb11.02.5420	organism=Trypanosoma_brucei_brucei_TREU927	gene_product=NADPH-cytochrome	p450reductase,putative|transcript_product=NADPH-cytochromep450reductase,putative|location=Tb927_11_v5.1:2110781-2112676(-)|protein_length=631|sequence_SO=chromosome|SO=protein_coding_gene|is_pseudo=false
31.25349617	31.54351616	31.38278008	31.61981964	31.58888626	31.041399	0.03867752	0.976751288	-0.0234375	-0.113917262	Tb11.02.5420b	organism=Trypanosoma_brucei_brucei_TREU927	gene_product=NADPH-cytochrome	p450reductase,putative|transcript_product=NADPH-cytochromep450reductase,putative|location=Tb927_11_bin_v5.1:661542-663437(-)|protein_length=631|sequence_SO=contig|SO=protein_coding_gene|is_pseudo=false
24.46762085	23.94055748	21.28206635	24.01051903	24.80931282	24.67033577	0.551932029	0.835777778	-1.266640981	-1.246517295	Tb11.0330	organism=Trypanosoma_brucei_brucei_TREU927	gene_product=Cornifin	(SPRR)family,putative|transcript_product=Cornifin(SPRR)family,putative|location=tryp_XI-1036e06.p1k:11185-12996(+)|protein_length=603|sequence_SO=contig|SO=protein_coding_gene|is_pseudo=false
32.02498627	32.23077774	32.34625244	32.32763672	32.07048035	32.09270096	0.10713522	0.926870245	0.037066142	0.296811855	Tb11.0560	organism=Trypanosoma_brucei_brucei_TREU927	gene_product=hypothetical	protein,conserved|transcript_product=hypotheticalprotein,conserved|location=tryp_XI-1084b11.p1k:10026-13523(-)|protein_length=1165|sequence_SO=contig|SO=protein_coding_gene|is_pseudo=false
28.55362129	28.80501175	28.66627884	28.32388687	28.71292877	28.92592239	0.036838419	0.977582828	0.020724614	0.108700983	Tb11.0840	organism=Trypanosoma_brucei_brucei_TREU927	gene_product=hypothetical	protein|transcript_product=hypotheticalprotein|location=tryp_XI-147f01.q1ca:1458-2243(+)|protein_length=261|sequence_SO=contig|SO=protein_coding_gene|is_pseudo=false
26.72598457	24.69178963	27.16997337	27.04009247	25.95393562	25.5926342	0.000134198	1	0.00036176	0.000411939	Tb11.0850	organism=Trypanosoma_brucei_brucei_TREU927	gene_product=SCAMP	family,putative|transcript_product=SCAMPfamily,putative|location=tryp_XI-147f01.q1ca:4302-5351(+)|protein_length=349|sequence_SO=contig|SO=protein_coding_gene|is_pseudo=false
32.42341995	32.46295166	32.4919014	32.56864548	32.31958771	32.36984253	0.195848571	0.899686032	0.040065765	0.509822332	Tb11.0890	organism=Trypanosoma_brucei_brucei_TREU927	gene_product=chrXI	additional,unorderedcontigs,epsin,putative|transcript_product=epsin,putative|location=tryp_XI-147f01.q1ca:11029-12510(+)|protein_length=493|sequence_SO=contig|SO=protein_coding_gene|is_pseudo=false
31.86452103	31.84968567	32.23077774	32.12386322	31.8792057	31.92592239	0.012101849	0.995477405	0.005331039	0.03665142	Tb11.v5.0154	organism=Trypanosoma_brucei_brucei_TREU927	gene_product=WD	domain,G-betarepeat,putative|transcript_product=WDdomain,G-betarepeat,putative|location=Tb927_11_bin_v5.1:161952-164048(-)|protein_length=698|sequence_SO=contig|SO=protein_coding_gene|is_pseudo=false
27.24445152	27.6320076	27.32388687	27.42342186	27.21697044	26.8263855	0.506646406	0.824033857	0.244522731	1.157647346	Tb11.v5.0159	organism=Trypanosoma_brucei_brucei_TREU927	gene_product=hypothetical	protein,conserved|transcript_product=hypotheticalprotein,conserved|location=Tb927_11_bin_v5.1:174499-175980(-)|protein_length=493|sequence_SO=contig|SO=protein_coding_gene|is_pseudo=false
29.36202049	29.55545044	30.42342186	30.61981964	28.88576508	28.71947098	0.208783501	0.896309645	0.371945699	0.539256712	Tb11.v5.0162	organism=Trypanosoma_brucei_brucei_TREU927	gene_product=proteasome	beta6subunit|transcript_product=proteasomebeta6subunit|location=Tb927_11_bin_v5.1:178762-179538(-)|protein_length=258|sequence_SO=contig|SO=protein_coding_gene|is_pseudo=false
29.15315628	29.29351234	29.65608215	29.49952507	29.2624855	29.50332069	0.116094959	0.923389831	-0.054193497	-0.319370625	Tb11.v5.0164	organism=Trypanosoma_brucei_brucei_TREU927	gene_product=Trm112p-like	protein,putative|transcript_product=Trm112p-likeprotein,putative|location=Tb927_11_bin_v5.1:182443-182916(-)|protein_length=157|sequence_SO=contig|SO=protein_coding_gene|is_pseudo=false
29.89012146	30.21928024	30.69643974	30.54811668	NaN	29.73892403	0.103138831	0.928336951	0.12509346	0.293017572	Tb11.v5.0178	organism=Trypanosoma_brucei_brucei_TREU927	gene_product=glutamine	synthetase,putative|transcript_product=glutaminesynthetase,putative|location=Tb927_11_bin_v5.1:229886-231151(+)|protein_length=421|sequence_SO=contig|SO=protein_coding_gene|is_pseudo=false
26.81421089	26.87408257	26.71292877	26.54185486	27.08131599	26.96499252	0.134720111	0.917687912	-0.062313716	-0.365426171	Tb11.v5.0191	organism=Trypanosoma_brucei_brucei_TREU927	gene_product=ELMO/CED-12	family,putative|transcript_product=ELMO/CED-12family,putative|location=Tb927_11_bin_v5.1:264278-265495(-)|protein_length=405|sequence_SO=contig|SO=protein_coding_gene|is_pseudo=false
27.97596359	22.44758415	28.68979263	28.9174099	24.68645668	24.48615837	0.047792046	0.968502608	0.341105143	0.139504615	Tb11.v5.0196	organism=Trypanosoma_brucei_brucei_TREU927	gene_product=Proteasome	subunitAN-terminalsignature/Proteasomesubunit,putative|transcript_product=ProteasomesubunitAN-terminalsignature/Proteasomesubunit,putative|location=Tb927_11_bin_v5.1:285932-286732(-)|protein_length=266|sequence_SO=contig|SO=protein_coding_gene|is_pseudo=false
34.19747543	34.28278351	34.4209137	34.36332703	34.26192474	34.08321762	0.242315907	0.890897681	0.064234416	0.614062809	Tb11.v5.0197	organism=Trypanosoma_brucei_brucei_TREU927	gene_product=clathrin	heavychain,putative|transcript_product=clathrinheavychain,putative|location=Tb927_11_bin_v5.1:289467-292019(-)|protein_length=850|sequence_SO=contig|SO=protein_coding_gene|is_pseudo=false
33.92415237	34.11458206	34.38920593	34.34360886	33.84221268	34.07527161	0.100876147	0.929634209	0.055615743	0.280886791	Tb11.v5.0198	organism=Trypanosoma_brucei_brucei_TREU927	gene_product=clathrin	heavychain,putative|transcript_product=clathrinheavychain,putative|location=Tb927_11_bin_v5.1:292072-294579(-)|protein_length=835|sequence_SO=contig|SO=protein_coding_gene|is_pseudo=false
26.81421089	27.1114769	27.05051041	27.2624855	26.83845901	27.04009247	0.132763494	0.920894737	-0.054946264	-0.360638596	Tb11.v5.0213	organism=Trypanosoma_brucei_brucei_TREU927	gene_product=variant	surfaceprotein(VSG),putative|transcript_product=variantsurfaceprotein(VSG),putative|location=Tb927_11_bin_v5.1:354915-355934(+)|protein_length=339|sequence_SO=contig|SO=protein_coding_gene|is_pseudo=false
30.48231506	30.37243843	30.56637955	30.35152817	30.38278008	30.18423462	0.939695575	0.861873606	0.16753006	2.009260109	Tb11.v5.0228	organism=Trypanosoma_brucei_brucei_TREU927	gene_product=75	kDainvariantsurfaceglycoprotein,putative|transcript_product=75kDainvariantsurfaceglycoprotein,putative|location=Tb927_11_bin_v5.1:427737-429308(-)|protein_length=523|sequence_SO=contig|SO=protein_coding_gene|is_pseudo=false
29.49762344	29.46684456	29.47653389	29.05051041	29.61981964	28.86525917	0.593792103	0.840111283	0.301804225	1.328276893	Tb11.v5.0230	organism=Trypanosoma_brucei_brucei_TREU927	gene_product=75	kDainvariantsurfaceglycoprotein,putative|transcript_product=75kDainvariantsurfaceglycoprotein,putative|location=Tb927_11_bin_v5.1:440361-441932(+)|protein_length=523|sequence_SO=contig|SO=protein_coding_gene|is_pseudo=false
28.6831131	28.67303467	28.72598457	28.66627884	28.81421089	29.22848511	0.546610732	0.831350614	-0.2089475	-1.236101501	Tb11.v5.0242	organism=Trypanosoma_brucei_brucei_TREU927	gene_product=dynein	heavychain,putative|transcript_product=dyneinheavychain,putative|location=Tb927_11_bin_v5.1:482755-493101(-)|protein_length=3448|sequence_SO=contig|SO=protein_coding_gene|is_pseudo=false
26.35447502	26.48000526	26.58978081	26.55215454	26.42822266	26.01265335	0.335647579	0.854526316	0.143743515	0.813283734	Tb11.v5.0252	organism=Trypanosoma_brucei_brucei_TREU927	gene_product=RNA	bindingprotein,putative|transcript_product=RNAbindingprotein,putative|location=Tb927_11_bin_v5.1:514392-515276(-)|protein_length=294|sequence_SO=contig|SO=protein_coding_gene|is_pseudo=false
28.39917374	28.47846222	28.86230659	28.53889847	28.95393562	28.9949646	0.539004729	0.824941799	-0.24928538	-1.221202649	Tb11.v5.0288	organism=Trypanosoma_brucei_brucei_TREU927	gene_product=ribonucleoside-diphosphate	reductasesmallchain,putative|transcript_product=ribonucleoside-diphosphatereductasesmallchain,putative|location=Tb927_11_bin_v5.1:748778-749791(+)|protein_length=337|sequence_SO=contig|SO=protein_coding_gene|is_pseudo=false
32.71702194	32.6565094	32.79652786	32.57542419	32.90275192	32.84033585	0.173136523	0.901774897	-0.049484253	-0.457259019	Tb11.v5.0295	organism=Trypanosoma_brucei_brucei_TREU927	gene_product=retrotransposon	hotspot(RHS)protein,putative|transcript_product=retrotransposonhotspot(RHS)protein,putative|location=Tb927_11_bin_v5.1:787315-788544(+)|protein_length=409|sequence_SO=contig|SO=protein_coding_gene|is_pseudo=false
25.03590584	25.37451172	25.55508423	25.09345627	24.67033577	25.60681915	0.25344318	0.88813649	0.198296865	0.638454128	Tb11.v5.0306	organism=Trypanosoma_brucei_brucei_TREU927	gene_product=Triglyceride	lipase,putative|transcript_product=Triglyceridelipase,putative|location=Tb927_11_bin_v5.1:829887-831494(+)|protein_length=535|sequence_SO=contig|SO=protein_coding_gene|is_pseudo=false
29.58262062	29.81421089	29.29789162	28.9174099	29.44726753	29.61631775	0.388474275	0.841335773	0.237909317	0.921768574	Tb11.v5.0325	organism=Trypanosoma_brucei_brucei_TREU927	gene_product=retrotransposon	hotspot(RHS)protein,putative|transcript_product=retrotransposonhotspot(RHS)protein,putative|location=Tb927_11_bin_v5.1:911614-912591(+)|protein_length=325|sequence_SO=contig|SO=protein_coding_gene|is_pseudo=false
27.2624855	27.62505531	27.89157104	27.48615837	27.58262062	27.88576508	0.095722699	0.932343558	-0.058477402	-0.267668094	Tb11.v5.0326	organism=Trypanosoma_brucei_brucei_TREU927	gene_product=retrotransposon	hotspot(RHS)protein,putative|transcript_product=retrotransposonhotspot(RHS)protein,putative|location=Tb927_11_bin_v5.1:912792-913700(+)|protein_length=302|sequence_SO=contig|SO=protein_coding_gene|is_pseudo=false
29.93999672	29.9949646	29.9814167	30.02168083	30.29789162	30.0479126	0.773472262	0.853946472	-0.150369008	-1.678900913	Tb11.v5.0337	organism=Trypanosoma_brucei_brucei_TREU927	gene_product=WD40	repeat-containingprotein|transcript_product=WD40repeat-containingprotein|location=Tb927_11_bin_v5.1:1001928-1005623(-)|protein_length=1231|sequence_SO=contig|SO=protein_coding_gene|is_pseudo=false
29.05569077	29.18895721	29.41336823	29.41538429	28.89735222	28.9814167	0.251174625	0.887103734	0.121287664	0.63349759	Tb11.v5.0348	organism=Trypanosoma_brucei_brucei_TREU927	gene_product=hypothetical	protein,conserved|transcript_product=hypotheticalprotein,conserved|location=Tb927_11_bin_v5.1:1071896-1073611(+)|protein_length=571|sequence_SO=contig|SO=protein_coding_gene|is_pseudo=false
26.20396423	24.416996	31.02168083	31.2076931	27.2076931	24.97596359	0.076340259	0.946975682	-0.582902908	-0.217033739	Tb11.v5.0360	organism=Trypanosoma_brucei_brucei_TREU927	gene_product=aminopeptidase,	putative|transcript_product=aminopeptidase,putative|location=Tb927_11_bin_v5.1:1177367-1178017(-)|protein_length=216|sequence_SO=contig|SO=protein_coding_gene|is_pseudo=false
26.77705956	27.16997337	27.86230659	27.93719292	27.14102173	25.93831635	0.148665475	0.915984154	0.264269511	0.39922467	Tb11.v5.0364	organism=Trypanosoma_brucei_brucei_TREU927	gene_product=hypothetical	protein,conserved|transcript_product=hypotheticalprotein,conserved|location=Tb927_11_bin_v5.1:1210734-1213196(-)|protein_length=820|sequence_SO=contig|SO=protein_coding_gene|is_pseudo=false
28.88576508	28.94558907	28.89446449	29.00034714	29.1114769	28.68979263	0.069231181	0.952792934	-0.025266012	-0.198074329	Tb11.v5.0377	organism=Trypanosoma_brucei_brucei_TREU927	gene_product=hypothetical	protein,conserved|transcript_product=hypotheticalprotein,conserved|location=Tb927_11_bin_v5.1:1279671-1281974(-)|protein_length=767|sequence_SO=contig|SO=protein_coding_gene|is_pseudo=false
28.88576508	28.94558907	28.89446449	29.00034714	29.1114769	28.68979263	0.069231181	0.954197543	-0.025266012	-0.198074329	Tb11.v5.0378	organism=Trypanosoma_brucei_brucei_TREU927	gene_product=hypothetical	protein,conserved|transcript_product=hypotheticalprotein,conserved|location=Tb927_11_bin_v5.1:1281993-1286342(-)|protein_length=1449|sequence_SO=contig|SO=protein_coding_gene|is_pseudo=false
27.17949677	27.67976189	27.77077293	28.01371765	25.97596359	26.16997337	0.538497488	0.821894737	0.823458989	1.220208566	Tb11.v5.0390	organism=Trypanosoma_brucei_brucei_TREU927	gene_product=serine/threonine	proteinphosphatase2Aregulatorysubunit,putative|transcript_product=serine/threonineproteinphosphatase2Aregulatorysubunit,putative|location=Tb927_11_bin_v5.1:1360444-1361757(-)|protein_length=437|sequence_SO=contig|SO=protein_coding_gene|is_pseudo=false
29.37451172	28.69311905	28.77077293	28.61456299	28.92592239	28.68979263	0.359690262	0.845684569	0.202708562	0.862963846	Tb11.v5.0394	organism=Trypanosoma_brucei_brucei_TREU927	gene_product=hypothetical	protein,conserved|transcript_product=hypotheticalprotein,conserved|location=Tb927_11_bin_v5.1:1381337-1386175(+)|protein_length=1612|sequence_SO=contig|SO=protein_coding_gene|is_pseudo=false
27.31527328	27.51653099	27.60399437	27.55362129	27.44726753	27.28029633	0.16637739	0.905668026	0.051537832	0.441382404	Tb11.v5.0399	organism=Trypanosoma_brucei_brucei_TREU927	gene_product=hypothetical	protein,conserved|transcript_product=hypotheticalprotein,conserved|location=Tb927_11_bin_v5.1:1435595-1438963(-)|protein_length=1122|sequence_SO=contig|SO=protein_coding_gene|is_pseudo=false
33.7047081	33.55270386	33.81383133	33.68394852	33.54121017	33.48231506	0.556905856	0.834994382	0.12125651	1.25624761	Tb11.v5.0404	organism=Trypanosoma_brucei_brucei_TREU927	gene_product=hypothetical	protein,conserved|transcript_product=hypotheticalprotein,conserved|location=Tb927_11_bin_v5.1:1494435-1496606(+)|protein_length=723|sequence_SO=contig|SO=protein_coding_gene|is_pseudo=false
29.10399628	28.65608215	29.23534966	28.11644363	28.46684456	29.19131088	0.489948769	0.824083916	0.406943003	1.124721537	Tb11.v5.0406	organism=Trypanosoma_brucei_brucei_TREU927	gene_product=glycerol	uptakeprotein,putative|transcript_product=glyceroluptakeprotein,putative|location=Tb927_11_bin_v5.1:1500693-1502522(-)|protein_length=609|sequence_SO=contig|SO=protein_coding_gene|is_pseudo=false
34.40831375	34.51794052	34.46416855	34.55841827	34.31689072	34.08321762	0.438515594	0.837691358	0.143965403	1.022567486	Tb11.v5.0410	organism=Trypanosoma_brucei_brucei_TREU927	gene_product=antigenic	protein,conserved|transcript_product=antigenicprotein,conserved|location=Tb927_11_bin_v5.1:1556188-1561377(-)|protein_length=1729|sequence_SO=contig|SO=protein_coding_gene|is_pseudo=false
32.68603897	32.89012146	32.82524872	32.81000137	32.4774971	32.45561981	0.781392575	0.867616162	0.219430288	1.694450833	Tb11.v5.0411	organism=Trypanosoma_brucei_brucei_TREU927	gene_product=peptidylprolyl	isomerase-likeprotein,putative|transcript_product=peptidylprolylisomerase-likeprotein,putative|location=Tb927_11_bin_v5.1:1561914-1563191(-)|protein_length=425|sequence_SO=contig|SO=protein_coding_gene|is_pseudo=false
23.8764267	24.17949677	27.14102173	27.34095955	21.40665436	23.52850342	0.183297056	0.900724428	0.973609289	0.480918992	Tb11.v5.0429	organism=Trypanosoma_brucei_brucei_TREU927	gene_product=receptor-type	adenylatecyclaseGRESAG4,putative|transcript_product=receptor-typeadenylatecyclaseGRESAG4,putative|location=Tb927_11_bin_v5.1:1689104-1693000(-)|protein_length=1298|sequence_SO=contig|SO=protein_coding_gene|is_pseudo=false
26.30138397	26.21697044	26.77705956	26.92025375	26.6180687	26.33073997	0.322001281	0.849316654	-0.191216151	-0.784828962	Tb11.v5.0444	organism=Trypanosoma_brucei_brucei_TREU927	gene_product=hypothetical	protein,conserved|transcript_product=hypotheticalprotein,conserved|location=Tb927_11_bin_v5.1:1784143-1786992(-)|protein_length=949|sequence_SO=contig|SO=protein_coding_gene|is_pseudo=false
22.39623642	22.2331562	25.12927628	24.72858238	22.247715	25.51653099	0.267791178	0.881058488	-0.91138649	-0.669619038	Tb11.v5.0451	organism=Trypanosoma_brucei_brucei_TREU927	gene_product=hypothetical	protein,conserved|transcript_product=hypotheticalprotein,conserved|location=Tb927_11_bin_v5.1:1821833-1823650(-)|protein_length=605|sequence_SO=contig|SO=protein_coding_gene|is_pseudo=false
25.77705956	25.76698685	26.69975281	26.30312729	25.08131599	25.44884491	0.421090637	0.846914513	0.470170339	0.987650216	Tb11.v5.0471	organism=Trypanosoma_brucei_brucei_TREU927	gene_product=kelch	motifcontainingprotein,putative|transcript_product=kelchmotifcontainingprotein,putative|location=Tb927_11_bin_v5.1:1911267-1913525(-)|protein_length=752|sequence_SO=contig|SO=protein_coding_gene|is_pseudo=false
30.7612915	30.52962112	30.9814167	31.54811668	26.1332016	26.69975281	0.695476288	0.864145749	2.630419413	1.526393201	Tb11.v5.0480	organism=Trypanosoma_brucei_brucei_TREU927	gene_product=DNA-directed	RNApolymerase,alphasubunit,putative|transcript_product=DNA-directedRNApolymerase,alphasubunit,putative|location=Tb927_11_bin_v5.1:1954570-1955583(+)|protein_length=337|sequence_SO=contig|SO=protein_coding_gene|is_pseudo=false
33.00671387	33.12077713	33.23363495	33.03485489	33.21928024	33.33031082	0.276203025	0.878557329	-0.074440002	-0.687748856	Tb11.v5.0489	organism=Trypanosoma_brucei_brucei_TREU927	gene_product=retrotransposon	hotspot(RHS)protein,putative|transcript_product=retrotransposonhotspot(RHS)protein,putative|location=Tb927_11_bin_v5.1:1982945-1984666(-)|protein_length=573|sequence_SO=contig|SO=protein_coding_gene|is_pseudo=false
29.4194088	28.64924431	26.00410271	25.06496811	29.05051041	29.96774292	0.000622728	1	-0.003488541	-0.001910477	Tb11.v5.0495	organism=Trypanosoma_brucei_brucei_TREU927	gene_product=retrotransposon	hotspot(RHS),putative|transcript_product=retrotransposonhotspot(RHS),putative|location=Tb927_11_bin_v5.1:2019894-2020943(-)|protein_length=349|sequence_SO=contig|SO=protein_coding_gene|is_pseudo=false
27.24445152	27.1114769	27.16038704	26.92025375	26.94279671	27.02960014	1.814734203	0.732421053	0.207888285	4.06225452	Tb11.v5.0497	organism=Trypanosoma_brucei_brucei_TREU927	gene_product=SUMO-interacting	motif-containingprotein|transcript_product=SUMO-interactingmotif-containingprotein|location=Tb927_11_bin_v5.1:2027963-2030083(-)|protein_length=706|sequence_SO=contig|SO=protein_coding_gene|is_pseudo=false
28.94558907	29.02168083	29.29789162	29.78019142	28.85638046	28.9814167	0.141202334	0.917682097	-0.117609024	-0.381206269	Tb11.v5.0504	organism=Trypanosoma_brucei_brucei_TREU927	gene_product=RNA	polymeraseIIAlargestsubunit,putative|transcript_product=RNApolymeraseIIAlargestsubunit,putative|location=Tb927_11_bin_v5.1:2084192-2086735(+)|protein_length=847|sequence_SO=contig|SO=protein_coding_gene|is_pseudo=false
31.74133682	31.59334755	31.93999672	31.84968567	31.81191826	31.72517204	0.128142541	0.923801851	-0.03736496	-0.349285618	Tb11.v5.0525	organism=Trypanosoma_brucei_brucei_TREU927	gene_product=hypothetical	protein,conserved|transcript_product=hypotheticalprotein,conserved|location=Tb927_11_bin_v5.1:2226678-2227961(-)|protein_length=427|sequence_SO=contig|SO=protein_coding_gene|is_pseudo=false
30.89012146	31.19601059	31.28140259	31.49666977	30.7612915	31.16038704	0.023247261	0.985973576	-0.016937892	-0.069565185	Tb11.v5.0533	organism=Trypanosoma_brucei_brucei_TREU927	gene_product=retrotransposon	hotspot(RHS)protein,putative|transcript_product=retrotransposonhotspot(RHS)protein,putative|location=Tb927_11_bin_v5.1:2299801-2300772(-)|protein_length=323|sequence_SO=contig|SO=protein_coding_gene|is_pseudo=false
23.45512962	23.18101311	23.17797661	23.20806503	24.40405655	24.20955276	0.811118852	0.878349727	-0.669185003	-1.752949481	Tb11.v5.0536	organism=Trypanosoma_brucei_brucei_TREU927	gene_product=hypothetical	protein,conserved|transcript_product=hypotheticalprotein,conserved|location=Tb927_11_bin_v5.1:2322458-2324113(-)|protein_length=551|sequence_SO=contig|SO=protein_coding_gene|is_pseudo=false
29.41134834	29.88430977	30.02168083	29.93999672	29.35152817	29.68812561	0.169040922	0.903172897	0.112562815	0.447652237	Tb11.v5.0540	organism=Trypanosoma_brucei_brucei_TREU927	gene_product=amino	acidtransporter8,putative|transcript_product=aminoacidtransporter8,putative|location=Tb927_11_bin_v5.1:2354708-2356180(-)|protein_length=490|sequence_SO=contig|SO=protein_coding_gene|is_pseudo=false
22.19460297	22.40405655	22.8707943	22.71187782	22.03925705	22.17645645	0.249836409	0.889371113	0.180620829	0.630569897	Tb11.v5.0552	organism=Trypanosoma_brucei_brucei_TREU927	gene_product=75	kDainvariantsurfaceglycoprotein,putative|transcript_product=75kDainvariantsurfaceglycoprotein,putative|location=Tb927_11_bin_v5.1:2439888-2441456(-)|protein_length=522|sequence_SO=contig|SO=protein_coding_gene|is_pseudo=false
30.87554932	30.90454865	31.08638573	31.11768341	30.54811668	30.81573868	0.29311099	0.865673105	0.128314972	0.723895281	Tb11.v5.0559	organism=Trypanosoma_brucei_brucei_TREU927	gene_product=oligosaccharyl	transferasesubunit,putative|transcript_product=oligosaccharyltransferasesubunit,putative|location=Tb927_11_bin_v5.1:2532383-2533447(-)|protein_length=354|sequence_SO=contig|SO=protein_coding_gene|is_pseudo=false
28.46294975	28.80501175	29.05051041	28.8263855	29.08891487	29.21928024	0.590308625	0.83997546	-0.272036235	-1.32148269	Tb11.v5.0561	organism=Trypanosoma_brucei_brucei_TREU927	gene_product=fatty	acylCoAsynthetase,putative|transcript_product=fattyacylCoAsynthetase,putative|location=Tb927_11_bin_v5.1:2545988-2547199(+)|protein_length=403|sequence_SO=contig|SO=protein_coding_gene|is_pseudo=false
26.97596359	27.14102173	27.32388687	23.11108017	26.88576508	27.15073776	0.474262656	0.83620362	1.431096395	1.093693662	Tb11.v5.0565	organism=Trypanosoma_brucei_brucei_TREU927	gene_product=mitochondrial	intermediatepeptidase,putative|transcript_product=mitochondrialintermediatepeptidase,putative|location=Tb927_11_bin_v5.1:2560811-2562430(+)|protein_length=539|sequence_SO=contig|SO=protein_coding_gene|is_pseudo=false
30.92592239	31.041399	30.83845901	30.94698334	27.6458149	31.041399	0.40023498	0.842184211	1.057194392	0.945608876	Tb11.v5.0567	organism=Trypanosoma_brucei_brucei_TREU927	gene_product=retrotransposon	hotspot(RHS)protein,putative|transcript_product=retrotransposonhotspot(RHS)protein,putative|location=Tb927_11_bin_v5.1:2572245-2574083(-)|protein_length=612|sequence_SO=contig|SO=protein_coding_gene|is_pseudo=false
26.19835472	26.26963615	23.26785278	26.38442802	26.65948868	26.46450806	0.56255367	0.832897727	-1.257527033	-1.267290583	Tb11.v5.0570	organism=Trypanosoma_brucei_brucei_TREU927	gene_product=Zinc	finger,C3HC4type(RINGfinger),putative|transcript_product=Zincfinger,C3HC4type(RINGfinger),putative|location=Tb927_11_bin_v5.1:2595577-2596881(-)|protein_length=434|sequence_SO=contig|SO=protein_coding_gene|is_pseudo=false
28.43539429	28.57902718	28.50142479	28.1213932	27.6458149	26.49838448	1.052829946	0.853812808	1.083417892	2.240770743	Tb11.v5.0575	organism=Trypanosoma_brucei_brucei_TREU927	gene_product=Coiled-coil	domain-containingprotein40homolog(fragment)|transcript_product=Coiled-coildomain-containingprotein40homolog(fragment)|location=Tb927_11_bin_v5.1:2619902-2621212(+)|protein_length=437|sequence_SO=contig|SO=protein_coding_gene|is_pseudo=false
31.78877258	31.84221077	32.06085205	31.92238235	31.89012146	31.96085548	0.115179372	0.924488889	-0.027174632	-0.317077848	Tb11.v5.0579	organism=Trypanosoma_brucei_brucei_TREU927	gene_product=hypothetical	protein,conserved|transcript_product=hypotheticalprotein,conserved|location=Tb927_11_bin_v5.1:2650592-2652418(-)|protein_length=608|sequence_SO=contig|SO=protein_coding_gene|is_pseudo=false
28.546278	28.66966057	28.59334755	28.542593	28.75811768	28.70964622	0.377462841	0.847224307	-0.067023595	-0.899352497	Tb11.v5.0588	organism=Trypanosoma_brucei_brucei_TREU927	gene_product=AARP2CN	(NUC121)domaincontainingprotein,putative|transcript_product=AARP2CN(NUC121)domaincontainingprotein,putative|location=Tb927_11_bin_v5.1:2726003-2727478(+)|protein_length=491|sequence_SO=contig|SO=protein_coding_gene|is_pseudo=false
29.70305824	30.02168083	29.9814167	29.34519577	29.9949646	30.08638573	0.135388622	0.917832599	0.093203227	0.367059297	Tb11.v5.0589	organism=Trypanosoma_brucei_brucei_TREU927	gene_product=Clusterin-associated	protein-1,putative|transcript_product=Clusterin-associatedprotein-1,putative|location=Tb927_11_bin_v5.1:2729134-2730447(+)|protein_length=437|sequence_SO=contig|SO=protein_coding_gene|is_pseudo=false
30.89012146	31.19601059	31.28140259	31.49666977	30.7612915	31.16038704	0.023247261	0.98552459	-0.016937892	-0.069565185	Tb11.v5.0594	organism=Trypanosoma_brucei_brucei_TREU927	gene_product=retrotransposon	hotspot(RHS)protein,putative|transcript_product=retrotransposonhotspot(RHS)protein,putative|location=Tb927_11_bin_v5.1:2789263-2791071(-)|protein_length=602|sequence_SO=contig|SO=protein_coding_gene|is_pseudo=false
28.93438339	29.28692055	29.35152817	29.31527328	28.47459984	28.90023613	0.462032539	0.831995633	0.294240952	1.069428966	Tb11.v5.0596	organism=Trypanosoma_brucei_brucei_TREU927	gene_product=serine/threonine	proteinkinase,putative|transcript_product=serine/threonineproteinkinase,putative|location=Tb927_11_bin_v5.1:2808080-2809492(-)|protein_length=470|sequence_SO=contig|SO=protein_coding_gene|is_pseudo=false
25.84325981	25.96499252	25.58691978	25.40405655	24.97596359	25.28206635	1.569906868	0.8048125	0.577695211	3.414285484	Tb11.v5.0604	organism=Trypanosoma_brucei_brucei_TREU927	gene_product=hypothetical	protein,conserved|transcript_product=hypotheticalprotein,conserved|location=Tb927_11_bin_v5.1:2853212-2856124(-)|protein_length=970|sequence_SO=contig|SO=protein_coding_gene|is_pseudo=false
34.58665085	34.63611984	34.92415237	34.9197197	34.46416855	34.067276	0.361156439	0.844748718	0.231919607	0.865976064	Tb11.v5.0605	organism=Trypanosoma_brucei_brucei_TREU927	gene_product=pyruvate	kinase1,putative|transcript_product=pyruvatekinase1,putative|location=Tb927_11_bin_v5.1:2862508-2863884(-)|protein_length=458|sequence_SO=contig|SO=protein_coding_gene|is_pseudo=false
29.17949677	30.12386131	30.86820602	30.30877876	29.52215576	29.36411095	0.223244416	0.889945241	0.32550621	0.571769675	Tb11.v5.0606	organism=Trypanosoma_brucei_brucei_TREU927	gene_product=hypothetical	protein,conserved|transcript_product=hypotheticalprotein,conserved|location=Tb927_11_bin_v5.1:2865154-2866242(-)|protein_length=362|sequence_SO=contig|SO=protein_coding_gene|is_pseudo=false
29.02696609	28.97048759	29.15557098	NaN	28.74855232	28.69311905	1.683916953	0.736603774	0.330172539	4.482554921	Tb11.v5.0613	organism=Trypanosoma_brucei_brucei_TREU927	gene_product=NADH-dependent	fumaratereductase,putative|transcript_product=NADH-dependentfumaratereductase,putative|location=Tb927_11_bin_v5.1:2904798-2906672(+)|protein_length=624|sequence_SO=contig|SO=protein_coding_gene|is_pseudo=false
28.56456375	28.90598297	29.11892128	28.86230659	28.37036133	29.23534966	0.046479071	0.968963103	0.040483475	0.135845226	Tb11.v5.0615	organism=Trypanosoma_brucei_brucei_TREU927	gene_product=hypothetical	protein,conserved|transcript_product=hypotheticalprotein,conserved|location=Tb927_11_bin_v5.1:2916636-2918669(-)|protein_length=677|sequence_SO=contig|SO=protein_coding_gene|is_pseudo=false
28.84445763	28.50899696	28.11644363	28.48231506	28.00303078	28.01371765	0.543477521	0.828366577	0.323611577	1.229965701	Tb11.v5.0621	organism=Trypanosoma_brucei_brucei_TREU927	gene_product=hypothetical	protein,conserved|transcript_product=hypotheticalprotein,conserved|location=Tb927_11_bin_v5.1:2979022-2981115(-)|protein_length=697|sequence_SO=contig|SO=protein_coding_gene|is_pseudo=false
26.25169182	26.01478195	25.96278763	26.06085205	26.88576508	22.40665436	0.279625953	0.874804665	0.958663305	0.695097639	Tb11.v5.0624	organism=Trypanosoma_brucei_brucei_TREU927	gene_product=retrotransposon	hotspotprotein(PHS),putative|transcript_product=retrotransposonhotspotprotein(PHS),putative|location=Tb927_11_bin_v5.1:3001423-3003057(-)|protein_length=544|sequence_SO=contig|SO=protein_coding_gene|is_pseudo=false
27.74534988	27.07111931	27.77077293	27.90884781	27.15073776	26.24445152	0.330563308	0.845528197	0.427735011	0.802705115	Tb11.v5.0628	organism=Trypanosoma_brucei_brucei_TREU927	gene_product=tubulin	bindingcofactorc,putative|transcript_product=tubulinbindingcofactorc,putative|location=Tb927_11_bin_v5.1:3048632-3050446(+)|protein_length=604|sequence_SO=contig|SO=protein_coding_gene|is_pseudo=false
21.37517548	23.6971035	23.98468018	24.69178963	22.35110664	19.09506798	0.206606458	0.894301197	0.972998301	0.534326666	Tb11.v5.0630	organism=Trypanosoma_brucei_brucei_TREU927	gene_product=SUMO-interacting	motif-containingprotein|transcript_product=SUMO-interactingmotif-containingprotein|location=Tb927_11_bin_v5.1:3058975-3060651(+)|protein_length=558|sequence_SO=contig|SO=protein_coding_gene|is_pseudo=false
28.86820602	29.18659782	29.70964622	29.7723465	27.63892746	27.6320076	0.530250009	0.819297436	0.907056173	1.204036249	Tb11.v5.0641	organism=Trypanosoma_brucei_brucei_TREU927	gene_product=major	vaultprotein,putative|transcript_product=majorvaultprotein,putative|location=Tb927_11_bin_v5.1:3135346-3136572(-)|protein_length=408|sequence_SO=contig|SO=protein_coding_gene|is_pseudo=false
27.61104774	27.72598457	25.38442802	26.97596359	27.59690475	27.42342186	0.20994025	0.896998726	-0.424943288	-0.541872392	Tb11.v5.0642	organism=Trypanosoma_brucei_brucei_TREU927	gene_product=hypothetical	protein,conserved|transcript_product=hypotheticalprotein,conserved|location=Tb927_11_bin_v5.1:3136962-3138269(-)|protein_length=435|sequence_SO=contig|SO=protein_coding_gene|is_pseudo=false
25.79946518	26.07520676	26.23899651	26.67303467	23.64306259	25.74149704	0.308824677	0.853366895	0.685358047	0.757160009	Tb11.v5.0643	organism=Trypanosoma_brucei_brucei_TREU927	gene_product=dual	specificityproteinphosphatase,putative|transcript_product=dualspecificityproteinphosphatase,putative|location=Tb927_11_bin_v5.1:3138587-3139996(-)|protein_length=469|sequence_SO=contig|SO=protein_coding_gene|is_pseudo=false
31.19013405	31.42342186	31.37761879	31.51559067	31.23077583	31.3249588	0.086119665	0.941769697	-0.026716868	-0.242768021	Tb11.v5.0653	organism=Trypanosoma_brucei_brucei_TREU927	gene_product=trypanothione	synthetase,putative|transcript_product=trypanothionesynthetase,putative|location=Tb927_11_bin_v5.1:3216341-3217876(-)|protein_length=511|sequence_SO=contig|SO=protein_coding_gene|is_pseudo=false
28.77705956	28.8111515	29.29789162	29.29351234	28.26695824	28.45512962	0.334785394	0.852942696	0.290167491	0.811491698	Tb11.v5.0659	organism=Trypanosoma_brucei_brucei_TREU927	gene_product=Eukaryotic	translationinitiationfactor4gamma3,putative|transcript_product=Eukaryotictranslationinitiationfactor4gamma3,putative|location=Tb927_11_bin_v5.1:3279648-3280973(+)|protein_length=441|sequence_SO=contig|SO=protein_coding_gene|is_pseudo=false
36.04302979	36.23184967	36.36821365	36.21567154	35.91749954	36.13384628	0.410908982	0.849373541	0.125358582	0.967161722	Tb11.v5.0668	organism=Trypanosoma_brucei_brucei_TREU927	gene_product=protein	disulfideisomerase|transcript_product=proteindisulfideisomerase|location=Tb927_11_bin_v5.1:3328204-3329697(+)|protein_length=497|sequence_SO=contig|SO=protein_coding_gene|is_pseudo=false
30.59334755	30.78487778	31.09898758	31.11768341	27.01903152	28.53889847	0.735458749	0.851831486	1.933866501	1.604449697	Tb11.v5.0675	organism=Trypanosoma_brucei_brucei_TREU927	gene_product=ubiquitin-activating	enzymeE1,putative|transcript_product=ubiquitin-activatingenzymeE1,putative|location=Tb927_11_bin_v5.1:3371950-3372945(+)|protein_length=331|sequence_SO=contig|SO=protein_coding_gene|is_pseudo=false
27.69311905	27.97596359	28.07622719	27.8080864	28.22618866	28.32817268	0.451646417	0.834159744	-0.205712636	-1.04876766	Tb11.v5.0687	organism=Trypanosoma_brucei_brucei_TREU927	gene_product=Pescadillo	N-terminus/BRCA1CTerminus(BRCT)domaincontainingprotein,putative|transcript_product=PescadilloN-terminus/BRCA1CTerminus(BRCT)domaincontainingprotein,putative|location=Tb927_11_bin_v5.1:3453880-3455610(+)|protein_length=576|sequence_SO=contig|SO=protein_coding_gene|is_pseudo=false
30.45316887	30.48231506	30.61104774	30.58441353	30.33031273	30.30877876	0.460742399	0.831743478	0.107675552	1.066865308	Tb11.v5.0697	organism=Trypanosoma_brucei_brucei_TREU927	gene_product=Xaa-Pro	aminopeptidase,putative|transcript_product=Xaa-Proaminopeptidase,putative|location=Tb927_11_bin_v5.1:3508618-3510450(+)|protein_length=610|sequence_SO=contig|SO=protein_coding_gene|is_pseudo=false
27.21697044	26.86230659	26.21326637	27.0914402	26.94279671	26.65948868	0.156458417	0.914617596	-0.133727392	-0.417875205	Tb11.v5.0698	organism=Trypanosoma_brucei_brucei_TREU927	gene_product=dynein	heavychain,putative|transcript_product=dyneinheavychain,putative|location=Tb927_11_bin_v5.1:3523044-3524450(-)|protein_length=468|sequence_SO=contig|SO=protein_coding_gene|is_pseudo=false
28.53148079	27.58978081	27.87993622	25.56092453	27.2624855	26.42981911	1.312739685	0.796347826	1.582656225	2.802852102	Tb11.v5.0703	organism=Trypanosoma_brucei_brucei_TREU927	gene_product=leucine-rich	repeatprotein(LRRP),putative|transcript_product=leucine-richrepeatprotein(LRRP),putative|location=Tb927_11_bin_v5.1:3569640-3570686(-)|protein_length=348|sequence_SO=contig|SO=protein_coding_gene|is_pseudo=false
32.95046234	33.15888214	32.79846191	33.05115891	32.82335281	33.11303329	0.067906758	0.952984344	-0.026579539	-0.194517842	Tb11.v5.0713	organism=Trypanosoma_brucei_brucei_TREU927	gene_product=Retrotransposon	hotspotprotein6(RHS6),putative|transcript_product=Retrotransposonhotspotprotein6(RHS6),putative|location=Tb927_11_bin_v5.1:3629729-3631795(+)|protein_length=688|sequence_SO=contig|SO=protein_coding_gene|is_pseudo=false
25.33756065	24.95393562	30.28692055	25.6292305	24.75938797	27.01903152	0.22456067	0.892448525	1.056922277	0.574709433	Tb11.v5.0719	organism=Trypanosoma_brucei_brucei_TREU927	gene_product=hypothetical	protein,conserved|transcript_product=hypotheticalprotein,conserved|location=Tb927_11_bin_v5.1:3661599-3663371(+)|protein_length=590|sequence_SO=contig|SO=protein_coding_gene|is_pseudo=false
26.20209694	25.68378258	25.67572975	27.45512962	25.8646698	25.90884781	0.431321624	0.837896866	-0.555679321	-1.00817325	Tb11.v5.0720	organism=Trypanosoma_brucei_brucei_TREU927	gene_product=hypothetical	protein,conserved|transcript_product=hypotheticalprotein,conserved|location=Tb927_11_bin_v5.1:3671538-3673676(+)|protein_length=712|sequence_SO=contig|SO=protein_coding_gene|is_pseudo=false
27.8263855	27.90884781	27.33244705	28.1064949	28.58978081	28.59690475	1.42460548	0.840790698	-0.741833369	-3.061105061	Tb11.v5.0726	organism=Trypanosoma_brucei_brucei_TREU927	gene_product=WD	domain,G-betarepeat/Utp13specificWD40associateddomaincontainingprotein,putative|transcript_product=WDdomain,G-betarepeat/Utp13specificWD40associateddomaincontainingprotein,putative|location=Tb927_11_bin_v5.1:3725893-3727977(-)|protein_length=694|sequence_SO=contig|SO=protein_coding_gene|is_pseudo=false
24.81421089	25.67303467	27.71947098	28.08131599	24.19460297	24.55215454	0.110091639	0.926310273	0.459547679	0.304285882	Tb11.v5.0731	organism=Trypanosoma_brucei_brucei_TREU927	gene_product=65	kDainvariantsurfaceglycoprotein,putative|transcript_product=65kDainvariantsurfaceglycoprotein,putative|location=Tb927_11_bin_v5.1:3748160-3749452(-)|protein_length=430|sequence_SO=contig|SO=protein_coding_gene|is_pseudo=false
35.04710007	34.95046234	35.15285492	35.19747543	35.17533875	34.98056793	0.30483758	0.856609553	-0.067654928	-0.748748092	Tb11.v5.0732	organism=Trypanosoma_brucei_brucei_TREU927	gene_product=hexokinase,	putative|transcript_product=hexokinase,putative|location=Tb927_11_bin_v5.1:3757988-3759238(-)|protein_length=416|sequence_SO=contig|SO=protein_coding_gene|is_pseudo=false
26.65948868	26.67303467	26.23534966	25.02326775	27.1213932	27.50142479	0.010968409	0.996587762	-0.026070913	-0.033260248	Tb11.v5.0733	organism=Trypanosoma_brucei_brucei_TREU927	gene_product=dynein	heavychain,cytosolic,putative|transcript_product=dyneinheavychain,cytosolic,putative|location=Tb927_11_bin_v5.1:3787970-3790450(-)|protein_length=826|sequence_SO=contig|SO=protein_coding_gene|is_pseudo=false
25.95615387	26.11941528	26.34604263	26.32216835	25.80685806	25.75938797	0.346364632	0.857014178	0.177732468	0.835496924	Tb11.v5.0735	organism=Trypanosoma_brucei_brucei_TREU927	gene_product=hypothetical	protein,conserved|transcript_product=hypotheticalprotein,conserved|location=Tb927_11_bin_v5.1:3801079-3802506(+)|protein_length=475|sequence_SO=contig|SO=protein_coding_gene|is_pseudo=false
29.68143845	27.13124084	27.36619759	29.4512043	27.33244705	26.8263855	0.057303389	0.965852998	0.189613342	0.165757507	Tb11.v5.0739	organism=Trypanosoma_brucei_brucei_TREU927	gene_product=SUMO-interacting	motif-containingprotein|transcript_product=SUMO-interactingmotif-containingprotein|location=Tb927_11_bin_v5.1:3809676-3811964(-)|protein_length=762|sequence_SO=contig|SO=protein_coding_gene|is_pseudo=false
25.79203415	25.78954887	26.14102173	26.16038704	26.05258369	22.37252045	0.34671704	0.858654393	1.045704524	0.83622545	Tb11.v5.0746	organism=Trypanosoma_brucei_brucei_TREU927	gene_product=tatD	relateddeoxyribonuclease,putative|transcript_product=tatDrelateddeoxyribonuclease,putative|location=Tb927_11_bin_v5.1:3848492-3849496(+)|protein_length=334|sequence_SO=contig|SO=protein_coding_gene|is_pseudo=false
29.73408508	29.92592239	29.86230659	29.70305824	29.14831352	29.70140648	0.770934765	0.845534772	0.323178609	1.673922041	Tb11.v5.0748	organism=Trypanosoma_brucei_brucei_TREU927	gene_product=ABC	transporter,putative|transcript_product=ABCtransporter,putative|location=Tb927_11_bin_v5.1:3859418-3860827(+)|protein_length=469|sequence_SO=contig|SO=protein_coding_gene|is_pseudo=false
28.07111931	27.92025375	28.13613892	27.69311905	27.93156815	27.75174713	1.223904567	0.826277372	0.250359217	2.605262088	Tb11.v5.0753	organism=Trypanosoma_brucei_brucei_TREU927	gene_product=hypothetical	protein,conserved|transcript_product=hypotheticalprotein,conserved|location=Tb927_11_bin_v5.1:3883057-3885183(-)|protein_length=708|sequence_SO=contig|SO=protein_coding_gene|is_pseudo=false
29.56819344	29.30007553	29.61280632	29.21465683	29.43340492	29.495718	0.361859755	0.846283262	0.112431844	0.86742033	Tb11.v5.0757	organism=Trypanosoma_brucei_brucei_TREU927	gene_product=stress-inducible	proteinSTI1-like,putative|transcript_product=stress-inducibleproteinSTI1-like,putative|location=Tb927_11_bin_v5.1:3953816-3954589(-)|protein_length=257|sequence_SO=contig|SO=protein_coding_gene|is_pseudo=false
28.88576508	28.94558907	28.89446449	29.00034714	29.1114769	28.68979263	0.069231181	0.95372888	-0.025266012	-0.198074329	Tb11.v5.0762	organism=Trypanosoma_brucei_brucei_TREU927	gene_product=hypothetical	protein,conserved|transcript_product=hypotheticalprotein,conserved|location=Tb927_11_bin_v5.1:3986982-3989414(+)|protein_length=810|sequence_SO=contig|SO=protein_coding_gene|is_pseudo=false
30.71292877	30.83845901	30.91170883	30.74534988	30.62853622	30.43340492	0.947713893	0.874965251	0.218601863	2.025460705	Tb11.v5.0763	organism=Trypanosoma_brucei_brucei_TREU927	gene_product=Eukaryotic	translationinitiationfactor4gamma5,putative|transcript_product=Eukaryotictranslationinitiationfactor4gamma5,putative|location=Tb927_11_bin_v5.1:3989419-3991116(+)|protein_length=565|sequence_SO=contig|SO=protein_coding_gene|is_pseudo=false
29.96774292	29.63720131	29.35363388	29.71456718	29.73731232	29.7988472	0.210593192	0.899787588	-0.097382863	-0.543347673	Tb11.v5.0768	organism=Trypanosoma_brucei_brucei_TREU927	gene_product=aspartyl	aminopeptidase,putative|transcript_product=aspartylaminopeptidase,putative|location=Tb927_11_bin_v5.1:4011150-4012043(+)|protein_length=297|sequence_SO=contig|SO=protein_coding_gene|is_pseudo=false
27.89157104	29.02960014	29.86525917	29.75652695	26.13516045	27.28911972	0.423248984	0.845053892	1.201874415	0.991985053	Tb11.v5.0774	organism=Trypanosoma_brucei_brucei_TREU927	gene_product=dihydrolipoamide	acetyltransferaseprecursor,putative|transcript_product=dihydrolipoamideacetyltransferaseprecursor,putative|location=Tb927_11_bin_v5.1:4026065-4026658(+)|protein_length=197|sequence_SO=contig|SO=protein_coding_gene|is_pseudo=false
26.30312729	26.4266243	26.39427567	26.56092453	25.50142479	NaN	0.345536104	0.856099751	0.343501091	0.863660872	Tb11.v5.0775	organism=Trypanosoma_brucei_brucei_TREU927	gene_product=methyltransferase	domaincontainingprotein,putative|transcript_product=methyltransferasedomaincontainingprotein,putative|location=Tb927_11_bin_v5.1:4027498-4028322(+)|protein_length=274|sequence_SO=contig|SO=protein_coding_gene|is_pseudo=false
25.56964302	26.60399437	27.01903152	26.50748634	26.94279671	26.73892403	0.300679959	0.857863261	-0.332179387	-0.739956058	Tb11.v5.0777	organism=Trypanosoma_brucei_brucei_TREU927	gene_product=paraflagellar	rodprotein,putative|transcript_product=paraflagellarrodprotein,putative|location=Tb927_11_bin_v5.1:4035260-4036108(+)|protein_length=282|sequence_SO=contig|SO=protein_coding_gene|is_pseudo=false
27.2076931	27.39917374	27.39100075	27.22618866	27.28911972	27.29789162	0.390640609	0.84099724	0.061555862	0.926167624	Tb11.v5.0782	organism=Trypanosoma_brucei_brucei_TREU927	gene_product=hypothetical	protein,conserved|transcript_product=hypotheticalprotein,conserved|location=Tb927_11_bin_v5.1:4067068-4069242(+)|protein_length=724|sequence_SO=contig|SO=protein_coding_gene|is_pseudo=false
26.65948868	24.17188263	26.54333115	27.19835472	NaN	28.52775764	0.765678006	0.846966825	-2.071488698	-1.789220923	Tb11.v5.0791	organism=Trypanosoma_brucei_brucei_TREU927	gene_product=ABC	transporter,putative|transcript_product=ABCtransporter,putative|location=Tb927_11_bin_v5.1:4118414-4120312(-)|protein_length=632|sequence_SO=contig|SO=protein_coding_gene|is_pseudo=false
34.9932785	35.28966904	35.31351852	35.4942894	34.66818237	35.05115891	0.187607145	0.902830694	0.127611796	0.490883531	Tb11.v5.0797	organism=Trypanosoma_brucei_brucei_TREU927	gene_product=flagellar	calcium-bindingprotein|transcript_product=flagellarcalcium-bindingprotein|location=Tb927_11_bin_v5.1:4152401-4153252(+)|protein_length=283|sequence_SO=contig|SO=protein_coding_gene|is_pseudo=false
28.13124084	28.6180687	29.68979263	29.52589226	26.95393562	27.33244705	0.400987812	0.842346516	0.87560908	0.947131559	Tb11.v5.0807	organism=Trypanosoma_brucei_brucei_TREU927	gene_product=ribonuclease,	putative|transcript_product=ribonuclease,putative|location=Tb927_11_bin_v5.1:4205482-4207182(+)|protein_length=566|sequence_SO=contig|SO=protein_coding_gene|is_pseudo=false
31.21349907	31.25912094	31.34625435	31.21928024	31.27586365	30.96085548	0.506646951	0.827033981	0.120958328	1.157648419	Tb11.v5.0810	organism=Trypanosoma_brucei_brucei_TREU927	gene_product=glutamyl-tRNA	synthetase,putative|transcript_product=glutamyl-tRNAsynthetase,putative|location=Tb927_11_bin_v5.1:4218629-4220044(-)|protein_length=471|sequence_SO=contig|SO=protein_coding_gene|is_pseudo=false
26.36786461	26.2076931	26.20955276	26.4056797	26.73892403	26.60399437	1.359564999	0.83492	-0.321162542	-2.909607367	Tb11.v5.0812	organism=Trypanosoma_brucei_brucei_TREU927	gene_product=signal	recognitionparticleprotein,putative|transcript_product=signalrecognitionparticleprotein,putative|location=Tb927_11_bin_v5.1:4227005-4228027(+)|protein_length=340|sequence_SO=contig|SO=protein_coding_gene|is_pseudo=false
31.0083847	31.0800457	31.13613892	31.23649025	30.81573868	31.13613892	0.030754254	0.978880295	0.012067159	0.091311742	Tb11.v5.0825	organism=Trypanosoma_brucei_brucei_TREU927	gene_product=fatty	acylCoAsynthetase,putative|transcript_product=fattyacylCoAsynthetase,putative|location=Tb927_11_bin_v5.1:4307680-4308549(+)|protein_length=289|sequence_SO=contig|SO=protein_coding_gene|is_pseudo=false
30.25349617	30.40324402	30.62853622	30.28692055	30.60222435	30.95393562	0.348559725	0.857218121	-0.185934703	-0.840032868	Tb11.v5.0826	organism=Trypanosoma_brucei_brucei_TREU927	gene_product=expression	site-associatedgene(ESAG)protein,putative|transcript_product=expressionsite-associatedgene(ESAG)protein,putative|location=Tb927_11_bin_v5.1:4315863-4317257(+)|protein_length=464|sequence_SO=contig|SO=protein_coding_gene|is_pseudo=false
32.89374161	32.81000137	32.69228745	33.12540054	32.63070679	32.6776619	0.025050302	0.984970306	-0.0125796	-0.074818409	Tb11.v5.0827	organism=Trypanosoma_brucei_brucei_TREU927	gene_product=NUP-1	protein,putative|transcript_product=NUP-1protein,putative|location=Tb927_11_bin_v5.1:4319434-4321464(-)|protein_length=676|sequence_SO=contig|SO=protein_coding_gene|is_pseudo=false
27.16997337	26.95393562	27.16997337	27.27141953	27.35783386	27.2624855	1.198312086	0.836	-0.199285507	-2.549463666	Tb11.v5.0831	organism=Trypanosoma_brucei_brucei_TREU927	gene_product=kinesin	motordomaincontainingprotein,putative|transcript_product=kinesinmotordomaincontainingprotein,putative|location=Tb927_11_bin_v5.1:4343148-4344884(-)|protein_length=578|sequence_SO=contig|SO=protein_coding_gene|is_pseudo=false
27.60399437	27.89735222	28.4512043	28.04009247	27.2076931	27.1114769	0.619131192	0.851342193	0.531096141	1.37766475	Tb11.v5.0837	organism=Trypanosoma_brucei_brucei_TREU927	gene_product=importin	beta-1subunit,putative|transcript_product=importinbeta-1subunit,putative|location=Tb927_11_bin_v5.1:4368811-4370538(+)|protein_length=575|sequence_SO=contig|SO=protein_coding_gene|is_pseudo=false
27.34942055	27.79575539	27.6180687	27.55362129	27.38278008	27.56092453	0.246555134	0.888985587	0.088639577	0.623379055	Tb11.v5.0843	organism=Trypanosoma_brucei_brucei_TREU927	gene_product=hypothetical	protein,conserved|transcript_product=hypotheticalprotein,conserved|location=Tb927_11_bin_v5.1:4409460-4410293(-)|protein_length=277|sequence_SO=contig|SO=protein_coding_gene|is_pseudo=false
29.62853622	29.45316887	29.24445152	29.25574875	29.58978081	28.95115852	0.338837362	0.858417077	0.176489512	0.819907099	Tb11.v5.0849	organism=Trypanosoma_brucei_brucei_TREU927	gene_product=kinesin	motordomaincontainingprotein,putative|transcript_product=kinesinmotordomaincontainingprotein,putative|location=Tb927_11_bin_v5.1:4437432-4439843(-)|protein_length=803|sequence_SO=contig|SO=protein_coding_gene|is_pseudo=false
28.16038704	28.3066082	27.59690475	28.31094742	28.22618866	28.11644363	0.367614999	0.849575546	-0.196559906	-0.879222573	Tb11.v5.0854	organism=Trypanosoma_brucei_brucei_TREU927	gene_product=NLI	interactingfactor-likephosphatase,putative|transcript_product=NLIinteractingfactor-likephosphatase,putative|location=Tb927_11_bin_v5.1:4462140-4462784(+)|protein_length=214|sequence_SO=contig|SO=protein_coding_gene|is_pseudo=false
28.47072792	28.74534988	28.61456299	28.29789162	28.42342186	28.75811768	0.299814695	0.859258815	0.11706988	0.738123648	Tb11.v5.0859	organism=Trypanosoma_brucei_brucei_TREU927	gene_product=N-myristoyl	transferase,putative|transcript_product=N-myristoyltransferase,putative|location=Tb927_11_bin_v5.1:4479251-4480387(-)|protein_length=378|sequence_SO=contig|SO=protein_coding_gene|is_pseudo=false
23.8764267	24.17949677	27.14102173	27.34095955	21.40665436	23.52850342	0.183297056	0.901809639	0.973609289	0.480918992	Tb11.v5.0865	organism=Trypanosoma_brucei_brucei_TREU927	gene_product=receptor-type	adenylatecyclaseGRESAG4,putative|transcript_product=receptor-typeadenylatecyclaseGRESAG4,putative|location=Tb927_11_bin_v5.1:4521833-4522804(+)|protein_length=323|sequence_SO=contig|SO=protein_coding_gene|is_pseudo=false
23.89504242	23.83845901	24.45512962	23.36452866	23.03925705	23.42981911	1.564025358	0.764294118	0.785008748	3.399567977	Tb11.v5.0875	organism=Trypanosoma_brucei_brucei_TREU927	gene_product=hypothetical	protein,conserved|transcript_product=hypotheticalprotein,conserved|location=Tb927_11_bin_v5.1:4565861-4567648(-)|protein_length=595|sequence_SO=contig|SO=protein_coding_gene|is_pseudo=false
31.81191826	31.96430397	31.96774292	32.04140091	31.81573868	31.7493515	0.169285181	0.903981276	0.045824687	0.44822633	Tb11.v5.0877	organism=Trypanosoma_brucei_brucei_TREU927	gene_product=eukaryotic	translationinitiationfactor3subunit8,putative|transcript_product=eukaryotictranslationinitiationfactor3subunit8,putative|location=Tb927_11_bin_v5.1:4580478-4581950(+)|protein_length=490|sequence_SO=contig|SO=protein_coding_gene|is_pseudo=false
34.40831375	34.51794052	34.46416855	34.55841827	34.31689072	34.08321762	0.438515594	0.838554068	0.143965403	1.022567486	Tb11.v5.0881	organism=Trypanosoma_brucei_brucei_TREU927	gene_product=antigenic	protein,putative|transcript_product=antigenicprotein,putative|location=Tb927_11_bin_v5.1:4602618-4604465(+)|protein_length=615|sequence_SO=contig|SO=protein_coding_gene|is_pseudo=false
27.8263855	27.94279671	27.69311905	28.0083847	27.9814167	27.70635605	0.257380576	0.884742297	-0.077952067	-0.647037711	Tb11.v5.0892	organism=Trypanosoma_brucei_brucei_TREU927	gene_product=hypothetical	protein,conserved|transcript_product=hypotheticalprotein,conserved|location=Tb927_11_bin_v5.1:4656822-4659233(+)|protein_length=803|sequence_SO=contig|SO=protein_coding_gene|is_pseudo=false
32.10211945	32.15134048	32.0895462	31.9434948	32.18127441	32.00503922	0.409433542	0.849011628	0.071065903	0.964187121	Tb11.v5.0996	organism=Trypanosoma_brucei_brucei_TREU927	gene_product=hypothetical	protein,conserved|transcript_product=hypotheticalprotein,conserved|location=Tb927_11_bin_v5.1:5170885-5172342(+)|protein_length=485|sequence_SO=contig|SO=protein_coding_gene|is_pseudo=false
24.21697044	24.54037857	26.56238174	26.1273098	25.54921913	23.94948959	0.035204067	0.976605385	-0.102095922	-0.104049981	Tb11.v5.0999	organism=Trypanosoma_brucei_brucei_TREU927	gene_product=Domain	ofUnknownFunction(DUF1042),putative|transcript_product=DomainofUnknownFunction(DUF1042),putative|location=Tb927_11_bin_v5.1:5180924-5183779(+)|protein_length=951|sequence_SO=contig|SO=protein_coding_gene|is_pseudo=false
27.50142479	27.34942055	26.68645668	28.12632561	27.36619759	27.38278008	0.558476169	0.835610719	-0.446000417	-1.259318598	Tb11.v5.1011	organism=Trypanosoma_brucei_brucei_TREU927	gene_product=calpain-like	cysteinepeptidase,putative|transcript_product=calpain-likecysteinepeptidase,putative|location=Tb927_11_bin_v5.1:5284159-5291595(+)|protein_length=2478|sequence_SO=contig|SO=protein_coding_gene|is_pseudo=false
34.54121017	34.6575737	34.6734581	34.68916702	34.22647476	34.32361603	0.649246611	0.864123412	0.21099472	1.436320124	Tb11.v5.1034	organism=Trypanosoma_brucei_brucei_TREU927	gene_product=heat	shockprotein70(hsp70),putative|transcript_product=heatshockprotein70(hsp70),putative|location=Tb927_11_bin_v5.1:5476574-5477185(+)|protein_length=203|sequence_SO=contig|SO=protein_coding_gene|is_pseudo=false
34.80904388	34.98056793	34.9932785	35.01836777	34.77509689	34.98056793	0.010118886	0.99654902	0.002952576	0.030713041	Tb11.v5.1035	organism=Trypanosoma_brucei_brucei_TREU927	gene_product=heat	shockprotein70(hsp70),putative|transcript_product=heatshockprotein70(hsp70),putative|location=Tb927_11_bin_v5.1:5477679-5479748(+)|protein_length=689|sequence_SO=contig|SO=protein_coding_gene|is_pseudo=false
35.33031082	35.54409027	35.28278351	35.25841904	35.06326294	35.53542709	0.249494625	0.887534114	0.100025177	0.629821697	Tb11.v5.1038	organism=Trypanosoma_brucei_brucei_TREU927	gene_product=calpain-like	cysteinepeptidase,putative|transcript_product=calpain-likecysteinepeptidase,putative|location=Tb927_11_bin_v5.1:5490855-5495585(-)|protein_length=1576|sequence_SO=contig|SO=protein_coding_gene|is_pseudo=false
26.6320076	26.67303467	26.77705956	26.72598457	26.26963615	26.01051903	0.773787551	0.857095355	0.358654022	1.679519648	Tb11.v5.1039	organism=Trypanosoma_brucei_brucei_TREU927	gene_product=nuclear	capbindingcomplexsubunitCBP110,putative|transcript_product=nuclearcapbindingcomplexsubunitCBP110,putative|location=Tb927_11_bin_v5.1:5512365-5515100(-)|protein_length=911|sequence_SO=contig|SO=protein_coding_gene|is_pseudo=false
26.21141052	26.29263496	27.07111931	26.94279671	26.58978081	24.1487999	0.275399164	0.877703114	0.631262461	0.686020661	Tb11.v5.1042	organism=Trypanosoma_brucei_brucei_TREU927	gene_product=RNA-editing	complexprotein,putative|transcript_product=RNA-editingcomplexprotein,putative|location=Tb927_11_bin_v5.1:5529847-5530902(+)|protein_length=351|sequence_SO=contig|SO=protein_coding_gene|is_pseudo=false
26.18518066	26.44726753	27.72598457	26.85043144	26.25529861	26.12533951	0.288847704	0.865715968	0.375787735	0.714816855	Tb927.1.1020	organism=Trypanosoma_brucei_brucei_TREU927	gene_product=leucine-rich	repeat-containingprotein|transcript_product=leucine-richrepeat-containingprotein|location=Tb927_01_v5.1:294228-295508(+)|protein_length=426|sequence_SO=chromosome|SO=protein_coding_gene|is_pseudo=false
25.81176376	25.84086227	25.33756065	26.14685822	26.12336731	26.22802544	1.409190364	0.833644444	-0.50268809	-3.024849357	Tb927.1.1030	organism=Trypanosoma_brucei_brucei_TREU927	gene_product=Nucleolar	protein49|transcript_product=Nucleolarprotein49|location=Tb927_01_v5.1:296968-298341(+)|protein_length=457|sequence_SO=chromosome|SO=protein_coding_gene|is_pseudo=false
23.45512962	23.18101311	23.17797661	23.20806503	24.40405655	24.20955276	0.811118852	0.880756164	-0.669185003	-1.752949481	Tb927.1.1050	organism=Trypanosoma_brucei_brucei_TREU927	gene_product=Metallo-dependent	phosphatase-likedomain-containingprotein|transcript_product=Metallo-dependentphosphatase-likedomain-containingprotein|location=Tb927_01_v5.1:300097-303453(+)|protein_length=1118|sequence_SO=chromosome|SO=protein_coding_gene|is_pseudo=false
33.57542419	33.58665085	33.57542419	33.47024155	33.65224075	33.72517014	0.184537655	0.903199032	-0.036717733	-0.483791453	Tb927.1.120	organism=Trypanosoma_brucei_brucei_TREU927	gene_product=retrotransposon	hotspotprotein4(RHS4),putative|transcript_product=retrotransposonhotspotprotein4(RHS4),putative|location=Tb927_01_v5.1:60266-62836(-)|protein_length=856|sequence_SO=chromosome|SO=protein_coding_gene|is_pseudo=false
26.41053963	26.45512962	26.60399437	25.76951218	26.53296852	26.48462105	0.376290491	0.845400889	0.227520625	0.896960287	Tb927.1.1370	organism=Trypanosoma_brucei_brucei_TREU927	gene_product=rRNA	biogenesisprotein,putative|transcript_product=rRNAbiogenesisprotein,putative|location=Tb927_01_v5.1:350095-352134(+)|protein_length=679|sequence_SO=chromosome|SO=protein_coding_gene|is_pseudo=false
27.17949677	27.67976189	27.77077293	28.01371765	25.97596359	26.16997337	0.538497488	0.820814717	0.823458989	1.220208566	Tb927.1.1380	organism=Trypanosoma_brucei_brucei_TREU927	gene_product=serine/threonine	proteinphosphatase2Aregulatorysubunit,putative|transcript_product=serine/threonineproteinphosphatase2Aregulatorysubunit,putative|location=Tb927_01_v5.1:353241-354962(+)|protein_length=573|sequence_SO=chromosome|SO=protein_coding_gene|is_pseudo=false
27.0914402	27.27141953	26.73892403	27.19835472	NaN	26.22066498	0.307258147	0.853262357	0.324418068	0.778805356	Tb927.1.1420	organism=Trypanosoma_brucei_brucei_TREU927	gene_product=conserved	protein,unknownfunction|transcript_product=conservedprotein,unknownfunction|location=Tb927_01_v5.1:360261-362252(+)|protein_length=663|sequence_SO=chromosome|SO=protein_coding_gene|is_pseudo=false
27.49381065	27.52402496	27.61104774	27.75174713	27.86820602	27.69975281	1.710628732	0.726117647	-0.2302742	-3.777950092	Tb927.1.1500	organism=Trypanosoma_brucei_brucei_TREU927	gene_product=conserved	protein,unknownfunction|transcript_product=conservedprotein,unknownfunction|location=Tb927_01_v5.1:374878-376872(+)|protein_length=664|sequence_SO=chromosome|SO=protein_coding_gene|is_pseudo=false
29.27364349	29.29351234	28.57902718	28.60399437	29.45316887	29.19601059	0.035063055	0.976458469	-0.035663605	-0.103648004	Tb927.1.1560	organism=Trypanosoma_brucei_brucei_TREU927	gene_product=vesicular-fusion	proteinnsf,putative|transcript_product=vesicular-fusionproteinnsf,putative|location=Tb927_01_v5.1:399676-401853(+)|protein_length=725|sequence_SO=chromosome|SO=protein_coding_gene|is_pseudo=false
29.27586365	29.80039024	29.86673355	30.06085205	27.8263855	28.47072792	0.553272625	0.838055866	0.861673991	1.249140403	Tb927.1.1670	organism=Trypanosoma_brucei_brucei_TREU927	gene_product=ARM-like	helicaldomain-containingprotein|transcript_product=ARM-likehelicaldomain-containingprotein|location=Tb927_01_v5.1:420035-423280(+)|protein_length=1081|sequence_SO=chromosome|SO=protein_coding_gene|is_pseudo=false
24.68110275	23.03422737	26.5225296	26.78954887	25.14491653	21.65403366	0.040482013	0.974062881	0.216453552	0.119017689	Tb927.1.1700	organism=Trypanosoma_brucei_brucei_TREU927	gene_product=AATF	protein,putative|transcript_product=AATFprotein,putative|location=Tb927_01_v5.1:428876-430357(+)|protein_length=493|sequence_SO=chromosome|SO=protein_coding_gene|is_pseudo=false
26.12533951	26.24081802	25.60116196	26.16038704	23.64306259	26.33415413	0.274516985	0.875991348	0.609905243	0.684123048	Tb927.1.1710	organism=Trypanosoma_brucei_brucei_TREU927	gene_product=transmembrane	protein,conserved|transcript_product=transmembraneprotein,conserved|location=Tb927_01_v5.1:430943-436303(+)|protein_length=1786|sequence_SO=chromosome|SO=protein_coding_gene|is_pseudo=false
27.7644577	27.7644577	28.12632561	27.88576508	26.8263855	25.84325981	0.792611543	0.87046875	1.033276876	1.716502328	Tb927.1.1730	organism=Trypanosoma_brucei_brucei_TREU927	gene_product=RNA-editing	substratebindingcomplexproteinRESC15|transcript_product=RNA-editingsubstratebindingcomplexproteinRESC15|location=Tb927_01_v5.1:438709-440790(+)|protein_length=693|sequence_SO=chromosome|SO=protein_coding_gene|is_pseudo=false
31.13613892	31.38278008	31.44825363	31.658638	31.4919014	31.39304733	0.716252181	0.859769231	-0.192138036	-1.56692749	Tb927.1.180	organism=Trypanosoma_brucei_brucei_TREU927	gene_product=retrotransposon	hotspotprotein1(RHS1),putative|transcript_product=retrotransposonhotspotprotein1(RHS1),putative|location=Tb927_01_v5.1:69904-72405(-)|protein_length=833|sequence_SO=chromosome|SO=protein_coding_gene|is_pseudo=false
31.52495956	31.56183624	31.65437698	31.24218178	30.98820686	31.37761879	1.456086461	0.856860759	0.377721786	3.135843849	Tb927.1.2100	organism=Trypanosoma_brucei_brucei_TREU927	gene_product=Calpain-like	protein1.1|transcript_product=Calpain-likeprotein1.1|location=Tb927_01_v5.1:531583-535023(+)|protein_length=1146|sequence_SO=chromosome|SO=protein_coding_gene|is_pseudo=false
27.23534966	27.41538429	27.14102173	27.60399437	27.08131599	27.23534966	0.087337042	0.942178318	-0.042968114	-0.245944448	Tb927.1.2120	organism=Trypanosoma_brucei_brucei_TREU927	gene_product=Calpain-like	proteinCALP1.3|transcript_product=Calpain-likeproteinCALP1.3|location=Tb927_01_v5.1:540718-542916(+)|protein_length=732|sequence_SO=chromosome|SO=protein_coding_gene|is_pseudo=false
25.58978081	25.27852631	26.2624855	22.42213821	24.45512962	24.7644577	1.088955955	0.847723404	1.829689026	2.316166676	Tb927.1.2190	organism=Trypanosoma_brucei_brucei_TREU927	gene_product=Raptor	N-terminalCASPaselikedomaincontainingprotein,putative|transcript_product=RaptorN-terminalCASPaselikedomaincontainingprotein,putative|location=Tb927_01_v5.1:553230-558473(+)|protein_length=1747|sequence_SO=chromosome|SO=protein_coding_gene|is_pseudo=false
31.13613892	31.38278008	31.44825363	31.658638	31.4919014	31.39304733	0.716252181	0.861610278	-0.192138036	-1.56692749	Tb927.1.220	organism=Trypanosoma_brucei_brucei_TREU927	gene_product=retrotransposon	hotspotprotein1(RHS1),putative|transcript_product=retrotransposonhotspotprotein1(RHS1),putative|location=Tb927_01_v5.1:85854-88355(-)|protein_length=833|sequence_SO=chromosome|SO=protein_coding_gene|is_pseudo=false
30.21928024	29.89157104	30.1114769	30.09898758	29.67472076	29.61631775	0.702742765	0.858864198	0.277434031	1.54056484	Tb927.1.2210	organism=Trypanosoma_brucei_brucei_TREU927	gene_product=nucleosome	assemblyprotein(NAP),putative|transcript_product=nucleosomeassemblyprotein(NAP),putative|location=Tb927_01_v5.1:560164-561120(+)|protein_length=318|sequence_SO=chromosome|SO=protein_coding_gene|is_pseudo=false
32.78682709	32.89374161	32.9276886	32.9949646	32.76919556	32.6671257	0.217023501	0.896191586	0.058990479	0.557832061	Tb927.1.2230	organism=Trypanosoma_brucei_brucei_TREU927	gene_product=small	myristoylatedprotein1-1,Smallkinetoplastidcalpain-relatedprotein45444|transcript_product=smallmyristoylatedprotein45292|location=Tb927_01_v5.1:562244-562615(+)|protein_length=123|sequence_SO=chromosome|SO=protein_coding_gene|is_pseudo=false
32.52962112	32.64581299	32.61104965	32.7473526	32.48471832	32.36723709	0.205093616	0.895544654	0.062391917	0.530895124	Tb927.1.2260	organism=Trypanosoma_brucei_brucei_TREU927	gene_product=small	myristoylatedprotein45323|transcript_product=smallmyristoylatedprotein45323|location=Tb927_01_v5.1:564977-565366(+)|protein_length=129|sequence_SO=chromosome|SO=protein_coding_gene|is_pseudo=false
33.07845688	33.48231506	33.26192474	33.11768341	33.1052475	33.38277817	0.187065601	0.901747266	0.072329203	0.489633828	Tb927.1.2330	organism=Trypanosoma_brucei_brucei_TREU927	gene_product=beta	tubulin|transcript_product=betatubulin|location=Tb927_01_v5.1:570482-571810(+)|protein_length=442|sequence_SO=chromosome|SO=protein_coding_gene|is_pseudo=false
23.51653099	23.32388687	23.51653099	24.46762085	22.99851799	23.08212852	0.045342508	0.970465028	-0.063772837	-0.132670408	Tb927.1.2340	organism=Trypanosoma_brucei_brucei_TREU927	gene_product=alpha	tubulin|transcript_product=alphatubulin|location=Tb927_01_v5.1:572442-573797(+)|protein_length=451|sequence_SO=chromosome|SO=protein_coding_gene|is_pseudo=false
28.83845901	29.2123394	32.56637955	32.55270386	28.47846222	28.83845901	0.048513871	0.968357414	0.249184291	0.141512686	Tb927.1.2430	organism=Trypanosoma_brucei_brucei_TREU927	gene_product=histone	H3,putative|transcript_product=histoneH3,putative|location=Tb927_01_v5.1:592496-592897(+)|protein_length=133|sequence_SO=chromosome|SO=protein_coding_gene|is_pseudo=false
30.96774292	30.9949646	31.17830849	31.18423462	30.80039024	31.10524559	0.043260104	0.971760829	0.017048518	0.126836232	Tb927.1.2570	organism=Trypanosoma_brucei_brucei_TREU927	gene_product=coatomer	betasubunit|transcript_product=coatomerbetasubunit|location=Tb927_01_v5.1:603482-606430(+)|protein_length=982|sequence_SO=chromosome|SO=protein_coding_gene|is_pseudo=false
27.52402496	27.74534988	27.78331757	27.2624855	27.71947098	28.0348568	0.0166509	0.994339657	0.011959712	0.050178884	Tb927.1.2580	organism=Trypanosoma_brucei_brucei_TREU927	gene_product=exosome-associated	protein1|transcript_product=exosome-associatedprotein1|location=Tb927_01_v5.1:607402-608595(+)|protein_length=397|sequence_SO=chromosome|SO=protein_coding_gene|is_pseudo=false
25.80439758	26.16038704	26.41377068	26.14685822	24.74919128	23.99334526	0.82249521	0.880529577	1.163053513	1.77540003	Tb927.1.2600	organism=Trypanosoma_brucei_brucei_TREU927	gene_product=pumilio/PUF	RNAbindingprotein9|transcript_product=pumilio/PUFRNAbindingprotein9|location=Tb927_01_v5.1:610030-612033(+)|protein_length=667|sequence_SO=chromosome|SO=protein_coding_gene|is_pseudo=false
28.94837761	29.17474174	29.11892128	29.33670998	29.10898781	28.99226379	0.207189653	0.893784227	-0.065306981	-0.535648281	Tb927.1.2670	organism=Trypanosoma_brucei_brucei_TREU927	gene_product=paralyzed	flagella16|transcript_product=paralyzedflagella16|location=Tb927_01_v5.1:618929-620470(+)|protein_length=513|sequence_SO=chromosome|SO=protein_coding_gene|is_pseudo=false
28.13613892	30.93999672	31.40324402	31.23649025	30.36202049	30.07367516	0.135997462	0.918472406	-0.397602081	-0.368545496	Tb927.1.2750	organism=Trypanosoma_brucei_brucei_TREU927	gene_product=hypothetical	protein,conserved|transcript_product=hypotheticalprotein,conserved|location=Tb927_01_v5.1:633365-633871(+)|protein_length=168|sequence_SO=chromosome|SO=protein_coding_gene|is_pseudo=false
28.53148079	27.58978081	27.87993622	25.56092453	27.2624855	26.42981911	1.312739685	0.817678571	1.582656225	2.802852102	Tb927.1.290	organism=Trypanosoma_brucei_brucei_TREU927	gene_product=leucine-rich	repeatprotein(LRRP),putative|transcript_product=leucine-richrepeatprotein(LRRP),putative|location=Tb927_01_v5.1:113137-117318(+)|protein_length=1393|sequence_SO=chromosome|SO=protein_coding_gene|is_pseudo=false
30.92592239	31.28692055	31.09270096	30.87554932	30.98820686	31.18423462	0.246196078	0.887531507	0.085851034	0.622591131	Tb927.1.3000	organism=Trypanosoma_brucei_brucei_TREU927	gene_product=amidohydrolase,	putative|transcript_product=amidohydrolase,putative|location=Tb927_01_v5.1:667007-668215(+)|protein_length=402|sequence_SO=chromosome|SO=protein_coding_gene|is_pseudo=false
26.33756065	26.34435081	26.77705956	26.55215454	25.05258369	24.46138954	0.819684048	0.884707865	1.130947749	1.769848914	Tb927.1.3010	organism=Trypanosoma_brucei_brucei_TREU927	gene_product=RNA-editing	substratebindingcomplexproteinRESC18|transcript_product=RNA-editingsubstratebindingcomplexproteinRESC18|location=Tb927_01_v5.1:668792-669910(+)|protein_length=372|sequence_SO=chromosome|SO=protein_coding_gene|is_pseudo=false
27.50142479	27.07111931	27.53148079	27.69975281	26.18328857	26.24081802	0.566133184	0.836368876	0.660055161	1.274286444	Tb927.1.3050	organism=Trypanosoma_brucei_brucei_TREU927	gene_product=tRNA	(Uracil-5-)-methyltransferase,putative|transcript_product=tRNA(Uracil-5-)-methyltransferase,putative|location=Tb927_01_v5.1:673048-674727(+)|protein_length=559|sequence_SO=chromosome|SO=protein_coding_gene|is_pseudo=false
27.34095955	27.0914402	28.9622364	28.73246765	24.08537483	25.77705956	0.468181055	0.834365256	1.599911372	1.081636123	Tb927.1.3070	organism=Trypanosoma_brucei_brucei_TREU927	gene_product=hypothetical	protein,conserved|transcript_product=hypotheticalprotein,conserved|location=Tb927_01_v5.1:675213-676454(+)|protein_length=413|sequence_SO=chromosome|SO=protein_coding_gene|is_pseudo=false
24.96278763	25.13711739	25.41377068	26.25889587	24.79451561	23.82880974	0.105610806	0.92631863	0.210484823	0.292946102	Tb927.1.3110	organism=Trypanosoma_brucei_brucei_TREU927	gene_product=soluble	N-ethylmaleimidesensitivefactor(NSF)attachmentprotein,putative|transcript_product=solubleN-ethylmaleimidesensitivefactor(NSF)attachmentprotein,putative|location=Tb927_01_v5.1:677766-678611(+)|protein_length=281|sequence_SO=chromosome|SO=protein_coding_gene|is_pseudo=false
26.25889587	26.28735924	28.40730286	26.78954887	25.81421089	25.55215454	0.507120029	0.829731707	0.932547887	1.158579864	Tb927.1.3220	organism=Trypanosoma_brucei_brucei_TREU927	gene_product=TBC1	domainfamilymember20/GTPase,putative|transcript_product=TBC1domainfamilymember20/GTPase,putative|location=Tb927_01_v5.1:691797-693398(+)|protein_length=533|sequence_SO=chromosome|SO=protein_coding_gene|is_pseudo=false
28.91170883	28.7356987	29.34731102	29.33670998	29.18659782	28.69975281	0.103538032	0.928801242	-0.076114019	-0.287676572	Tb927.1.3260	organism=Trypanosoma_brucei_brucei_TREU927	gene_product=hypothetical	protein,conserved|transcript_product=hypotheticalprotein,conserved|location=Tb927_01_v5.1:703126-708786(+)|protein_length=1886|sequence_SO=chromosome|SO=protein_coding_gene|is_pseudo=false
28.81421089	28.05051041	28.97322845	29.1064949	28.22618866	28.59690475	0.026794695	0.985549335	-0.030546188	-0.079882483	Tb927.1.3300	organism=Trypanosoma_brucei_brucei_TREU927	gene_product=Myotubularin-related	protein,putative|transcript_product=Myotubularin-relatedprotein,putative|location=Tb927_01_v5.1:717984-720602(+)|protein_length=872|sequence_SO=chromosome|SO=protein_coding_gene|is_pseudo=false
29.16758347	28.84445763	28.28471565	27.1213932	29.0057106	29.17474174	0.178250371	0.900444709	0.331637065	0.469197503	Tb927.1.3310	organism=Trypanosoma_brucei_brucei_TREU927	gene_product=hypothetical	protein,conserved|transcript_product=hypotheticalprotein,conserved|location=Tb927_01_v5.1:722222-722980(+)|protein_length=252|sequence_SO=chromosome|SO=protein_coding_gene|is_pseudo=false
25.93606949	25.97158432	26.1964798	26.01478195	26.03590584	25.95171547	0.147841969	0.916759751	0.033910116	0.397244132	Tb927.1.3410	organism=Trypanosoma_brucei_brucei_TREU927	gene_product=hypothetical	protein,conserved|transcript_product=hypotheticalprotein,conserved|location=Tb927_01_v5.1:734457-735770(-)|protein_length=437|sequence_SO=chromosome|SO=protein_coding_gene|is_pseudo=false
25.93606949	25.97158432	26.1964798	26.01478195	26.03590584	25.95171547	0.147841969	0.916241808	0.033910116	0.397244132	Tb927.1.3410	organism=Trypanosoma_brucei_brucei_TREU927	gene_product=hypothetical	protein,conserved|transcript_product=hypotheticalprotein,conserved|location=Tb927_01_v5.1:734457-735953(-)|protein_length=498|sequence_SO=chromosome|SO=protein_coding_gene|is_pseudo=false
28.53148079	27.58978081	27.87993622	25.56092453	27.2624855	26.42981911	1.312739685	0.803333333	1.582656225	2.802852102	Tb927.1.370	organism=Trypanosoma_brucei_brucei_TREU927	gene_product=leucine-rich	repeatprotein(LRRP),putative|transcript_product=leucine-richrepeatprotein(LRRP),putative|location=Tb927_01_v5.1:140214-144395(-)|protein_length=1393|sequence_SO=chromosome|SO=protein_coding_gene|is_pseudo=false
28.53148079	27.58978081	27.87993622	25.56092453	27.2624855	26.42981911	1.312739685	0.782735043	1.582656225	2.802852102	Tb927.1.370	organism=Trypanosoma_brucei_brucei_TREU927	gene_product=leucine-rich	repeatprotein(LRRP),putative|transcript_product=leucine-richrepeatprotein(LRRP),putative|location=Tb927_01_v5.1:140214-144560(-)|protein_length=1448|sequence_SO=chromosome|SO=protein_coding_gene|is_pseudo=false
32.82145309	30.66288757	32.97971344	33.23363495	32.53889847	28.79265594	0.150448015	0.916213636	0.632954915	0.403505286	Tb927.1.3830	organism=Trypanosoma_brucei_brucei_TREU927	gene_product=glucose-6-phosphate	isomerase,glycosomal|transcript_product=glucose-6-phosphateisomerase,glycosomal|location=Tb927_01_v5.1:816419-818242(+)|protein_length=607|sequence_SO=chromosome|SO=protein_coding_gene|is_pseudo=false
26.45041847	25.92478943	27.39100075	27.0914402	25.6971035	25.74919128	0.260528984	0.883396758	0.409491221	0.653884054	Tb927.1.3910	organism=Trypanosoma_brucei_brucei_TREU927	gene_product=Anaphase-promoting	complexsubunitCDC23|transcript_product=Anaphase-promotingcomplexsubunitCDC23|location=Tb927_01_v5.1:833797-836520(+)|protein_length=907|sequence_SO=chromosome|SO=protein_coding_gene|is_pseudo=false
30.45316887	30.6458149	30.61104774	29.83394432	30.16038704	30.60222435	0.738872196	0.857045045	0.3711586	1.611124187	Tb927.1.3950	organism=Trypanosoma_brucei_brucei_TREU927	gene_product=alanine	aminotransferase|transcript_product=alanineaminotransferase|location=Tb927_01_v5.1:840877-842391(+)|protein_length=504|sequence_SO=chromosome|SO=protein_coding_gene|is_pseudo=false
28.31527328	28.90598297	28.61104774	28.73892403	28.43936348	28.67976189	0.014680186	0.993911871	-0.008581797	-0.044334759	Tb927.1.4050	organism=Trypanosoma_brucei_brucei_TREU927	gene_product=ser/thr	proteinphosphatase,putative|transcript_product=ser/thrproteinphosphatase,putative|location=Tb927_01_v5.1:856511-859288(+)|protein_length=925|sequence_SO=chromosome|SO=protein_coding_gene|is_pseudo=false
26.68645668	26.67303467	26.65948868	26.60399437	26.80193329	26.50445747	0.154169197	0.913039406	0.036198298	0.412413482	Tb927.1.4100	organism=Trypanosoma_brucei_brucei_TREU927	gene_product=cytochrome	oxidasesubunitIV|transcript_product=cytochromeoxidasesubunitIV|location=Tb927_01_v5.1:861807-862868(+)|protein_length=353|sequence_SO=chromosome|SO=protein_coding_gene|is_pseudo=false
26.96499252	26.7644577	26.80193329	26.98685074	27.39100075	26.14297104	0.003086886	0.999138462	0.00352033	0.009443665	Tb927.1.4180	organism=Trypanosoma_brucei_brucei_TREU927	gene_product=leucine-rich	repeatprotein(LRRP),putative|transcript_product=leucine-richrepeatprotein(LRRP),putative|location=Tb927_01_v5.1:868118-870352(+)|protein_length=744|sequence_SO=chromosome|SO=protein_coding_gene|is_pseudo=false
32.73125458	32.94698334	32.4678154	32.8608284	32.65224075	32.87737656	0.200760497	0.896613084	-0.081464132	-0.521040541	Tb927.1.420	organism=Trypanosoma_brucei_brucei_TREU927	gene_product=retrotransposon	hotspotprotein5(RHS5),putative|transcript_product=retrotransposonhotspotprotein5(RHS5),putative|location=Tb927_01_v5.1:156384-158411(+)|protein_length=675|sequence_SO=chromosome|SO=protein_coding_gene|is_pseudo=false
29.32388687	29.43539429	29.39304733	29.43936348	28.95115852	29.35783386	0.364019232	0.845424138	0.134657542	0.871852124	Tb927.1.4280	organism=Trypanosoma_brucei_brucei_TREU927	gene_product=hypothetical	protein,conserved|transcript_product=hypotheticalprotein,conserved|location=Tb927_01_v5.1:881086-883182(+)|protein_length=698|sequence_SO=chromosome|SO=protein_coding_gene|is_pseudo=false
32.39048767	32.43837357	32.60000992	32.34360886	32.33298111	32.40324402	0.802102482	0.875626667	0.116345723	1.735181875	Tb927.1.4310	organism=Trypanosoma_brucei_brucei_TREU927	gene_product=Flagellum	attachmentzoneprotein2|transcript_product=Flagellumattachmentzoneprotein2|location=Tb927_01_v5.1:890927-895843(+)|protein_length=1638|sequence_SO=chromosome|SO=protein_coding_gene|is_pseudo=false
24.89504242	24.18706894	25.07316399	24.63754654	24.89041138	24.26785278	0.135852573	0.918078323	0.119821548	0.368191916	Tb927.1.4340	organism=Trypanosoma_brucei_brucei_TREU927	gene_product=hypothetical	protein,conserved|transcript_product=hypotheticalprotein,conserved|location=Tb927_01_v5.1:899638-901788(+)|protein_length=716|sequence_SO=chromosome|SO=protein_coding_gene|is_pseudo=false
28.34095955	27.38278008	28.56819344	28.53889847	27.75174713	28.38278008	0.105181973	0.926403318	-0.127164205	-0.291857149	Tb927.1.4490	organism=Trypanosoma_brucei_brucei_TREU927	gene_product=N-acetyltransferase	2,putative|transcript_product=N-acetyltransferase2,putative|location=Tb927_01_v5.1:928858-929376(+)|protein_length=172|sequence_SO=chromosome|SO=protein_coding_gene|is_pseudo=false
27.67976189	28.35783386	28.23077583	28.0083847	27.84445763	27.68645668	0.460454116	0.830629067	0.24302419	1.066292349	Tb927.1.4690	organism=Trypanosoma_brucei_brucei_TREU927	gene_product=Protein	arginineN-methyltransferase1catalyticsubunit|transcript_product=ProteinarginineN-methyltransferase1catalyticsubunit|location=Tb927_01_v5.1:964186-965223(+)|protein_length=345|sequence_SO=chromosome|SO=protein_coding_gene|is_pseudo=false
26.06085205	26.46138954	26.17759705	26.80193329	27.50899696	27.44726753	1.788907216	0.732761905	-1.019453049	-3.990440391	Tb927.1.4760	organism=Trypanosoma_brucei_brucei_TREU927	gene_product=Vacuolar	sortingprotein39domain1/Vacuolarsortingprotein39domain2,putative|transcript_product=Vacuolarsortingprotein39domain1/Vacuolarsortingprotein39domain2,putative|location=Tb927_01_v5.1:975844-978930(+)|protein_length=1028|sequence_SO=chromosome|SO=protein_coding_gene|is_pseudo=false
28.53148079	27.58978081	27.87993622	25.56092453	27.2624855	26.42981911	1.312739685	0.776101695	1.582656225	2.802852102	Tb927.1.480	organism=Trypanosoma_brucei_brucei_TREU927	gene_product=leucine-rich	repeatprotein(LRRP),putative|transcript_product=leucine-richrepeatprotein(LRRP),putative|location=Tb927_01_v5.1:181845-186029(+)|protein_length=1394|sequence_SO=chromosome|SO=protein_coding_gene|is_pseudo=false
28.35783386	28.38278008	28.52028275	28.67640305	28.23077583	28.50899696	0.137095477	0.916729282	-0.05175972	-0.371223008	Tb927.1.5000	organism=Trypanosoma_brucei_brucei_TREU927	gene_product=hypothetical	protein,conserved|transcript_product=hypotheticalprotein,conserved|location=Tb927_01_v5.1:1004308-1005123(+)|protein_length=271|sequence_SO=chromosome|SO=protein_coding_gene|is_pseudo=false
25.08131599	25.29614067	22.09828377	26.14297104	25.39100075	25.63478088	0.672729086	0.858902857	-1.564337413	-1.48205894	Tb927.1.5030	organism=Trypanosoma_brucei_brucei_TREU927	gene_product=Flagellum	attachmentzoneprotein37|transcript_product=Flagellumattachmentzoneprotein37|location=Tb927_01_v5.1:1007804-1010011(+)|protein_length=735|sequence_SO=chromosome|SO=protein_coding_gene|is_pseudo=false
27.72598457	28.06599426	27.2076931	28.23534966	28.28471565	28.24898148	1.109484155	0.849707865	-0.589791616	-2.359362261	Tb927.1.5110	organism=Trypanosoma_brucei_brucei_TREU927	gene_product=expression	site-associatedgene11(ESAG11)protein,putative|transcript_product=expressionsite-associatedgene11(ESAG11)protein,putative|location=Tb927_01_v5.1:1019645-1020739(+)|protein_length=364|sequence_SO=chromosome|SO=protein_coding_gene|is_pseudo=false
27.89735222	28.0348568	27.83845901	27.27141953	27.34095955	26.80193329	1.928064792	0.788428571	0.785451889	4.387951991	Tb927.1.5170	organism=Trypanosoma_brucei_brucei_TREU927	gene_product=variant	surfaceglycoprotein(VSG)-related,putative|transcript_product=variantsurfaceglycoprotein(VSG)-related,putative|location=Tb927_01_v5.1:1027246-1028607(+)|protein_length=453|sequence_SO=chromosome|SO=protein_coding_gene|is_pseudo=false
27.27141953	27.546278	27.49381065	27.55362129	25.56964302	27.36619759	0.40337914	0.844918406	0.60734876	0.951965649	Tb927.1.540	organism=Trypanosoma_brucei_brucei_TREU927	gene_product=DNA-directed	RNApolymeraseIII,putative|transcript_product=DNA-directedRNApolymeraseIII,putative|location=Tb927_01_v5.1:204418-207807(-)|protein_length=1129|sequence_SO=chromosome|SO=protein_coding_gene|is_pseudo=false
26.10149384	26.2076931	26.46762085	26.44569016	26.42981911	26.49533653	0.830643625	0.876902857	-0.19801267	-1.791503695	Tb927.1.570	organism=Trypanosoma_brucei_brucei_TREU927	gene_product=Histone-lysine	N-methyltransferase,H3lysine-76specific|transcript_product=Histone-lysineN-methyltransferase,H3lysine-76specific|location=Tb927_01_v5.1:210592-211419(-)|protein_length=275|sequence_SO=chromosome|SO=protein_coding_gene|is_pseudo=false
26.21697044	25.95393562	26.21512032	25.78705978	25.22434998	25.40405655	1.604889234	0.798266667	0.656853358	3.502598207	Tb927.1.640	organism=Trypanosoma_brucei_brucei_TREU927	gene_product=BRCA2	|transcript_product=BRCA2|location=Tb927_01_v5.1:220727-225673(-)|protein_length=1648|sequence_SO=chromosome|SO=protein_coding_gene|is_pseudo=false
25.47072792	25.47382736	25.87408257	25.25349617	24.94948959	25.22066498	1.319638858	0.815345455	0.464995702	2.818464123	Tb927.1.650	organism=Trypanosoma_brucei_brucei_TREU927	gene_product=conserved	protein,unknownfunction|transcript_product=conservedprotein,unknownfunction|location=Tb927_01_v5.1:226021-226620(-)|protein_length=199|sequence_SO=chromosome|SO=protein_coding_gene|is_pseudo=false
35.31013489	35.34691238	35.4177742	35.29310226	35.50616074	35.34691238	0.121720514	0.923606874	-0.023784637	-0.333397317	Tb927.1.700	organism=Trypanosoma_brucei_brucei_TREU927	gene_product=phosphoglycerate	kinase|transcript_product=phosphoglyceratekinase|location=Tb927_01_v5.1:232504-233826(-)|protein_length=440|sequence_SO=chromosome|SO=protein_coding_gene|is_pseudo=false
34.98905182	35.00168991	35.11458206	34.97203064	35.19013596	35.03485489	0.149637149	0.915945547	-0.030565898	-0.401559145	Tb927.1.710	organism=Trypanosoma_brucei_brucei_TREU927	gene_product=phosphoglycerate	kinase|transcript_product=phosphoglyceratekinase|location=Tb927_01_v5.1:234176-235438(-)|protein_length=420|sequence_SO=chromosome|SO=protein_coding_gene|is_pseudo=false
34.8375206	34.80904388	34.93297577	34.79459381	35.0552063	34.8608284	0.193250625	0.899151813	-0.043696086	-0.50386821	Tb927.1.720	organism=Trypanosoma_brucei_brucei_TREU927	gene_product=phosphoglycerate	kinase|transcript_product=phosphoglyceratekinase|location=Tb927_01_v5.1:235770-237299(-)|protein_length=509|sequence_SO=chromosome|SO=protein_coding_gene|is_pseudo=false
25.17188263	26.24626541	26.1273098	26.32216835	26.05465508	25.25709915	0.021058618	0.987527916	-0.029488246	-0.063162347	Tb927.1.740	organism=Trypanosoma_brucei_brucei_TREU927	gene_product=phosphatidylinositol-4-phosphate	5-kinaserelated|transcript_product=phosphatidylinositol-4-phosphate5-kinaserelated|location=Tb927_01_v5.1:240378-241685(-)|protein_length=435|sequence_SO=chromosome|SO=protein_coding_gene|is_pseudo=false
26.81421089	26.6320076	26.33244705	24.39100075	24.94948959	26.75174713	0.780399822	0.856825871	1.228809357	1.692500976	Tb927.1.780	organism=Trypanosoma_brucei_brucei_TREU927	gene_product=leucine-rich	repeat-containingprotein|transcript_product=leucine-richrepeat-containingprotein|location=Tb927_01_v5.1:249453-250595(-)|protein_length=380|sequence_SO=chromosome|SO=protein_coding_gene|is_pseudo=false
30.23077583	30.06085205	29.92592239	30.30877876	30.08638573	30.02168083	0.207521653	0.89345202	-0.066431681	-0.536400339	Tb927.1.860	organism=Trypanosoma_brucei_brucei_TREU927	gene_product=ER	membraneproteincomplexsubunit10|transcript_product=ERmembraneproteincomplexsubunit10|location=Tb927_01_v5.1:261261-262067(-)|protein_length=268|sequence_SO=chromosome|SO=protein_coding_gene|is_pseudo=false
24.23169136	24.36452866	24.32388687	24.26785278	23.80931282	23.55215454	0.945159529	0.871419847	0.430262248	2.020296599	Tb927.10.10120	organism=Trypanosoma_brucei_brucei_TREU927	gene_product=hypothetical	protein,conserved|transcript_product=hypotheticalprotein,conserved|location=Tb927_10_v5.1:2493006-2494730(+)|protein_length=574|sequence_SO=chromosome|SO=protein_coding_gene|is_pseudo=false
31.89012146	29.93999672	29.55362129	29.30007553	30.38278008	30.24218178	0.23981681	0.892575305	0.486234029	0.608556705	Tb927.10.10140	organism=Trypanosoma_brucei_brucei_TREU927	gene_product=paraflagellar	rodcomponent,putative|transcript_product=paraflagellarrodcomponent,putative|location=Tb927_10_v5.1:2497066-2498061(+)|protein_length=331|sequence_SO=chromosome|SO=protein_coding_gene|is_pseudo=false
36.61159897	36.81621552	36.75533295	36.67871094	36.27065277	36.18460464	1.000133051	0.865350649	0.349726359	2.132119229	Tb927.10.10280	organism=Trypanosoma_brucei_brucei_TREU927	gene_product=Microtubule-associated	repetitiveprotein2|transcript_product=Microtubule-associatedrepetitiveprotein2|location=Tb927_10_v5.1:2524671-2531786(-)|protein_length=2371|sequence_SO=chromosome|SO=protein_coding_gene|is_pseudo=false
24.10948563	27.2624855	27.67976189	27.6458149	25.6320076	26.03380585	0.022529281	0.986565316	-0.086631775	-0.067467925	Tb927.10.10320	organism=Trypanosoma_brucei_brucei_TREU927	gene_product=dynein	lightchainTctex-type,putative|transcript_product=dyneinlightchainTctex-type,putative|location=Tb927_10_v5.1:2537407-2537736(-)|protein_length=109|sequence_SO=chromosome|SO=protein_coding_gene|is_pseudo=false
25.95393562	26.5225296	26.01690865	25.27141953	26.3066082	26.85043144	0.014416341	0.99337646	0.021638234	0.043550464	Tb927.10.10340	organism=Trypanosoma_brucei_brucei_TREU927	gene_product=structural	maintenanceofchromosome2,putative|transcript_product=structuralmaintenanceofchromosome2,putative|location=Tb927_10_v5.1:2540513-2544040(-)|protein_length=1175|sequence_SO=chromosome|SO=protein_coding_gene|is_pseudo=false
36.19380951	36.39719772	36.37955475	36.28795242	35.78974533	35.8996048	0.941198847	0.864629213	0.331086477	2.012295192	Tb927.10.10360	organism=Trypanosoma_brucei_brucei_TREU927	gene_product=Microtubule-associated	repetitiveprotein|transcript_product=Microtubule-associatedrepetitiveprotein|location=Tb927_10_v5.1:2548906-2558502(-)|protein_length=3198|sequence_SO=chromosome|SO=protein_coding_gene|is_pseudo=false
31.17235947	31.93999672	31.41336823	30.98820686	31.34095955	31.09270096	0.668586617	0.860166352	0.367952347	1.473988869	Tb927.10.10390	organism=Trypanosoma_brucei_brucei_TREU927	gene_product=trypanothione	reductase|transcript_product=trypanothionereductase|location=Tb927_10_v5.1:2562282-2563760(-)|protein_length=492|sequence_SO=chromosome|SO=protein_coding_gene|is_pseudo=false
32.50142288	32.63287354	32.60000992	32.61324692	32.4774971	32.51088333	0.318954881	0.850222222	0.044226329	0.778449374	Tb927.10.1060	organism=Trypanosoma_brucei_brucei_TREU927	gene_product=T-complex	protein1,deltasubunit,putative|transcript_product=T-complexprotein1,deltasubunit,putative|location=Tb927_10_v5.1:285796-287406(-)|protein_length=536|sequence_SO=chromosome|SO=protein_coding_gene|is_pseudo=false
27.06085205	26.96499252	27.07111931	26.83845901	27.02960014	27.10149384	0.190255588	0.900158924	0.042470296	0.496985866	Tb927.10.10620	organism=Trypanosoma_brucei_brucei_TREU927	gene_product=hypothetical	protein,conserved|transcript_product=hypotheticalprotein,conserved|location=Tb927_10_v5.1:2587958-2588848(-)|protein_length=296|sequence_SO=chromosome|SO=protein_coding_gene|is_pseudo=false
27.08131599	27.27141953	27.33244705	27.21697044	26.90884781	26.89735222	0.788724087	0.873757106	0.2206707	1.70885785	Tb927.10.10630	organism=Trypanosoma_brucei_brucei_TREU927	gene_product=hypothetical	protein,conserved|transcript_product=hypotheticalprotein,conserved|location=Tb927_10_v5.1:2589236-2590018(-)|protein_length=260|sequence_SO=chromosome|SO=protein_coding_gene|is_pseudo=false
28.57181358	28.60045433	29.17712212	28.6831131	28.28029633	28.28471565	0.703222568	0.861429752	0.367088318	1.541500782	Tb927.10.1070	organism=Trypanosoma_brucei_brucei_TREU927	gene_product=cdc2-related	kinase1|transcript_product=cdc2-relatedkinase1|location=Tb927_10_v5.1:288355-289260(-)|protein_length=301|sequence_SO=chromosome|SO=protein_coding_gene|is_pseudo=false
28.34519577	28.31527328	27.36619759	26.95393562	28.0083847	28.18423462	0.229479994	0.894122178	0.293370565	0.585668441	Tb927.10.10720	organism=Trypanosoma_brucei_brucei_TREU927	gene_product=Tetraspanin	family,putative|transcript_product=Tetraspaninfamily,putative|location=Tb927_10_v5.1:2604423-2605328(-)|protein_length=301|sequence_SO=chromosome|SO=protein_coding_gene|is_pseudo=false
31.83092499	32.10836411	32.10836411	31.81955147	31.8080864	31.367239	0.936145155	0.855106227	0.350925446	2.002095855	Tb927.10.10850	organism=Trypanosoma_brucei_brucei_TREU927	gene_product=Protein	argonaute-1|transcript_product=Proteinargonaute-1|location=Tb927_10_v5.1:2635529-2638240(-)|protein_length=903|sequence_SO=chromosome|SO=protein_coding_gene|is_pseudo=false
29.58978081	29.88430977	30.24218178	30.0479126	29.60045433	29.39100075	0.345860878	0.856706078	0.225634893	0.834455316	Tb927.10.10880	organism=Trypanosoma_brucei_brucei_TREU927	gene_product=ATP-binding	cassettesub-familyFmember1,putative|transcript_product=ATP-bindingcassettesub-familyFmember1,putative|location=Tb927_10_v5.1:2652457-2654511(-)|protein_length=684|sequence_SO=chromosome|SO=protein_coding_gene|is_pseudo=false
34.9848175	35.3502121	35.09898758	35.01005173	34.90185547	35.00587845	0.689650124	0.864870259	0.172077179	1.515034205	Tb927.10.10890	organism=Trypanosoma_brucei_brucei_TREU927	gene_product=heat	shockprotein,putative|transcript_product=heatshockprotein,putative|location=Tb927_10_v5.1:2655070-2657184(-)|protein_length=704|sequence_SO=chromosome|SO=protein_coding_gene|is_pseudo=false
34.9848175	35.3502121	35.09898758	35.01005173	34.90185547	35.00587845	0.689650124	0.868336673	0.172077179	1.515034205	Tb927.10.10910	organism=Trypanosoma_brucei_brucei_TREU927	gene_product=heat	shockprotein,putative|transcript_product=heatshockprotein,putative|location=Tb927_10_v5.1:2660619-2662733(-)|protein_length=704|sequence_SO=chromosome|SO=protein_coding_gene|is_pseudo=false
34.9848175	35.3502121	35.09898758	35.01005173	34.90185547	35.00587845	0.689650124	0.861431412	0.172077179	1.515034205	Tb927.10.10930	organism=Trypanosoma_brucei_brucei_TREU927	gene_product=heat	shockprotein,putative|transcript_product=heatshockprotein,putative|location=Tb927_10_v5.1:2666148-2668262(-)|protein_length=704|sequence_SO=chromosome|SO=protein_coding_gene|is_pseudo=false
34.9848175	35.3502121	35.09898758	35.01005173	34.90185547	35.00587845	0.689650124	0.8666	0.172077179	1.515034205	Tb927.10.10970	organism=Trypanosoma_brucei_brucei_TREU927	gene_product=heat	shockprotein,putative|transcript_product=heatshockprotein,putative|location=Tb927_10_v5.1:2677254-2679368(-)|protein_length=704|sequence_SO=chromosome|SO=protein_coding_gene|is_pseudo=false
34.9848175	35.3502121	35.09898758	35.01005173	34.90185547	35.00587845	0.689650124	0.86314741	0.172077179	1.515034205	Tb927.10.10980	organism=Trypanosoma_brucei_brucei_TREU927	gene_product=heat	shockprotein90,putative|transcript_product=heatshockprotein90,putative|location=Tb927_10_v5.1:2680017-2682131(-)|protein_length=704|sequence_SO=chromosome|SO=protein_coding_gene|is_pseudo=false
30.82335281	30.9949646	31.12386131	30.94698334	30.57542419	30.71292877	0.781287121	0.861092732	0.235614141	1.694243701	Tb927.10.1100	organism=Trypanosoma_brucei_brucei_TREU927	gene_product=60S	ribosomalproteinL9,putative|transcript_product=60SribosomalproteinL9,putative|location=Tb927_10_v5.1:291728-292297(-)|protein_length=189|sequence_SO=chromosome|SO=protein_coding_gene|is_pseudo=false
25.92025375	26.40730286	26.35110664	26.2624855	25.5926342	25.76698685	0.626985929	0.854190476	0.352185567	1.392965677	Tb927.10.11020	organism=Trypanosoma_brucei_brucei_TREU927	gene_product=DNA	mismatchrepairproteinMSH2,putative|transcript_product=DNAmismatchrepairproteinMSH2,putative|location=Tb927_10_v5.1:2689374-2692229(-)|protein_length=951|sequence_SO=chromosome|SO=protein_coding_gene|is_pseudo=false
26.52103233	27.13124084	27.61104774	27.69975281	27.31527328	27.21697044	0.391323173	0.842053456	-0.322891871	-0.927552939	Tb927.10.11150	organism=Trypanosoma_brucei_brucei_TREU927	gene_product=hypothetical	protein,conserved|transcript_product=hypotheticalprotein,conserved|location=Tb927_10_v5.1:2728700-2729380(-)|protein_length=226|sequence_SO=chromosome|SO=protein_coding_gene|is_pseudo=false
28.89735222	28.52028275	28.06085205	27.67976189	27.546278	27.6458149	1.62115199	0.796482759	0.868877411	3.544112808	Tb927.10.11180	organism=Trypanosoma_brucei_brucei_TREU927	gene_product=Ubiquitin-like	modifier-activatingenzymeATG7,putative|transcript_product=Ubiquitin-likemodifier-activatingenzymeATG7,putative|location=Tb927_10_v5.1:2737146-2739410(-)|protein_length=754|sequence_SO=chromosome|SO=protein_coding_gene|is_pseudo=false
26.90884781	26.51653099	27.35783386	27.43936348	21.38047028	25.69444847	0.502780985	0.822572455	2.089643478	1.150033908	Tb927.10.11200	organism=Trypanosoma_brucei_brucei_TREU927	gene_product=zinc	fingerprotein,FYVE/PHD-type,putative|transcript_product=zincfingerprotein,FYVE/PHD-type,putative|location=Tb927_10_v5.1:2741708-2742064(-)|protein_length=118|sequence_SO=chromosome|SO=protein_coding_gene|is_pseudo=false
27.94837761	27.81421089	27.86820602	27.7644577	27.53148079	27.08131599	0.957722263	0.878581673	0.41784668	2.045723221	Tb927.10.11210	organism=Trypanosoma_brucei_brucei_TREU927	gene_product=hypothetical	protein,conserved|transcript_product=hypotheticalprotein,conserved|location=Tb927_10_v5.1:2743179-2744594(-)|protein_length=471|sequence_SO=chromosome|SO=protein_coding_gene|is_pseudo=false
25.56383705	27.6320076	26.65948868	27.22618866	26.39591026	25.04426956	0.171860147	0.902685479	0.396321615	0.454269493	Tb927.10.11240	organism=Trypanosoma_brucei_brucei_TREU927	gene_product=hypothetical	protein,conserved|transcript_product=hypotheticalprotein,conserved|location=Tb927_10_v5.1:2747777-2749063(-)|protein_length=428|sequence_SO=chromosome|SO=protein_coding_gene|is_pseudo=false
28.91456223	29.07111931	28.50142479	28.57181358	28.39917374	27.87408257	0.948615421	0.877162791	0.547345479	2.027284014	Tb927.10.11250	organism=Trypanosoma_brucei_brucei_TREU927	gene_product=Coiled-coil	domain-containingprotein40homolog|transcript_product=Coiled-coildomain-containingprotein40homolog|location=Tb927_10_v5.1:2749376-2751994(-)|protein_length=872|sequence_SO=chromosome|SO=protein_coding_gene|is_pseudo=false
25.9825058	26.32560158	26.07724571	26.18895721	26.11545181	26.6180687	0.405679268	0.842730219	-0.179041545	-0.956611643	Tb927.10.1130	organism=Trypanosoma_brucei_brucei_TREU927	gene_product=dynein	armlightchain,axonemal,putative|transcript_product=dyneinarmlightchain,axonemal,putative|location=Tb927_10_v5.1:303908-304732(-)|protein_length=274|sequence_SO=chromosome|SO=protein_coding_gene|is_pseudo=false
32.6671257	33.08480453	33.23363495	33.02498627	32.57767868	33.17831039	0.09882303	0.930345324	0.068196615	0.275632242	Tb927.10.11300	organism=Trypanosoma_brucei_brucei_TREU927	gene_product=paraflagellar	rodcomponent,putative|transcript_product=paraflagellarrodcomponent,putative|location=Tb927_10_v5.1:2760514-2760894(+)|protein_length=126|sequence_SO=chromosome|SO=protein_coding_gene|is_pseudo=false
30.28692055	30.13613892	30.23077583	30.37243843	30.4919014	30.12386131	0.403738843	0.845589354	-0.111455282	-0.952692446	Tb927.10.11310	organism=Trypanosoma_brucei_brucei_TREU927	gene_product=intraflagellar	transportprotein57/55|transcript_product=intraflagellartransportprotein57/55|location=Tb927_10_v5.1:2761335-2762576(+)|protein_length=413|sequence_SO=chromosome|SO=protein_coding_gene|is_pseudo=false
25.84325981	25.96499252	25.58691978	25.40405655	24.97596359	25.28206635	1.569906868	0.792430769	0.577695211	3.414285484	Tb927.10.11340	organism=Trypanosoma_brucei_brucei_TREU927	gene_product=hypothetical	protein,conserved|transcript_product=hypotheticalprotein,conserved|location=Tb927_10_v5.1:2765916-2770076(+)|protein_length=1386|sequence_SO=chromosome|SO=protein_coding_gene|is_pseudo=false
26.96499252	26.98685074	27.02960014	26.75174713	26.48308372	26.23352242	1.541647697	0.756821918	0.504363378	3.343908199	Tb927.10.1140	organism=Trypanosoma_brucei_brucei_TREU927	gene_product=epsilon	tubulin|transcript_product=epsilontubulin|location=Tb927_10_v5.1:305185-306648(-)|protein_length=487|sequence_SO=chromosome|SO=protein_coding_gene|is_pseudo=false
25.04009247	25.15267181	24.89966011	24.68110275	25.73634529	24.8764267	0.070726291	0.954157791	-0.067150116	-0.202079871	Tb927.10.11450	organism=Trypanosoma_brucei_brucei_TREU927	gene_product=TFIIF-stimulated	CTDphosphatase,putative|transcript_product=TFIIF-stimulatedCTDphosphatase,putative|location=Tb927_10_v5.1:2794186-2796375(+)|protein_length=729|sequence_SO=chromosome|SO=protein_coding_gene|is_pseudo=false
27.57542419	27.6180687	27.08131599	27.23534966	27.25349617	27.48615837	0.202637611	0.897287414	0.099934896	0.525314305	Tb927.10.11510	organism=Trypanosoma_brucei_brucei_TREU927	gene_product=hypothetical	protein,conserved|transcript_product=hypotheticalprotein,conserved|location=Tb927_10_v5.1:2808068-2809348(+)|protein_length=426|sequence_SO=chromosome|SO=protein_coding_gene|is_pseudo=false
30.13613892	30.16038704	30.14831352	30.16038704	29.83695602	29.96774292	0.783068143	0.868964467	0.159917831	1.697742329	Tb927.10.11590	organism=Trypanosoma_brucei_brucei_TREU927	gene_product=nicotinate	phosphoribosyltransferase,putative|transcript_product=nicotinatephosphoribosyltransferase,putative|location=Tb927_10_v5.1:2827191-2828477(+)|protein_length=428|sequence_SO=chromosome|SO=protein_coding_gene|is_pseudo=false
26.01051903	25.87408257	27.02960014	25.85043144	24.37782478	24.37782478	1.10438714	0.843406593	1.436040243	2.348612524	Tb927.10.11610	organism=Trypanosoma_brucei_brucei_TREU927	gene_product=SKP1-like	protein|transcript_product=SKP1-likeprotein|location=Tb927_10_v5.1:2832794-2833483(+)|protein_length=229|sequence_SO=chromosome|SO=protein_coding_gene|is_pseudo=false
26.90884781	24.22434998	26.56819344	27.652668	27.04009247	26.49533653	0.569336445	0.838672489	-1.16223526	-1.280545065	Tb927.10.11660	organism=Trypanosoma_brucei_brucei_TREU927	gene_product=hypothetical	protein,conserved|transcript_product=hypotheticalprotein,conserved|location=Tb927_10_v5.1:2850017-2851378(+)|protein_length=453|sequence_SO=chromosome|SO=protein_coding_gene|is_pseudo=false
32.57992554	32.73932648	32.93824387	32.78097534	32.53658676	32.65224075	0.312428666	0.851846508	0.095897675	0.764747553	Tb927.10.1170	organism=Trypanosoma_brucei_brucei_TREU927	gene_product=intraflagellar	transportprotein172|transcript_product=intraflagellartransportprotein172|location=Tb927_10_v5.1:312228-317471(-)|protein_length=1747|sequence_SO=chromosome|SO=protein_coding_gene|is_pseudo=false
26.92025375	26.52999306	27.61104774	26.1964798	25.20209694	23.9671917	1.241469345	0.812818182	1.898508708	2.643840519	Tb927.10.11700	organism=Trypanosoma_brucei_brucei_TREU927	gene_product=guanylate	kinase,putative|transcript_product=guanylatekinase,putative|location=Tb927_10_v5.1:2859117-2859737(+)|protein_length=206|sequence_SO=chromosome|SO=protein_coding_gene|is_pseudo=false
30.14831352	30.13613892	30.25349617	30.1114769	29.89012146	29.60928726	0.964773039	0.871935484	0.309020996	2.06002593	Tb927.10.11760	organism=Trypanosoma_brucei_brucei_TREU927	gene_product=pumilio/PUF	RNAbindingprotein6|transcript_product=pumilio/PUFRNAbindingprotein6|location=Tb927_10_v5.1:2869425-2871956(+)|protein_length=843|sequence_SO=chromosome|SO=protein_coding_gene|is_pseudo=false
26.88576508	26.98685074	27.58978081	27.53148079	25.49533653	26.16997337	0.520003891	0.819275905	0.755201976	1.183919522	Tb927.10.11780	organism=Trypanosoma_brucei_brucei_TREU927	gene_product=hypothetical	protein,conserved|transcript_product=hypotheticalprotein,conserved|location=Tb927_10_v5.1:2878763-2882254(+)|protein_length=1163|sequence_SO=chromosome|SO=protein_coding_gene|is_pseudo=false
29.2076931	29.60045433	29.42141724	28.90023613	29.89157104	28.8203125	0.221271286	0.891578947	0.205814997	0.567356837	Tb927.10.11800	organism=Trypanosoma_brucei_brucei_TREU927	gene_product=Axonemal	innerarmdyneinlightchain,putative|transcript_product=Axonemalinnerarmdyneinlightchain,putative|location=Tb927_10_v5.1:2883245-2884366(+)|protein_length=373|sequence_SO=chromosome|SO=protein_coding_gene|is_pseudo=false
27.01903152	27.07111931	27.1213932	27.05051041	25.88576508	26.1273098	0.940274277	0.863462687	0.715986252	2.01042838	Tb927.10.11870	organism=Trypanosoma_brucei_brucei_TREU927	gene_product=RNA-editing	substratebindingcomplexproteinRESC5|transcript_product=RNA-editingsubstratebindingcomplexproteinRESC5|location=Tb927_10_v5.1:2898295-2899227(+)|protein_length=310|sequence_SO=chromosome|SO=protein_coding_gene|is_pseudo=false
24.86702919	28.18895721	29.0057106	29.52775764	27.07111931	28.44726753	0.275080436	0.876974693	-0.994815826	-0.685335186	Tb927.10.11930	organism=Trypanosoma_brucei_brucei_TREU927	gene_product=beta-D-hydroxybutyrate	dehydrogenase|transcript_product=beta-D-hydroxybutyratedehydrogenase|location=Tb927_10_v5.1:2907661-2908443(+)|protein_length=260|sequence_SO=chromosome|SO=protein_coding_gene|is_pseudo=false
27.18895721	27.16997337	27.38278008	26.04426956	27.59690475	27.9814167	0.022239194	0.986797635	0.039706548	0.066619688	Tb927.10.12000	organism=Trypanosoma_brucei_brucei_TREU927	gene_product=iron-sulfur	clusterassemblyprotein,putative|transcript_product=iron-sulfurclusterassemblyprotein,putative|location=Tb927_10_v5.1:2919886-2920185(+)|protein_length=99|sequence_SO=chromosome|SO=protein_coding_gene|is_pseudo=false
30.71292877	30.75334167	30.89735222	30.73731232	31.6755619	31.96774292	0.83048754	0.871920455	-0.672331492	-1.791195037	Tb927.10.12040	organism=Trypanosoma_brucei_brucei_TREU927	gene_product=mitogen-activated	proteinkinase11,putative|transcript_product=mitogen-activatedproteinkinase11,putative|location=Tb927_10_v5.1:2928033-2929274(+)|protein_length=413|sequence_SO=chromosome|SO=protein_coding_gene|is_pseudo=false
27.52402496	27.25349617	27.04009247	27.24445152	27.89735222	28.20303154	0.740159541	0.857562077	-0.509073893	-1.613641906	Tb927.10.12050	organism=Trypanosoma_brucei_brucei_TREU927	gene_product=LSU	ribosomalprotein,mitochondrial,putative|transcript_product=LSUribosomalprotein,mitochondrial,putative|location=Tb927_10_v5.1:2931995-2932864(+)|protein_length=289|sequence_SO=chromosome|SO=protein_coding_gene|is_pseudo=false
30.30877876	30.0479126	30.52028275	30.44332123	30.1114769	29.73731232	0.326509136	0.847371744	0.194954554	0.794250428	Tb927.10.12090	organism=Trypanosoma_brucei_brucei_TREU927	gene_product=RNA-binding	protein,putative|transcript_product=RNA-bindingprotein,putative|location=Tb927_10_v5.1:2945000-2945350(+)|protein_length=116|sequence_SO=chromosome|SO=protein_coding_gene|is_pseudo=false
27.47072792	27.44726753	27.61104774	27.8203125	27.87993622	27.60399437	1.23587598	0.811014925	-0.258399963	-2.631530155	Tb927.10.1210	organism=Trypanosoma_brucei_brucei_TREU927	gene_product=katanin,	putative|transcript_product=katanin,putative|location=Tb927_10_v5.1:324529-326571(-)|protein_length=680|sequence_SO=chromosome|SO=protein_coding_gene|is_pseudo=false
28.18895721	28.02960014	27.94837761	27.46294975	28.06599426	28.20303154	0.24004281	0.893584239	0.144986471	0.609055068	Tb927.10.12130	organism=Trypanosoma_brucei_brucei_TREU927	gene_product=Ubiquitin	family,putative|transcript_product=Ubiquitinfamily,putative|location=Tb927_10_v5.1:2956367-2958718(+)|protein_length=783|sequence_SO=chromosome|SO=protein_coding_gene|is_pseudo=false
27.32388687	27.10149384	27.22618866	27.31527328	27.50899696	28.71292877	0.642079709	0.85793617	-0.628543218	-1.422362662	Tb927.10.12180	organism=Trypanosoma_brucei_brucei_TREU927	gene_product=hypothetical	protein,conserved|transcript_product=hypotheticalprotein,conserved|location=Tb927_10_v5.1:2966690-2968798(+)|protein_length=702|sequence_SO=chromosome|SO=protein_coding_gene|is_pseudo=false
30.56637955	28.78954887	29.15557098	29.0914402	28.62156677	28.4512043	0.611039447	0.851797716	0.782429377	1.361898691	Tb927.10.12290	organism=Trypanosoma_brucei_brucei_TREU927	gene_product=UDP-Gal	orUDP-GlcNAc-dependentglycosyltransferase,putative|transcript_product=UDP-GalorUDP-GlcNAc-dependentglycosyltransferase,putative|location=Tb927_10_v5.1:2985071-2986186(-)|protein_length=371|sequence_SO=chromosome|SO=protein_coding_gene|is_pseudo=false
30.14831352	30.58441353	30.8080864	30.83092499	30.08638573	30.55727768	0.025389351	0.984857404	0.022075017	0.075804088	Tb927.10.1230	organism=Trypanosoma_brucei_brucei_TREU927	gene_product=Enriched	insurface-labeledproteomeprotein23|transcript_product=Enrichedinsurface-labeledproteomeprotein23|location=Tb927_10_v5.1:333298-334326(-)|protein_length=342|sequence_SO=chromosome|SO=protein_coding_gene|is_pseudo=false
26.80193329	26.6458149	26.99765778	27.1213932	25.44569016	25.59548187	0.628740542	0.855521368	0.76094691	1.396383297	Tb927.10.12360	organism=Trypanosoma_brucei_brucei_TREU927	gene_product=hypothetical	protein,conserved|transcript_product=hypotheticalprotein,conserved|location=Tb927_10_v5.1:2998832-2999344(-)|protein_length=170|sequence_SO=chromosome|SO=protein_coding_gene|is_pseudo=false
29.02168083	28.95947456	27.78331757	25.55508423	28.74534988	28.95947456	0.287617494	0.867203527	0.834854762	0.712192796	Tb927.10.12380	organism=Trypanosoma_brucei_brucei_TREU927	gene_product=chaperone	proteinDnaJ,putative|transcript_product=chaperoneproteinDnaJ,putative|location=Tb927_10_v5.1:3002421-3004163(-)|protein_length=580|sequence_SO=chromosome|SO=protein_coding_gene|is_pseudo=false
30.35152817	30.73731232	30.93999672	30.6458149	30.82335281	30.41336823	0.082315942	0.946505782	0.04876709	0.232805047	Tb927.10.12410	organism=Trypanosoma_brucei_brucei_TREU927	gene_product=hypothetical	protein,conserved|transcript_product=hypotheticalprotein,conserved|location=Tb927_10_v5.1:3009094-3009780(-)|protein_length=228|sequence_SO=chromosome|SO=protein_coding_gene|is_pseudo=false
25.75684547	27.19835472	28.3195858	28.50142479	26.40730286	26.27675247	0.009476135	0.996169039	0.029768626	0.028782674	Tb927.10.1250	organism=Trypanosoma_brucei_brucei_TREU927	gene_product=Aminoacyl-tRNA	editingdomaincontainingprotein,putative|transcript_product=Aminoacyl-tRNAeditingdomaincontainingprotein,putative|location=Tb927_10_v5.1:336118-336903(-)|protein_length=261|sequence_SO=chromosome|SO=protein_coding_gene|is_pseudo=false
30.54811668	30.63720131	30.55727768	30.93297768	30.68812561	30.56637955	0.5949899	0.84772457	-0.14829572	-1.330612778	Tb927.10.12500	organism=Trypanosoma_brucei_brucei_TREU927	gene_product=P-type	H+-ATPase,putative|transcript_product=P-typeH+-ATPase,putative|location=Tb927_10_v5.1:3030942-3033680(-)|protein_length=912|sequence_SO=chromosome|SO=protein_coding_gene|is_pseudo=false
30.13613892	30.30877876	30.21928024	30.0479126	30.57542419	30.50142479	0.373469825	0.847123675	-0.15352122	-0.891200064	Tb927.10.12510	organism=Trypanosoma_brucei_brucei_TREU927	gene_product=P-type	H+-ATPase,putative|transcript_product=P-typeH+-ATPase,putative|location=Tb927_10_v5.1:3034630-3037392(-)|protein_length=920|sequence_SO=chromosome|SO=protein_coding_gene|is_pseudo=false
29.60045433	29.80347443	29.78799438	29.8080864	29.66797066	29.23534966	0.362652086	0.846533563	0.160172145	0.869046868	Tb927.10.12590	organism=Trypanosoma_brucei_brucei_TREU927	gene_product=WD40	repeat-containingprotein|transcript_product=WD40repeat-containingprotein|location=Tb927_10_v5.1:3051347-3054148(-)|protein_length=933|sequence_SO=chromosome|SO=protein_coding_gene|is_pseudo=false
29.01371765	29.42141724	29.28911972	29.74855232	30.26472473	29.86525917	1.659617657	0.757672727	-0.718093872	-3.643495998	Tb927.10.12660	organism=Trypanosoma_brucei_brucei_TREU927	gene_product=pumilio/PUF	RNAbindingprotein2|transcript_product=pumilio/PUFRNAbindingprotein2|location=Tb927_10_v5.1:3073130-3075673(-)|protein_length=847|sequence_SO=chromosome|SO=protein_coding_gene|is_pseudo=false
33.28966904	33.08163452	33.06567383	33.34360886	33.11768341	32.7612915	0.143980902	0.918679394	0.071464539	0.387933004	Tb927.10.12680	organism=Trypanosoma_brucei_brucei_TREU927	gene_product=60S	ribosomalproteinL34,putative|transcript_product=60SribosomalproteinL34,putative|location=Tb927_10_v5.1:3080353-3080865(-)|protein_length=170|sequence_SO=chromosome|SO=protein_coding_gene|is_pseudo=false
32.03485489	32.18127441	32.21639252	32.14527893	32.28416443	32.31689072	0.613522423	0.849699346	-0.104604085	-1.36673699	Tb927.10.12700	organism=Trypanosoma_brucei_brucei_TREU927	gene_product=pyruvate	dehydrogenaseE1alphasubunit,putative|transcript_product=pyruvatedehydrogenaseE1alphasubunit,putative|location=Tb927_10_v5.1:3083512-3084648(-)|protein_length=378|sequence_SO=chromosome|SO=protein_coding_gene|is_pseudo=false
33.47024155	33.64151382	33.82335281	33.65224075	33.4209137	33.23363495	0.591232365	0.840602151	0.209439596	1.323284494	Tb927.10.12710	organism=Trypanosoma_brucei_brucei_TREU927	gene_product=heat	shockprotein110,putative|transcript_product=heatshockprotein110,putative|location=Tb927_10_v5.1:3085599-3088034(-)|protein_length=811|sequence_SO=chromosome|SO=protein_coding_gene|is_pseudo=false
25.98032761	26.43777657	25.90196228	26.47227859	26.2606926	26.54775047	0.786455354	0.868890026	-0.320218404	-1.704398224	Tb927.10.12720	organism=Trypanosoma_brucei_brucei_TREU927	gene_product=Bait	OnHook1|transcript_product=BaitOnHook1|location=Tb927_10_v5.1:3088703-3091411(-)|protein_length=902|sequence_SO=chromosome|SO=protein_coding_gene|is_pseudo=false
27.28029633	27.28029633	27.63892746	27.07111931	26.88576508	27.24445152	0.986221719	0.868847458	0.332728068	2.103682142	Tb927.10.1280	organism=Trypanosoma_brucei_brucei_TREU927	gene_product=Domain	ofunknownfunction(DUF4499),putative|transcript_product=Domainofunknownfunction(DUF4499),putative|location=Tb927_10_v5.1:343461-343982(-)|protein_length=173|sequence_SO=chromosome|SO=protein_coding_gene|is_pseudo=false
32.55955887	32.68812561	32.82714462	32.70676804	32.40831375	32.27586365	0.697161843	0.863536585	0.227961222	1.529680031	Tb927.10.12820	organism=Trypanosoma_brucei_brucei_TREU927	gene_product=hypothetical	protein,conserved|transcript_product=hypotheticalprotein,conserved|location=Tb927_10_v5.1:3114222-3117263(-)|protein_length=1013|sequence_SO=chromosome|SO=protein_coding_gene|is_pseudo=false
29.96774292	29.41336823	29.42942047	29.44726753	28.70635605	28.86230659	0.966445321	0.874601626	0.59820048	2.063421655	Tb927.10.12840	organism=Trypanosoma_brucei_brucei_TREU927	gene_product=mitochondrial	carrierprotein|transcript_product=mitochondrialcarrierprotein|location=Tb927_10_v5.1:3120238-3121152(-)|protein_length=304|sequence_SO=chromosome|SO=protein_coding_gene|is_pseudo=false
28.1114769	28.42342186	28.43539429	28.4194088	28.4194088	28.38689613	0.328687383	0.846787015	-0.085140228	-0.798795168	Tb927.10.12850	organism=Trypanosoma_brucei_brucei_TREU927	gene_product=ttaggg	bindingfactor|transcript_product=ttagggbindingfactor|location=Tb927_10_v5.1:3121782-3122930(-)|protein_length=382|sequence_SO=chromosome|SO=protein_coding_gene|is_pseudo=false
26.00195885	26.02115059	25.82880974	25.99118423	26.28735924	26.18139267	0.890740149	0.84803871	-0.202672323	-1.910946354	Tb927.10.12860	organism=Trypanosoma_brucei_brucei_TREU927	gene_product=pre-RNA	processingPIH1/Nop17,putative|transcript_product=pre-RNAprocessingPIH1/Nop17,putative|location=Tb927_10_v5.1:3123370-3125454(-)|protein_length=694|sequence_SO=chromosome|SO=protein_coding_gene|is_pseudo=false
30.63720131	30.7612915	30.63720131	30.73731232	30.76919556	30.94698334	0.836486882	0.873410405	-0.139265696	-1.803064129	Tb927.10.12890	organism=Trypanosoma_brucei_brucei_TREU927	gene_product=bifunctional	aminoacyl-tRNAsynthetase,putative|transcript_product=bifunctionalaminoacyl-tRNAsynthetase,putative|location=Tb927_10_v5.1:3132290-3134437(-)|protein_length=715|sequence_SO=chromosome|SO=protein_coding_gene|is_pseudo=false
30.52028275	28.92025375	29.27364349	29.95393562	29.58620453	28.58262062	0.11250786	0.926444679	0.19713974	0.310371878	Tb927.10.12940	organism=Trypanosoma_brucei_brucei_TREU927	gene_product=predicted	zincfingerprotein|transcript_product=predictedzincfingerprotein|location=Tb927_10_v5.1:3145406-3146380(-)|protein_length=324|sequence_SO=chromosome|SO=protein_coding_gene|is_pseudo=false
28.31527328	29.11396217	30.07367516	30.16038704	28.90311241	28.95670891	0.094270094	0.932776758	-0.172432582	-0.263924274	Tb927.10.12960	organism=Trypanosoma_brucei_brucei_TREU927	gene_product=Ras-related	proteinRab5A|transcript_product=Ras-relatedproteinRab5A|location=Tb927_10_v5.1:3150232-3150924(-)|protein_length=230|sequence_SO=chromosome|SO=protein_coding_gene|is_pseudo=false
26.52552032	26.73892403	26.7644577	26.6320076	26.81421089	26.78954887	0.294596592	0.865613721	-0.068955104	-0.727053301	Tb927.10.13020	organism=Trypanosoma_brucei_brucei_TREU927	gene_product=Vacuolar	proteinsorting-associatedprotein16homolog,putative|transcript_product=Vacuolarproteinsorting-associatedprotein16homolog,putative|location=Tb927_10_v5.1:3162115-3164862(-)|protein_length=915|sequence_SO=chromosome|SO=protein_coding_gene|is_pseudo=false
27.49381065	28.25799751	21.0625	27.16038704	27.3066082	27.89157104	0.332175786	0.850490385	-1.848086039	-0.806063022	Tb927.10.13110	organism=Trypanosoma_brucei_brucei_TREU927	gene_product=Outer	armdyneinlightchain7|transcript_product=Outerarmdyneinlightchain7|location=Tb927_10_v5.1:3191431-3191787(-)|protein_length=118|sequence_SO=chromosome|SO=protein_coding_gene|is_pseudo=false
26.38113022	26.53296852	26.11545181	26.68645668	26.47846222	26.29963875	0.366199325	0.850605057	-0.145002365	-0.876322113	Tb927.10.13130	organism=Trypanosoma_brucei_brucei_TREU927	gene_product=UTP-glucose-1-phosphate	uridylyltransferase|transcript_product=UTP-glucose-1-phosphateuridylyltransferase|location=Tb927_10_v5.1:3194400-3195857(-)|protein_length=485|sequence_SO=chromosome|SO=protein_coding_gene|is_pseudo=false
28.97322845	28.72923088	29.07622719	29.15797997	29.70140648	28.22618866	0.081623909	0.947045706	-0.102296193	-0.230986139	Tb927.10.13180	organism=Trypanosoma_brucei_brucei_TREU927	gene_product=Nrap	protein,putative|transcript_product=Nrapprotein,putative|location=Tb927_10_v5.1:3204646-3208356(-)|protein_length=1236|sequence_SO=chromosome|SO=protein_coding_gene|is_pseudo=false
28.13613892	28.3195858	28.22158813	26.90884781	26.43936348	27.92025375	1.213107896	0.8358	1.136282603	2.581663669	Tb927.10.13280	organism=Trypanosoma_brucei_brucei_TREU927	gene_product=hypothetical	protein,conserved|transcript_product=hypotheticalprotein,conserved|location=Tb927_10_v5.1:3238200-3246020(-)|protein_length=2606|sequence_SO=chromosome|SO=protein_coding_gene|is_pseudo=false
30.63720131	30.68812561	30.89012146	30.7612915	30.0348568	30.0348568	0.842862258	0.875178886	0.461481094	1.815689493	Tb927.10.13360	organism=Trypanosoma_brucei_brucei_TREU927	gene_product=Elongation	factorTu,mitochondrial|transcript_product=ElongationfactorTu,mitochondrial|location=Tb927_10_v5.1:3263192-3264604(-)|protein_length=470|sequence_SO=chromosome|SO=protein_coding_gene|is_pseudo=false
27.41538429	26.89735222	26.99765778	26.75174713	27.08131599	26.93156815	0.41885926	0.847029703	0.181921005	0.98316567	Tb927.10.13480	organism=Trypanosoma_brucei_brucei_TREU927	gene_product=CAMK/CAMKL	familyproteinkinase,putative|transcript_product=CAMK/CAMKLfamilyproteinkinase,putative|location=Tb927_10_v5.1:3291808-3292635(-)|protein_length=275|sequence_SO=chromosome|SO=protein_coding_gene|is_pseudo=false
27.92025375	29.48423767	31.17830849	31.31419182	28.32388687	28.04009247	0.075271761	0.948089241	0.301542918	0.214197982	Tb927.10.13500	organism=Trypanosoma_brucei_brucei_TREU927	gene_product=60S	ribosomalproteinL10a|transcript_product=60SribosomalproteinL10a|location=Tb927_10_v5.1:3295669-3296313(-)|protein_length=214|sequence_SO=chromosome|SO=protein_coding_gene|is_pseudo=false
27.73892403	27.28911972	27.56819344	27.96499252	27.21697044	26.87408257	0.199348021	0.897757613	0.180063883	0.517819827	Tb927.10.13510	organism=Trypanosoma_brucei_brucei_TREU927	gene_product=zinc	metallopeptidase,putative|transcript_product=zincmetallopeptidase,putative|location=Tb927_10_v5.1:3296931-3298640(-)|protein_length=569|sequence_SO=chromosome|SO=protein_coding_gene|is_pseudo=false
32.87737656	33.08163452	33.20186234	33.1052475	33.00001144	32.83845901	0.231980691	0.899098592	0.072385152	0.591222715	Tb927.10.13517	organism=Trypanosoma_brucei_brucei_TREU927	gene_product=40S	ribosomalproteinS27-like,putative|transcript_product=40SribosomalproteinS27-like,putative|location=Tb927_10_v5.1:3299691-3299951(-)|protein_length=86|sequence_SO=chromosome|SO=protein_coding_gene|is_pseudo=false
27.0914402	27.1213932	27.21697044	27.40730286	26.87408257	27.19835472	0.035272906	0.977289963	-0.016645432	-0.104246177	Tb927.10.13540	organism=Trypanosoma_brucei_brucei_TREU927	gene_product=RNA-binding	protein,putative|transcript_product=RNA-bindingprotein,putative|location=Tb927_10_v5.1:3304584-3305687(-)|protein_length=367|sequence_SO=chromosome|SO=protein_coding_gene|is_pseudo=false
27.2076931	26.87408257	27.10149384	27.61104774	26.92025375	26.83845901	0.083311221	0.945613293	-0.062163671	-0.235417581	Tb927.10.13550	organism=Trypanosoma_brucei_brucei_TREU927	gene_product=hypothetical	protein,conserved|transcript_product=hypotheticalprotein,conserved|location=Tb927_10_v5.1:3307745-3310885(-)|protein_length=1046|sequence_SO=chromosome|SO=protein_coding_gene|is_pseudo=false
27.35783386	27.59690475	27.53148079	28.0348568	27.50899696	23.73892403	0.323610979	0.849503925	1.067813873	0.788195778	Tb927.10.13560	organism=Trypanosoma_brucei_brucei_TREU927	gene_product=mevalonate-diphosphate	decarboxylase|transcript_product=mevalonate-diphosphatedecarboxylase|location=Tb927_10_v5.1:3316400-3317548(-)|protein_length=382|sequence_SO=chromosome|SO=protein_coding_gene|is_pseudo=false
25.78456688	26.95393562	26.52103233	25.04426956	26.65948868	26.6320076	0.185462895	0.902499394	0.307922999	0.485931461	Tb927.10.13610	organism=Trypanosoma_brucei_brucei_TREU927	gene_product=zinc-finger	ofaC2HC-type/Doublezincribbon,putative|transcript_product=zinc-fingerofaC2HC-type/Doublezincribbon,putative|location=Tb927_10_v5.1:3325400-3327598(-)|protein_length=732|sequence_SO=chromosome|SO=protein_coding_gene|is_pseudo=false
25.48922348	26.10149384	25.85756874	25.8646698	25.29614067	25.22802544	0.585681045	0.830104948	0.35315005	1.312454818	Tb927.10.13620	organism=Trypanosoma_brucei_brucei_TREU927	gene_product=nadh-ubiquinone	oxidoreductase39kdasubunit|transcript_product=nadh-ubiquinoneoxidoreductase39kdasubunit|location=Tb927_10_v5.1:3328267-3329724(-)|protein_length=485|sequence_SO=chromosome|SO=protein_coding_gene|is_pseudo=false
30.02168083	29.96774292	29.92592239	30.0083847	29.95393562	29.60045433	0.376906949	0.846573975	0.117523829	0.898218323	Tb927.10.13630	organism=Trypanosoma_brucei_brucei_TREU927	gene_product=glucosidase,	putative|transcript_product=glucosidase,putative|location=Tb927_10_v5.1:3330420-3332843(-)|protein_length=807|sequence_SO=chromosome|SO=protein_coding_gene|is_pseudo=false
30.75334167	30.94698334	30.7612915	30.88285255	29.82183266	30.55727768	0.553270712	0.836887029	0.399884542	1.24913666	Tb927.10.13710	organism=Trypanosoma_brucei_brucei_TREU927	gene_product=Activator	ofHsp90ATPase,N-terminal/ActivatorofHsp90ATPasehomolog1-likeprotein,putative|transcript_product=ActivatorofHsp90ATPase,N-terminal/ActivatorofHsp90ATPasehomolog1-likeprotein,putative|location=Tb927_10_v5.1:3350011-3351006(-)|protein_length=331|sequence_SO=chromosome|SO=protein_coding_gene|is_pseudo=false
31.78487778	31.69228935	31.96430397	31.78487778	31.51088524	31.43340492	0.826100607	0.876372881	0.237434387	1.782522903	Tb927.10.13720	organism=Trypanosoma_brucei_brucei_TREU927	gene_product=RNA-binding	protein29,putative|transcript_product=RNA-bindingprotein29,putative|location=Tb927_10_v5.1:3351806-3352939(-)|protein_length=377|sequence_SO=chromosome|SO=protein_coding_gene|is_pseudo=false
27.86230659	27.93156815	29.73408508	29.41336823	26.95393562	26.83845901	0.302902617	0.855051205	0.774065653	0.744658877	Tb927.10.13740	organism=Trypanosoma_brucei_brucei_TREU927	gene_product=flagellum	attachmentzoneprotein35|transcript_product=flagellumattachmentzoneprotein35|location=Tb927_10_v5.1:3356065-3357849(-)|protein_length=594|sequence_SO=chromosome|SO=protein_coding_gene|is_pseudo=false
30.40324402	30.46294975	30.94698334	30.75334167	29.31311226	30.14831352	0.517879416	0.822537313	0.532803218	1.179744673	Tb927.10.13790	organism=Trypanosoma_brucei_brucei_TREU927	gene_product=hypothetical	protein,conserved|transcript_product=hypotheticalprotein,conserved|location=Tb927_10_v5.1:3367889-3369931(-)|protein_length=680|sequence_SO=chromosome|SO=protein_coding_gene|is_pseudo=false
29.54811668	29.66797066	29.42942047	29.36202049	29.70635605	29.71783829	0.126829712	0.923900054	-0.046902339	-0.346048193	Tb927.10.13800	organism=Trypanosoma_brucei_brucei_TREU927	gene_product=hypothetical	protein,conserved|transcript_product=hypotheticalprotein,conserved|location=Tb927_10_v5.1:3372730-3374025(-)|protein_length=431|sequence_SO=chromosome|SO=protein_coding_gene|is_pseudo=false
25.57542419	25.70767212	25.67572975	26.23717499	25.89272881	25.28559685	0.209873024	0.895987277	-0.152224859	-0.541720449	Tb927.10.13830	organism=Trypanosoma_brucei_brucei_TREU927	gene_product=Presequence	translocase-associatedmotor27|transcript_product=Presequencetranslocase-associatedmotor27|location=Tb927_10_v5.1:3377023-3377745(-)|protein_length=240|sequence_SO=chromosome|SO=protein_coding_gene|is_pseudo=false
31.58888626	31.86452103	32.33564758	32.35678482	31.31419182	31.48231506	0.210709656	0.90006402	0.211921056	0.543610729	Tb927.10.1390	organism=Trypanosoma_brucei_brucei_TREU927	gene_product=Hypoxanthine-guanine-xanthine	phosphoribosyltransferase|transcript_product=Hypoxanthine-guanine-xanthinephosphoribosyltransferase|location=Tb927_10_v5.1:366820-367524(-)|protein_length=234|sequence_SO=chromosome|SO=protein_coding_gene|is_pseudo=false
27.39917374	27.50899696	27.13124084	27.77705956	26.96499252	26.17188263	0.322977848	0.84961442	0.375158946	0.786871869	Tb927.10.13960	organism=Trypanosoma_brucei_brucei_TREU927	gene_product=paralyzed	flagellaprotein20|transcript_product=paralyzedflagellaprotein20|location=Tb927_10_v5.1:3401459-3403228(-)|protein_length=589|sequence_SO=chromosome|SO=protein_coding_gene|is_pseudo=false
25.99765778	25.90196228	25.66220856	25.46138954	25.93831635	25.81665421	0.263440043	0.883568794	0.115156174	0.660200883	Tb927.10.13970	organism=Trypanosoma_brucei_brucei_TREU927	gene_product=uracil-DNA	glycosylase,putative|transcript_product=uracil-DNAglycosylase,putative|location=Tb927_10_v5.1:3403540-3404433(-)|protein_length=297|sequence_SO=chromosome|SO=protein_coding_gene|is_pseudo=false
28.62505531	29.2076931	29.29789162	29.01105309	28.57902718	28.39917374	0.613809583	0.85088707	0.380462011	1.36729652	Tb927.10.14000	organism=Trypanosoma_brucei_brucei_TREU927	gene_product=aconitase	|transcript_product=aconitase|location=Tb927_10_v5.1:3409635-3412328(-)|protein_length=897|sequence_SO=chromosome|SO=protein_coding_gene|is_pseudo=false
29.08385277	29.30225563	29.61104774	29.25799751	29.43539429	29.58978081	0.203918143	0.89631407	-0.095338821	-0.528225618	Tb927.10.14010	organism=Trypanosoma_brucei_brucei_TREU927	gene_product=tubulin	cofactorCdomain-containingproteinRP2|transcript_product=tubulincofactorCdomain-containingproteinRP2|location=Tb927_10_v5.1:3414309-3415700(-)|protein_length=463|sequence_SO=chromosome|SO=protein_coding_gene|is_pseudo=false
32.18127441	32.13001251	32.33298111	32.20478058	32.30334473	32.13919449	0.004302628	0.998720705	-0.001017253	-0.01314481	Tb927.10.14030	organism=Trypanosoma_brucei_brucei_TREU927	gene_product=hypothetical	protein,conserved|transcript_product=hypotheticalprotein,conserved|location=Tb927_10_v5.1:3417589-3418938(-)|protein_length=449|sequence_SO=chromosome|SO=protein_coding_gene|is_pseudo=false
27.35783386	27.59690475	27.53148079	28.0348568	27.50899696	23.73892403	0.323610979	0.850171249	1.067813873	0.788195778	Tb927.10.14070	organism=Trypanosoma_brucei_brucei_TREU927	gene_product=mevalonate	diphosphatedecarboxylase|transcript_product=mevalonatediphosphatedecarboxylase|location=Tb927_10_v5.1:3425494-3426642(-)|protein_length=382|sequence_SO=chromosome|SO=protein_coding_gene|is_pseudo=false
34.58665085	34.63611984	34.92415237	34.9197197	34.46416855	34.067276	0.361156439	0.845471343	0.231919607	0.865976064	Tb927.10.14140	organism=Trypanosoma_brucei_brucei_TREU927	gene_product=pyruvate	kinase1|transcript_product=pyruvatekinase1|location=Tb927_10_v5.1:3434635-3436134(-)|protein_length=499|sequence_SO=chromosome|SO=protein_coding_gene|is_pseudo=false
32.61324692	32.82714462	32.93297577	32.67134857	32.77313232	32.80231857	0.154548934	0.912982857	0.04218928	0.413320444	Tb927.10.14150	organism=Trypanosoma_brucei_brucei_TREU927	gene_product=EnigmRBP1	|transcript_product=EnigmRBP1|location=Tb927_10_v5.1:3437405-3438844(-)|protein_length=479|sequence_SO=chromosome|SO=protein_coding_gene|is_pseudo=false
34.11458206	33.93297577	34.00168991	34.38920593	34.16038895	33.8792038	0.332817398	0.851723695	-0.126516978	-0.807398395	Tb927.10.14160	organism=Trypanosoma_brucei_brucei_TREU927	gene_product=Aquaglyceroporin	3|transcript_product=Aquaglyceroporin3|location=Tb927_10_v5.1:3440953-3441867(-)|protein_length=304|sequence_SO=chromosome|SO=protein_coding_gene|is_pseudo=false
31.49666977	31.69228935	31.58441353	31.84595299	32.05762863	32.10211945	1.872726927	0.733882353	-0.410776138	-4.226721721	Tb927.10.14170	organism=Trypanosoma_brucei_brucei_TREU927	gene_product=aquaglyceroporin	2|transcript_product=aquaglyceroporin2|location=Tb927_10_v5.1:3442725-3443663(-)|protein_length=312|sequence_SO=chromosome|SO=protein_coding_gene|is_pseudo=false
30.67976189	30.90454865	30.86820602	30.71292877	30.91170883	30.72923088	0.127741251	0.923373573	0.03288269	0.348296609	Tb927.10.14180	organism=Trypanosoma_brucei_brucei_TREU927	gene_product=protein	transportproteinSEC13|transcript_product=proteintransportproteinSEC13|location=Tb927_10_v5.1:3444294-3445418(-)|protein_length=374|sequence_SO=chromosome|SO=protein_coding_gene|is_pseudo=false
30.80039024	30.9949646	30.7047081	30.74534988	31.48711586	31.36202049	0.677374322	0.860571429	-0.364807765	-1.491109559	Tb927.10.1420	organism=Trypanosoma_brucei_brucei_TREU927	gene_product=metallo-peptidase,	ClanMG,FamilyM24|transcript_product=metallo-peptidase,ClanMG,FamilyM24|location=Tb927_10_v5.1:371916-373307(-)|protein_length=463|sequence_SO=chromosome|SO=protein_coding_gene|is_pseudo=false
30.7047081	31.0348568	31.51559067	31.14224052	29.55178833	30.17235947	0.699124527	0.858574338	0.796255747	1.533507611	Tb927.10.14240	organism=Trypanosoma_brucei_brucei_TREU927	gene_product=N-myristoyltransferase	|transcript_product=N-myristoyltransferase|location=Tb927_10_v5.1:3457704-3459044(-)|protein_length=446|sequence_SO=chromosome|SO=protein_coding_gene|is_pseudo=false
26.6180687	28.18895721	28.24445152	24.8764267	28.35363388	28.6180687	0.11009559	0.927282267	0.401116053	0.30429585	Tb927.10.1430	organism=Trypanosoma_brucei_brucei_TREU927	gene_product=hypothetical	protein,conserved|transcript_product=hypotheticalprotein,conserved|location=Tb927_10_v5.1:374347-375084(-)|protein_length=245|sequence_SO=chromosome|SO=protein_coding_gene|is_pseudo=false
28.17474174	27.92025375	26.46138954	27.3066082	28.16518784	27.95393562	0.186652766	0.901546117	-0.289782206	-0.4886807	Tb927.10.14310	organism=Trypanosoma_brucei_brucei_TREU927	gene_product=hypothetical	protein,conserved|transcript_product=hypotheticalprotein,conserved|location=Tb927_10_v5.1:3477309-3478322(-)|protein_length=337|sequence_SO=chromosome|SO=protein_coding_gene|is_pseudo=false
28.96774292	28.6458149	28.51653099	28.47846222	29.0083847	28.69975281	0.031113565	0.979279263	-0.018836975	-0.09234445	Tb927.10.14320	organism=Trypanosoma_brucei_brucei_TREU927	gene_product=Flagellum	attachmentzoneprotein9|transcript_product=Flagellumattachmentzoneprotein9|location=Tb927_10_v5.1:3479607-3483008(-)|protein_length=1133|sequence_SO=chromosome|SO=protein_coding_gene|is_pseudo=false
27.34942055	27.79575539	27.6180687	27.55362129	27.38278008	27.56092453	0.246555134	0.888375857	0.088639577	0.623379055	Tb927.10.14340	organism=Trypanosoma_brucei_brucei_TREU927	gene_product=hypothetical	protein,conserved|transcript_product=hypotheticalprotein,conserved|location=Tb927_10_v5.1:3487971-3491492(-)|protein_length=1173|sequence_SO=chromosome|SO=protein_coding_gene|is_pseudo=false
27.96499252	27.99765778	28.04531097	27.85638046	27.83845901	28.01371765	0.760481778	0.851228235	0.099801381	1.653426594	Tb927.10.14380	organism=Trypanosoma_brucei_brucei_TREU927	gene_product=Hsp70	protein,putative|transcript_product=Hsp70protein,putative|location=Tb927_10_v5.1:3495227-3497812(-)|protein_length=861|sequence_SO=chromosome|SO=protein_coding_gene|is_pseudo=false
30.63720131	30.59334755	31.10524559	30.9814167	30.07367516	30.29789162	0.44173203	0.836256995	0.327603658	1.028993818	Tb927.10.14390	organism=Trypanosoma_brucei_brucei_TREU927	gene_product=FACT	complexsubunitPOB3|transcript_product=FACTcomplexsubunitPOB3|location=Tb927_10_v5.1:3499574-3501241(-)|protein_length=555|sequence_SO=chromosome|SO=protein_coding_gene|is_pseudo=false
29.9814167	30.30877876	30.0479126	29.86525917	30.0479126	30.52028275	0.049757117	0.969283739	-0.03178215	-0.144965167	Tb927.10.14470	organism=Trypanosoma_brucei_brucei_TREU927	gene_product=intraflagellar	transportprotein140|transcript_product=intraflagellartransportprotein140|location=Tb927_10_v5.1:3530795-3535885(-)|protein_length=1696|sequence_SO=chromosome|SO=protein_coding_gene|is_pseudo=false
31.84595299	32.1052475	32.22504044	32.23648834	32.20186234	32.37761688	0.79340019	0.870778068	-0.213242213	-1.718053622	Tb927.10.14490	organism=Trypanosoma_brucei_brucei_TREU927	gene_product=hypothetical	protein,conserved|transcript_product=hypotheticalprotein,conserved|location=Tb927_10_v5.1:3542653-3543915(-)|protein_length=420|sequence_SO=chromosome|SO=protein_coding_gene|is_pseudo=false
31.06727791	31.2076931	31.30334473	31.06727791	31.22504044	31.24218178	0.057169343	0.965383575	0.014605204	0.165390572	Tb927.10.1450	organism=Trypanosoma_brucei_brucei_TREU927	gene_product=Centrin	arm-associatedprotein1|transcript_product=Centrinarm-associatedprotein1|location=Tb927_10_v5.1:377887-386505(-)|protein_length=2872|sequence_SO=chromosome|SO=protein_coding_gene|is_pseudo=false
34.15285492	34.20478058	34.20478058	34.05115891	33.96774292	33.77509689	1.426434794	0.857095238	0.256139119	3.065422272	Tb927.10.14500	organism=Trypanosoma_brucei_brucei_TREU927	gene_product=hypothetical	protein,conserved|transcript_product=hypotheticalprotein,conserved|location=Tb927_10_v5.1:3545522-3546535(-)|protein_length=337|sequence_SO=chromosome|SO=protein_coding_gene|is_pseudo=false
27.546278	27.05051041	27.23534966	27.14102173	28.29351234	26.21512032	0.033216948	0.977345656	0.060827891	0.098375242	Tb927.10.14520	organism=Trypanosoma_brucei_brucei_TREU927	gene_product=Basal	bodyprotein|transcript_product=Basalbodyprotein|location=Tb927_10_v5.1:3550740-3552140(-)|protein_length=466|sequence_SO=chromosome|SO=protein_coding_gene|is_pseudo=false
28.86820602	29.0964756	29.32603073	29.36411095	28.6180687	27.74534988	0.463304119	0.832298246	0.521060944	1.071954973	Tb927.10.14530	organism=Trypanosoma_brucei_brucei_TREU927	gene_product=19S	proteasomenon-atpasesubunit8|transcript_product=19Sproteasomenon-atpasesubunit8|location=Tb927_10_v5.1:3552891-3554036(-)|protein_length=381|sequence_SO=chromosome|SO=protein_coding_gene|is_pseudo=false
32.31148911	32.39048767	32.36723709	32.50142288	32.29515457	32.17235947	0.123667676	0.924419006	0.033425649	0.338228455	Tb927.10.14550	organism=Trypanosoma_brucei_brucei_TREU927	gene_product=ATP-dependent	RNAhelicaseHEL67|transcript_product=ATP-dependentRNAhelicaseHEL67|location=Tb927_10_v5.1:3565010-3566866(-)|protein_length=618|sequence_SO=chromosome|SO=protein_coding_gene|is_pseudo=false
30.73731232	31.85340881	29.9949646	30.83092499	32.54351425	30.78487778	0.264576651	0.882550107	-0.524543762	-0.662663806	Tb927.10.14570	organism=Trypanosoma_brucei_brucei_TREU927	gene_product=kinesin	motordomaincontainingprotein,putative|transcript_product=kinesinmotordomaincontainingprotein,putative|location=Tb927_10_v5.1:3570686-3572842(-)|protein_length=718|sequence_SO=chromosome|SO=protein_coding_gene|is_pseudo=false
31.02168083	30.9814167	31.30877876	31.53889847	31.07367516	31.16638565	0.371251939	0.849888987	-0.155694326	-0.886666208	Tb927.10.14600	organism=Trypanosoma_brucei_brucei_TREU927	gene_product=40S	ribosomalproteinS2,putative|transcript_product=40SribosomalproteinS2,putative|location=Tb927_10_v5.1:3575185-3575985(-)|protein_length=266|sequence_SO=chromosome|SO=protein_coding_gene|is_pseudo=false
28.90598297	28.88576508	28.64924431	28.56456375	27.80193329	27.48615837	1.22618705	0.826558824	0.862778982	2.610262065	Tb927.10.14610	organism=Trypanosoma_brucei_brucei_TREU927	gene_product=leucine-rich	repeatprotein(LRRP),putative|transcript_product=leucine-richrepeatprotein(LRRP),putative|location=Tb927_10_v5.1:3576468-3579779(-)|protein_length=1103|sequence_SO=chromosome|SO=protein_coding_gene|is_pseudo=false
29.83695602	29.89446449	30.16038704	29.54995346	30.18423462	30.07367516	0.043483427	0.972297832	0.02798144	0.127462984	Tb927.10.14620	organism=Trypanosoma_brucei_brucei_TREU927	gene_product=hypothetical	protein,conserved|transcript_product=hypotheticalprotein,conserved|location=Tb927_10_v5.1:3580775-3581932(-)|protein_length=385|sequence_SO=chromosome|SO=protein_coding_gene|is_pseudo=false
31.67976189	31.59334755	31.26472473	31.13001442	31.59779167	31.70882416	0.053345359	0.967542747	0.033734639	0.154886556	Tb927.10.14630	organism=Trypanosoma_brucei_brucei_TREU927	gene_product=fibrillarin,	putative|transcript_product=fibrillarin,putative|location=Tb927_10_v5.1:3582443-3583129(-)|protein_length=228|sequence_SO=chromosome|SO=protein_coding_gene|is_pseudo=false
29.83695602	29.89446449	30.16038704	29.54995346	30.18423462	30.07367516	0.043483427	0.972756247	0.02798144	0.127462984	Tb927.10.14740	organism=Trypanosoma_brucei_brucei_TREU927	gene_product=hypothetical	protein,conserved|transcript_product=hypotheticalprotein,conserved|location=Tb927_10_v5.1:3596820-3597977(-)|protein_length=385|sequence_SO=chromosome|SO=protein_coding_gene|is_pseudo=false
31.76919556	31.68394852	31.42842293	31.27030563	31.6458149	31.71292877	0.187432863	0.901884498	0.084172567	0.490481418	Tb927.10.14750	organism=Trypanosoma_brucei_brucei_TREU927	gene_product=Fibrillarin	2|transcript_product=Fibrillarin2|location=Tb927_10_v5.1:3598487-3599401(-)|protein_length=304|sequence_SO=chromosome|SO=protein_coding_gene|is_pseudo=false
29.1627903	29.34095955	29.17949677	29.38071632	29.29131889	29.32603073	0.773733386	0.855004878	-0.104939779	-1.67941335	Tb927.10.14770	organism=Trypanosoma_brucei_brucei_TREU927	gene_product=Associated	kinaseofTb14-3-3|transcript_product=AssociatedkinaseofTb14-3-3|location=Tb927_10_v5.1:3601240-3603162(-)|protein_length=640|sequence_SO=chromosome|SO=protein_coding_gene|is_pseudo=false
31.7612915	31.79652786	31.89012146	31.72110176	31.81573868	31.53889847	0.620562305	0.851345576	0.124067307	1.380452753	Tb927.10.14780	organism=Trypanosoma_brucei_brucei_TREU927	gene_product=Canertinib-binding	proteinkinase1|transcript_product=Canertinib-bindingproteinkinase1|location=Tb927_10_v5.1:3604785-3605639(-)|protein_length=284|sequence_SO=chromosome|SO=protein_coding_gene|is_pseudo=false
31.12386131	31.43837166	31.41840363	31.81955147	30.33031273	29.9814167	0.465511378	0.836389812	0.616451899	1.076337931	Tb927.10.14790	organism=Trypanosoma_brucei_brucei_TREU927	gene_product=metallo-peptidase,	ClanMG,FamilyM24|transcript_product=metallo-peptidase,ClanMG,FamilyM24|location=Tb927_10_v5.1:3606397-3607545(-)|protein_length=382|sequence_SO=chromosome|SO=protein_coding_gene|is_pseudo=false
27.56092453	27.78954887	28.28911972	28.36202049	27.52402496	27.80193329	0.01635929	0.993382048	-0.01612854	-0.049315661	Tb927.10.14800	organism=Trypanosoma_brucei_brucei_TREU927	gene_product=mitogen-activated	proteinkinase9,putative|transcript_product=mitogen-activatedproteinkinase9,putative|location=Tb927_10_v5.1:3609426-3610589(-)|protein_length=387|sequence_SO=chromosome|SO=protein_coding_gene|is_pseudo=false
30.66288757	30.65437698	30.53889847	30.33031273	28.2076931	27.59690475	1.081083278	0.854680628	1.907084147	2.299669846	Tb927.10.14810	organism=Trypanosoma_brucei_brucei_TREU927	gene_product=multiprotein-bridging	factor1,putative|transcript_product=multiprotein-bridgingfactor1,putative|location=Tb927_10_v5.1:3611256-3611738(-)|protein_length=160|sequence_SO=chromosome|SO=protein_coding_gene|is_pseudo=false
32.61104965	32.9294548	33.55270386	33.51794052	32.58665085	32.71497726	0.080128015	0.945872936	0.091213226	0.227047705	Tb927.10.14820	organism=Trypanosoma_brucei_brucei_TREU927	gene_product=Mitochondrial	ADP/ATPcarrierprotein5c|transcript_product=MitochondrialADP/ATPcarrierprotein5c|location=Tb927_10_v5.1:3612394-3613317(-)|protein_length=307|sequence_SO=chromosome|SO=protein_coding_gene|is_pseudo=false
26.87408257	26.92025375	26.98685074	26.23352242	27.04009247	26.78954887	0.424686152	0.841776	0.2393411	0.994869886	Tb927.10.14870	organism=Trypanosoma_brucei_brucei_TREU927	gene_product=hypothetical	protein,conserved|transcript_product=hypotheticalprotein,conserved|location=Tb927_10_v5.1:3627364-3629409(+)|protein_length=681|sequence_SO=chromosome|SO=protein_coding_gene|is_pseudo=false
34.75035095	34.94174576	34.90634155	34.9197197	34.804245	34.804245	0.121611446	0.923340848	0.023409526	0.333126347	Tb927.10.14890	organism=Trypanosoma_brucei_brucei_TREU927	gene_product=C-terminal	motorkinesin,putative|transcript_product=C-terminalmotorkinesin,putative|location=Tb927_10_v5.1:3633146-3635608(+)|protein_length=820|sequence_SO=chromosome|SO=protein_coding_gene|is_pseudo=false
28.28911972	28.54995346	29.93999672	30.02168083	27.85043144	27.6320076	0.175378237	0.902035503	0.424983342	0.462500058	Tb927.10.1490	organism=Trypanosoma_brucei_brucei_TREU927	gene_product=MKT1-like	protein|transcript_product=MKT1-likeprotein|location=Tb927_10_v5.1:397209-400871(-)|protein_length=1220|sequence_SO=chromosome|SO=protein_coding_gene|is_pseudo=false
24.9583683	24.20209694	24.77956581	22.50930023	24.98468018	25.22066498	0.172400499	0.902751472	0.408461889	0.455535586	Tb927.10.14930	organism=Trypanosoma_brucei_brucei_TREU927	gene_product=Zinc	fingerCCCHdomain-containingprotein39|transcript_product=ZincfingerCCCHdomain-containingprotein39|location=Tb927_10_v5.1:3649025-3649882(+)|protein_length=285|sequence_SO=chromosome|SO=protein_coding_gene|is_pseudo=false
31.48231506	31.76919556	31.13613892	33.20623779	31.52028275	31.49666977	0.441550402	0.835590062	-0.611846924	-1.028631081	Tb927.10.14980	organism=Trypanosoma_brucei_brucei_TREU927	gene_product=intraflagellar	transportprotein52|transcript_product=intraflagellartransportprotein52|location=Tb927_10_v5.1:3658942-3660909(+)|protein_length=655|sequence_SO=chromosome|SO=protein_coding_gene|is_pseudo=false
31.7493515	31.5709095	31.50142479	31.27030563	31.69228935	31.86082649	0.000990287	1	-0.000578562	-0.003036834	Tb927.10.14990	organism=Trypanosoma_brucei_brucei_TREU927	gene_product=intraflagellar	transportprotein80|transcript_product=intraflagellartransportprotein80|location=Tb927_10_v5.1:3663015-3665363(+)|protein_length=782|sequence_SO=chromosome|SO=protein_coding_gene|is_pseudo=false
28.41134834	28.91456223	28.99226379	28.652668	27.7644577	27.34942055	0.934961486	0.85152	0.850542704	1.999708614	Tb927.10.1500	organism=Trypanosoma_brucei_brucei_TREU927	gene_product=methionyl-tRNA	synthetase,putative|transcript_product=methionyl-tRNAsynthetase,putative|location=Tb927_10_v5.1:401939-404260(-)|protein_length=773|sequence_SO=chromosome|SO=protein_coding_gene|is_pseudo=false
29.34519577	29.55362129	29.57361984	29.37036133	29.47459984	29.46878624	0.262060479	0.883799151	0.0528965	0.6572089	Tb927.10.15000	organism=Trypanosoma_brucei_brucei_TREU927	gene_product=hypothetical	protein,conserved|transcript_product=hypotheticalprotein,conserved|location=Tb927_10_v5.1:3666262-3667530(+)|protein_length=422|sequence_SO=chromosome|SO=protein_coding_gene|is_pseudo=false
25.58118439	26.16997337	25.67033577	25.28206635	25.546278	25.89041138	0.388448654	0.840764168	0.234245936	0.921716525	Tb927.10.15020	organism=Trypanosoma_brucei_brucei_TREU927	gene_product=CMGC/DYRK	proteinkinase,putative|transcript_product=CMGC/DYRKproteinkinase,putative|location=Tb927_10_v5.1:3670629-3673916(+)|protein_length=1095|sequence_SO=chromosome|SO=protein_coding_gene|is_pseudo=false
32.07686234	31.96430397	32.40070343	32.39048767	31.88649178	31.96774292	0.117353799	0.921920424	0.06571579	0.322518419	Tb927.10.1510	organism=Trypanosoma_brucei_brucei_TREU927	gene_product=CCR4-NOT	transcriptioncomplexsubunit1|transcript_product=CCR4-NOTtranscriptioncomplexsubunit1|location=Tb927_10_v5.1:406644-413624(-)|protein_length=2326|sequence_SO=chromosome|SO=protein_coding_gene|is_pseudo=false
28.25799751	28.21697044	28.06085205	27.69311905	27.7644577	27.81421089	2.425510153	1	0.421344121	6.055342167	Tb927.10.15130	organism=Trypanosoma_brucei_brucei_TREU927	gene_product=Vesicle-trafficking	proteinSEC22,putative|transcript_product=Vesicle-traffickingproteinSEC22,putative|location=Tb927_10_v5.1:3692791-3693558(+)|protein_length=255|sequence_SO=chromosome|SO=protein_coding_gene|is_pseudo=false
25.74919128	26.06907272	25.36786461	24.44884491	22.22434998	26.03380585	0.59425254	0.842993789	1.493042628	1.329174833	Tb927.10.15170	organism=Trypanosoma_brucei_brucei_TREU927	gene_product=hypothetical	protein,conserved|transcript_product=hypotheticalprotein,conserved|location=Tb927_10_v5.1:3699405-3701492(+)|protein_length=695|sequence_SO=chromosome|SO=protein_coding_gene|is_pseudo=false
30.0479126	29.8696785	29.9814167	29.70800209	29.88139534	30.06085205	0.293636422	0.865869048	0.082919439	0.72501254	Tb927.10.15180	organism=Trypanosoma_brucei_brucei_TREU927	gene_product=nucleosome	assemblyprotein,putative|transcript_product=nucleosomeassemblyprotein,putative|location=Tb927_10_v5.1:3702340-3703440(+)|protein_length=366|sequence_SO=chromosome|SO=protein_coding_gene|is_pseudo=false
31.87554932	31.9294529	31.89374161	31.658638	31.93999672	31.74534988	0.628762021	0.856986301	0.118253072	1.396425131	Tb927.10.15250	organism=Trypanosoma_brucei_brucei_TREU927	gene_product=paraflagellar	rodcomponent,putative|transcript_product=paraflagellarrodcomponent,putative|location=Tb927_10_v5.1:3716678-3718135(+)|protein_length=485|sequence_SO=chromosome|SO=protein_coding_gene|is_pseudo=false
29.17235947	29.33458138	29.45512962	30.08638573	29.0083847	28.77077293	0.026113801	0.984419222	0.0321757	0.077907931	Tb927.10.15270	organism=Trypanosoma_brucei_brucei_TREU927	gene_product=metallo-	peptidase,ClanMG,FamilyM24|transcript_product=metallo-peptidase,ClanMG,FamilyM24|location=Tb927_10_v5.1:3724538-3725725(+)|protein_length=395|sequence_SO=chromosome|SO=protein_coding_gene|is_pseudo=false
24.21697044	24.54037857	26.56238174	26.1273098	25.54921913	23.94948959	0.035204067	0.977058987	-0.102095922	-0.104049981	Tb927.10.15280	organism=Trypanosoma_brucei_brucei_TREU927	gene_product=Domain	ofUnknownFunction(DUF1042),putative|transcript_product=DomainofUnknownFunction(DUF1042),putative|location=Tb927_10_v5.1:3726748-3730341(+)|protein_length=1197|sequence_SO=chromosome|SO=protein_coding_gene|is_pseudo=false
27.8203125	27.83845901	28.32388687	28.32388687	27.93156815	26.29438972	0.301997913	0.856285929	0.477604548	0.742745383	Tb927.10.15290	organism=Trypanosoma_brucei_brucei_TREU927	gene_product=tubulin	bindingcofactorc,putative|transcript_product=tubulinbindingcofactorc,putative|location=Tb927_10_v5.1:3731286-3736322(+)|protein_length=1678|sequence_SO=chromosome|SO=protein_coding_gene|is_pseudo=false
25.55508423	25.64855957	25.81665421	26.1114769	25.72858238	25.82152939	0.704838325	0.864607069	-0.213763555	-1.544652784	Tb927.10.15310	organism=Trypanosoma_brucei_brucei_TREU927	gene_product=hypothetical	protein,conserved|transcript_product=hypotheticalprotein,conserved|location=Tb927_10_v5.1:3745784-3747139(+)|protein_length=451|sequence_SO=chromosome|SO=protein_coding_gene|is_pseudo=false
29.05569077	29.18895721	29.41336823	29.41538429	28.89735222	28.9814167	0.251174625	0.887717647	0.121287664	0.63349759	Tb927.10.15330	organism=Trypanosoma_brucei_brucei_TREU927	gene_product=CYTH	domaincontainingprotein,putative|transcript_product=CYTHdomaincontainingprotein,putative|location=Tb927_10_v5.1:3753481-3755298(+)|protein_length=605|sequence_SO=chromosome|SO=protein_coding_gene|is_pseudo=false
28.91170883	28.9622364	29.38895035	29.10149384	28.45512962	28.75811768	0.58694522	0.829333333	0.316051483	1.314921336	Tb927.10.15350	organism=Trypanosoma_brucei_brucei_TREU927	gene_product=histone	H3variantV|transcript_product=histoneH3variantV|location=Tb927_10_v5.1:3757935-3758354(+)|protein_length=139|sequence_SO=chromosome|SO=protein_coding_gene|is_pseudo=false
30.7612915	30.52962112	30.9814167	31.54811668	26.1332016	26.69975281	0.695476288	0.8624	2.630419413	1.526393201	Tb927.10.15370	organism=Trypanosoma_brucei_brucei_TREU927	gene_product=DNA-directed	RNApolymerasesIandIIIsubunitRPAC1,putative|transcript_product=DNA-directedRNApolymerasesIandIIIsubunitRPAC1,putative|location=Tb927_10_v5.1:3770218-3771231(+)|protein_length=337|sequence_SO=chromosome|SO=protein_coding_gene|is_pseudo=false
29.62853622	29.45316887	29.24445152	29.25574875	29.58978081	28.95115852	0.338837362	0.859122432	0.176489512	0.819907099	Tb927.10.15390	organism=Trypanosoma_brucei_brucei_TREU927	gene_product=Flagellum	attachmentzoneprotein7|transcript_product=Flagellumattachmentzoneprotein7|location=Tb927_10_v5.1:3773873-3777160(+)|protein_length=1095|sequence_SO=chromosome|SO=protein_coding_gene|is_pseudo=false
27.68645668	28.24898148	27.72598457	27.1213932	27.85638046	27.73892403	0.46797818	0.834193548	0.314908346	1.081233615	Tb927.10.1540	organism=Trypanosoma_brucei_brucei_TREU927	gene_product=zinc	fingerproteinfamilymember,putative|transcript_product=zincfingerproteinfamilymember,putative|location=Tb927_10_v5.1:422959-424653(-)|protein_length=564|sequence_SO=chromosome|SO=protein_coding_gene|is_pseudo=false
29.62853622	29.45316887	29.24445152	29.25574875	29.58978081	28.95115852	0.338837362	0.857009836	0.176489512	0.819907099	Tb927.10.15400	organism=Trypanosoma_brucei_brucei_TREU927	gene_product=kinesin,	putative|transcript_product=kinesin,putative|location=Tb927_10_v5.1:3779645-3784693(+)|protein_length=1682|sequence_SO=chromosome|SO=protein_coding_gene|is_pseudo=false
27.10149384	27.28029633	27.75811768	28.06085205	26.42342186	27.28911972	0.084541183	0.94404236	0.122171402	0.238640609	Tb927.10.15410	organism=Trypanosoma_brucei_brucei_TREU927	gene_product=glycosomal	malatedehydrogenase|transcript_product=glycosomalmalatedehydrogenase|location=Tb927_10_v5.1:3786037-3787008(+)|protein_length=323|sequence_SO=chromosome|SO=protein_coding_gene|is_pseudo=false
28.86525917	28.77391815	29.22618866	29.15797997	29.34731102	29.12386131	0.757216357	0.847860465	-0.254595439	-1.647028613	Tb927.10.15440	organism=Trypanosoma_brucei_brucei_TREU927	gene_product=hypothetical	protein,conserved|transcript_product=hypotheticalprotein,conserved|location=Tb927_10_v5.1:3792626-3793483(+)|protein_length=285|sequence_SO=chromosome|SO=protein_coding_gene|is_pseudo=false
29.0914402	29.06085205	29.21928024	29.21001816	29.15315628	29.19131088	0.522045774	0.817972396	-0.060970942	-1.18793082	Tb927.10.1550	organism=Trypanosoma_brucei_brucei_TREU927	gene_product=proteasome	regulatorynon-ATP-asesubunit5|transcript_product=proteasomeregulatorynon-ATP-asesubunit5|location=Tb927_10_v5.1:426281-427729(-)|protein_length=482|sequence_SO=chromosome|SO=protein_coding_gene|is_pseudo=false
26.36786461	26.2076931	26.20955276	26.4056797	26.73892403	26.60399437	1.359564999	0.826653465	-0.321162542	-2.909607367	Tb927.10.15520	organism=Trypanosoma_brucei_brucei_TREU927	gene_product=signal	recognitionparticleprotein,putative|transcript_product=signalrecognitionparticleprotein,putative|location=Tb927_10_v5.1:3807791-3809821(+)|protein_length=676|sequence_SO=chromosome|SO=protein_coding_gene|is_pseudo=false
29.73408508	29.92592239	29.86230659	29.70305824	29.14831352	29.70140648	0.770934765	0.847567308	0.323178609	1.673922041	Tb927.10.15530	organism=Trypanosoma_brucei_brucei_TREU927	gene_product=ABC	transportsystemATP-bindingprotein,putative|transcript_product=ABCtransportsystemATP-bindingprotein,putative|location=Tb927_10_v5.1:3810513-3812321(+)|protein_length=602|sequence_SO=chromosome|SO=protein_coding_gene|is_pseudo=false
28.29351234	28.2624855	28.18423462	28.28471565	29.01105309	28.6458149	0.878889873	0.839009288	-0.400450389	-1.887292588	Tb927.10.15590	organism=Trypanosoma_brucei_brucei_TREU927	gene_product=macrophage	infectivitypotentiator,precursor,putative|transcript_product=macrophageinfectivitypotentiator,precursor,putative|location=Tb927_10_v5.1:3824554-3825144(+)|protein_length=196|sequence_SO=chromosome|SO=protein_coding_gene|is_pseudo=false
27.15073776	27.34942055	27.61104774	27.43936348	26.31007957	26.6180687	0.735065826	0.851070796	0.581231435	1.603681516	Tb927.10.1560	organism=Trypanosoma_brucei_brucei_TREU927	gene_product=Nucleolar	protein91|transcript_product=Nucleolarprotein91|location=Tb927_10_v5.1:428589-431072(-)|protein_length=827|sequence_SO=chromosome|SO=protein_coding_gene|is_pseudo=false
25.3066082	25.88576508	26.45512962	26.50597382	23.79946518	23.86702919	0.537513681	0.819691099	1.158344905	1.218280338	Tb927.10.15660	organism=Trypanosoma_brucei_brucei_TREU927	gene_product=hypothetical	protein,conserved|transcript_product=hypotheticalprotein,conserved|location=Tb927_10_v5.1:3839256-3841595(+)|protein_length=779|sequence_SO=chromosome|SO=protein_coding_gene|is_pseudo=false
23.80931282	24.55215454	26.73892403	27.0083847	25.01903152	24.86702919	0.206944376	0.893566204	-0.59801801	-0.535092526	Tb927.10.15710	organism=Trypanosoma_brucei_brucei_TREU927	gene_product=mitochondrial	carrierprotein|transcript_product=mitochondrialcarrierprotein|location=Tb927_10_v5.1:3866694-3867665(+)|protein_length=323|sequence_SO=chromosome|SO=protein_coding_gene|is_pseudo=false
29.60399437	29.55545044	29.71456718	29.68812561	29.10399628	28.54995346	0.701577763	0.860435318	0.510645549	1.538292401	Tb927.10.15720	organism=Trypanosoma_brucei_brucei_TREU927	gene_product=proteasome	regulatorynon-ATP-asesubunit9|transcript_product=proteasomeregulatorynon-ATP-asesubunit9|location=Tb927_10_v5.1:3869048-3870265(+)|protein_length=405|sequence_SO=chromosome|SO=protein_coding_gene|is_pseudo=false
29.37451172	28.69311905	28.77077293	28.61456299	28.92592239	28.68979263	0.359690262	0.844964225	0.202708562	0.862963846	Tb927.10.15750	organism=Trypanosoma_brucei_brucei_TREU927	gene_product=Tripartite	attachmentcomplexprotein197|transcript_product=Tripartiteattachmentcomplexprotein197|location=Tb927_10_v5.1:3889322-3894568(+)|protein_length=1748|sequence_SO=chromosome|SO=protein_coding_gene|is_pseudo=false
30.02168083	29.71783829	29.79110336	28.95670891	30.23077583	30.1114769	0.064533056	0.958405076	0.077220281	0.185422985	Tb927.10.15760	organism=Trypanosoma_brucei_brucei_TREU927	gene_product=Cytoskeleton-associated	protein36kDa|transcript_product=Cytoskeleton-associatedprotein36kDa|location=Tb927_10_v5.1:3895573-3896520(+)|protein_length=315|sequence_SO=chromosome|SO=protein_coding_gene|is_pseudo=false
21.70133972	25.1680603	25.73376083	25.90884781	21.68431664	23.8190937	0.079858455	0.946044	0.39696757	0.226337022	Tb927.10.15850	organism=Trypanosoma_brucei_brucei_TREU927	gene_product=Peroxisome	biogenesisfactor12|transcript_product=Peroxisomebiogenesisfactor12|location=Tb927_10_v5.1:3912283-3913470(+)|protein_length=395|sequence_SO=chromosome|SO=protein_coding_gene|is_pseudo=false
29.10399628	28.65608215	29.23534966	28.11644363	28.46684456	29.19131088	0.489948769	0.823124563	0.406943003	1.124721537	Tb927.10.15910	organism=Trypanosoma_brucei_brucei_TREU927	gene_product=Glycerol	uptakeprotein1|transcript_product=Glyceroluptakeprotein1|location=Tb927_10_v5.1:3922051-3923880(+)|protein_length=609|sequence_SO=chromosome|SO=protein_coding_gene|is_pseudo=false
24.02749252	22.26785278	24.6971035	23.24626541	23.67572975	24.17949677	0.015585504	0.993183251	-0.036347707	-0.047022511	Tb927.10.15950	organism=Trypanosoma_brucei_brucei_TREU927	gene_product=TATA-box-binding	protein|transcript_product=TATA-box-bindingprotein|location=Tb927_10_v5.1:3931134-3931922(+)|protein_length=262|sequence_SO=chromosome|SO=protein_coding_gene|is_pseudo=false
25.03590584	25.37451172	25.55508423	25.09345627	24.67033577	25.60681915	0.25344318	0.887518441	0.198296865	0.638454128	Tb927.10.15970	organism=Trypanosoma_brucei_brucei_TREU927	gene_product=Triglyceride	lipase,putative|transcript_product=Triglyceridelipase,putative|location=Tb927_10_v5.1:3933964-3935658(+)|protein_length=564|sequence_SO=chromosome|SO=protein_coding_gene|is_pseudo=false
32.96258163	33.23363495	33.14982986	33.14071655	32.69228745	32.65437698	0.748824373	0.848520548	0.286221822	1.630595609	Tb927.10.16100	organism=Trypanosoma_brucei_brucei_TREU927	gene_product=FK506-binding	protein(FKBP)-typepeptidyl-prolylisomerase,putative|transcript_product=FK506-bindingprotein(FKBP)-typepeptidyl-prolylisomerase,putative|location=Tb927_10_v5.1:3959421-3960698(+)|protein_length=425|sequence_SO=chromosome|SO=protein_coding_gene|is_pseudo=false
28.95115852	28.87993622	29.09898758	29.02696609	29.15315628	28.9174099	0.233677031	0.896954301	-0.05581665	-0.594984155	Tb927.10.16110	organism=Trypanosoma_brucei_brucei_TREU927	gene_product=component	ofmotileflagella1|transcript_product=componentofmotileflagella1|location=Tb927_10_v5.1:3963160-3964320(+)|protein_length=386|sequence_SO=chromosome|SO=protein_coding_gene|is_pseudo=false
31.35152817	31.31419182	31.27030563	31.24218178	31.40831566	31.69643974	0.435434094	0.835560081	-0.13697052	-1.016405379	Tb927.10.16120	organism=Trypanosoma_brucei_brucei_TREU927	gene_product=inosine-5'-monophosphate	dehydrogenase|transcript_product=inosine-5'-monophosphatedehydrogenase|location=Tb927_10_v5.1:3965153-3966691(+)|protein_length=512|sequence_SO=chromosome|SO=protein_coding_gene|is_pseudo=false
25.79946518	26.07520676	26.23899651	26.67303467	23.64306259	25.74149704	0.308824677	0.852716463	0.685358047	0.757160009	Tb927.10.1620	organism=Trypanosoma_brucei_brucei_TREU927	gene_product=phosphoserine/threonine/tyrosine-binding	protein,putative|transcript_product=phosphoserine/threonine/tyrosine-bindingprotein,putative|location=Tb927_10_v5.1:440187-441854(-)|protein_length=555|sequence_SO=chromosome|SO=protein_coding_gene|is_pseudo=false
27.16997337	28.07111931	28.46294975	28.7612915	26.89735222	26.0484314	0.305270109	0.856464692	0.665655772	0.74966155	Tb927.10.1630	organism=Trypanosoma_brucei_brucei_TREU927	gene_product=atp-binding	cassettesub-familyemember1|transcript_product=atp-bindingcassettesub-familyemember1|location=Tb927_10_v5.1:442671-444566(-)|protein_length=631|sequence_SO=chromosome|SO=protein_coding_gene|is_pseudo=false
29.67640305	29.66119003	30.74534988	30.7612915	28.1213932	28.17949677	0.462047715	0.833816193	1.006920497	1.069459118	Tb927.10.170	organism=Trypanosoma_brucei_brucei_TREU927	gene_product=pseudouridine	synthase,Cbf5p|transcript_product=pseudouridinesynthase,Cbf5p|location=Tb927_10_v5.1:70843-72126(+)|protein_length=427|sequence_SO=chromosome|SO=protein_coding_gene|is_pseudo=false
28.72273064	27.22618866	27.43936348	27.23534966	27.35783386	27.07111931	0.533570622	0.820134715	0.574659983	1.210549659	Tb927.10.1730	organism=Trypanosoma_brucei_brucei_TREU927	gene_product=RNA-editing	substratebindingcomplexproteinRESC17|transcript_product=RNA-editingsubstratebindingcomplexproteinRESC17|location=Tb927_10_v5.1:461717-462790(+)|protein_length=357|sequence_SO=chromosome|SO=protein_coding_gene|is_pseudo=false
27.6180687	27.85638046	27.39100075	27.50899696	27.52402496	27.56819344	0.258695342	0.884491573	0.088078181	0.649898568	Tb927.10.1770	organism=Trypanosoma_brucei_brucei_TREU927	gene_product=hypothetical	protein|transcript_product=hypotheticalprotein|location=Tb927_10_v5.1:467113-467907(-)|protein_length=264|sequence_SO=chromosome|SO=protein_coding_gene|is_pseudo=false
29.38895035	29.44332123	29.61104774	29.546278	29.08385277	28.53889847	0.641902455	0.857274336	0.424763362	1.42201746	Tb927.10.180	organism=Trypanosoma_brucei_brucei_TREU927	gene_product=ATP	synthaseF1subunitgammaprotein,putative|transcript_product=ATPsynthaseF1subunitgammaprotein,putative|location=Tb927_10_v5.1:72375-73292(+)|protein_length=305|sequence_SO=chromosome|SO=protein_coding_gene|is_pseudo=false
28.92025375	28.92308998	29.03223038	29.21465683	28.92874718	28.60399437	0.083946481	0.944949118	0.042725245	0.237082994	Tb927.10.1830	organism=Trypanosoma_brucei_brucei_TREU927	gene_product=syntaxin,	putative|transcript_product=syntaxin,putative|location=Tb927_10_v5.1:480135-480827(+)|protein_length=230|sequence_SO=chromosome|SO=protein_coding_gene|is_pseudo=false
25.18706894	25.24988556	24.61526489	25.36118507	24.75938797	25.06496811	0.057703496	0.966237288	-0.044440587	-0.166852242	Tb927.10.1860	organism=Trypanosoma_brucei_brucei_TREU927	gene_product=hypothetical	protein,conserved|transcript_product=hypotheticalprotein,conserved|location=Tb927_10_v5.1:484268-485350(+)|protein_length=360|sequence_SO=chromosome|SO=protein_coding_gene|is_pseudo=false
27.43141365	27.53148079	28.01903152	27.79575539	26.83845901	27.27141953	0.469351261	0.834276786	0.358764013	1.083957476	Tb927.10.1890	organism=Trypanosoma_brucei_brucei_TREU927	gene_product=cysteine	peptidase,ClanCA,familyC2,putative|transcript_product=cysteinepeptidase,ClanCA,familyC2,putative|location=Tb927_10_v5.1:489021-493805(+)|protein_length=1594|sequence_SO=chromosome|SO=protein_coding_gene|is_pseudo=false
28.64924431	28.72923088	28.94837761	28.62505531	28.1064949	28.42742348	1.041498693	0.866038835	0.389293035	2.217278735	Tb927.10.1970	organism=Trypanosoma_brucei_brucei_TREU927	gene_product=CHAT	domaincontainingprotein,putative|transcript_product=CHATdomaincontainingprotein,putative|location=Tb927_10_v5.1:513794-518011(+)|protein_length=1405|sequence_SO=chromosome|SO=protein_coding_gene|is_pseudo=false
27.61104774	27.72598457	25.38442802	26.97596359	27.59690475	27.42342186	0.20994025	0.896427753	-0.424943288	-0.541872392	Tb927.10.1980	organism=Trypanosoma_brucei_brucei_TREU927	gene_product=hypothetical	protein,conserved|transcript_product=hypotheticalprotein,conserved|location=Tb927_10_v5.1:519240-521360(+)|protein_length=706|sequence_SO=chromosome|SO=protein_coding_gene|is_pseudo=false
29.38689613	29.79730225	30.23077583	30.19601059	28.43141365	28.65948868	0.513882558	0.824756489	0.709353765	1.171886681	Tb927.10.1990	organism=Trypanosoma_brucei_brucei_TREU927	gene_product=major	vaultprotein,putative|transcript_product=majorvaultprotein,putative|location=Tb927_10_v5.1:521750-524341(+)|protein_length=863|sequence_SO=chromosome|SO=protein_coding_gene|is_pseudo=false
35.04710007	34.95046234	35.15285492	35.19747543	35.17533875	34.98056793	0.30483758	0.857259484	-0.067654928	-0.748748092	Tb927.10.2010	organism=Trypanosoma_brucei_brucei_TREU927	gene_product=hexokinase	|transcript_product=hexokinase|location=Tb927_10_v5.1:526772-528187(+)|protein_length=471|sequence_SO=chromosome|SO=protein_coding_gene|is_pseudo=false
35.04302979	34.94611359	35.14527893	35.19013596	35.17533875	34.97203064	0.303038084	0.85522532	-0.067694346	-0.74494531	Tb927.10.2020	organism=Trypanosoma_brucei_brucei_TREU927	gene_product=hexokinase	|transcript_product=hexokinase|location=Tb927_10_v5.1:529818-531233(+)|protein_length=471|sequence_SO=chromosome|SO=protein_coding_gene|is_pseudo=false
38.56268692	38.83986664	38.71753311	38.61159897	38.63544464	38.54840469	0.570951332	0.839666667	0.108212789	1.283699627	Tb927.10.2090	organism=Trypanosoma_brucei_brucei_TREU927	gene_product=elongation	factor1-alpha|transcript_product=elongationfactor1-alpha|location=Tb927_10_v5.1:545058-546407(+)|protein_length=449|sequence_SO=chromosome|SO=protein_coding_gene|is_pseudo=false
27.94837761	28.34095955	28.42742348	28.37451172	27.06085205	27.49381065	0.651397096	0.865036496	0.595862071	1.440508239	Tb927.10.2190	organism=Trypanosoma_brucei_brucei_TREU927	gene_product=flagella	associatedproteinFAP20|transcript_product=flagellaassociatedproteinFAP20|location=Tb927_10_v5.1:562299-563183(+)|protein_length=294|sequence_SO=chromosome|SO=protein_coding_gene|is_pseudo=false
25.90196228	23.73892403	26.98685074	25.97158432	22.63644028	24.22434998	0.393964242	0.844070566	1.265120824	0.932909942	Tb927.10.220	organism=Trypanosoma_brucei_brucei_TREU927	gene_product=60S	ribosomalproteinL37a,putative|transcript_product=60SribosomalproteinL37a,putative|location=Tb927_10_v5.1:77130-77411(+)|protein_length=93|sequence_SO=chromosome|SO=protein_coding_gene|is_pseudo=false
25.59548187	25.6292305	25.72598457	25.80439758	25.13711739	26.29438972	0.10113941	0.929982465	-0.095069249	-0.281559448	Tb927.10.2240	organism=Trypanosoma_brucei_brucei_TREU927	gene_product=RNA	bindingprotein|transcript_product=RNAbindingprotein|location=Tb927_10_v5.1:578334-580100(+)|protein_length=588|sequence_SO=chromosome|SO=protein_coding_gene|is_pseudo=false
29.10898781	28.99765778	28.63892746	27.45512962	29.73731232	29.24445152	0.049911012	0.969295802	0.102893194	0.145391993	Tb927.10.2270	organism=Trypanosoma_brucei_brucei_TREU927	gene_product=vacuolar	proteinsorting-associatedprotein35,putative|transcript_product=vacuolarproteinsorting-associatedprotein35,putative|location=Tb927_10_v5.1:587863-590664(+)|protein_length=933|sequence_SO=chromosome|SO=protein_coding_gene|is_pseudo=false
30.14831352	30.52028275	30.85340881	30.6458149	30.61104774	30.29789162	0.015612426	0.993630631	-0.010916392	-0.047102359	Tb927.10.230	organism=Trypanosoma_brucei_brucei_TREU927	gene_product=proteasome	subunitalphatype-5,putative|transcript_product=proteasomesubunitalphatype-5,putative|location=Tb927_10_v5.1:77658-78398(+)|protein_length=246|sequence_SO=chromosome|SO=protein_coding_gene|is_pseudo=false
30.61104774	30.74534988	30.84595299	30.33031273	30.8080864	30.95393562	0.063686619	0.957432603	0.036671956	0.183133078	Tb927.10.2370	organism=Trypanosoma_brucei_brucei_TREU927	gene_product=Lupus	Laproteinhomolog,putative|transcript_product=LupusLaproteinhomolog,putative|location=Tb927_10_v5.1:607374-608381(+)|protein_length=335|sequence_SO=chromosome|SO=protein_coding_gene|is_pseudo=false
29.92592239	30.16038704	30.25349617	30.07367516	29.88576508	30.16038704	0.226258149	0.89395122	0.073326111	0.578495941	Tb927.10.2380	organism=Trypanosoma_brucei_brucei_TREU927	gene_product=Tetratricopeptide	repeat,putative|transcript_product=Tetratricopeptiderepeat,putative|location=Tb927_10_v5.1:609418-612168(+)|protein_length=916|sequence_SO=chromosome|SO=protein_coding_gene|is_pseudo=false
26.6458149	27.16038704	26.58978081	27.18895721	26.97596359	27.07111931	0.661578258	0.869084112	-0.280019124	-1.460337371	Tb927.10.2410	organism=Trypanosoma_brucei_brucei_TREU927	gene_product=MSP-C,	putative|transcript_product=MSP-C,putative|location=Tb927_10_v5.1:620835-622610(-)|protein_length=591|sequence_SO=chromosome|SO=protein_coding_gene|is_pseudo=false
28.63547134	26.11346626	27.652668	28.0083847	27.95947456	28.59334755	0.400005547	0.840971857	-0.719867071	-0.945144742	Tb927.10.2470	organism=Trypanosoma_brucei_brucei_TREU927	gene_product=Cleft	lipandpalatetransmembraneprotein1(CLPTM1),putative|transcript_product=Cleftlipandpalatetransmembraneprotein1(CLPTM1),putative|location=Tb927_10_v5.1:640940-642592(+)|protein_length=550|sequence_SO=chromosome|SO=protein_coding_gene|is_pseudo=false
25.33756065	24.95393562	30.28692055	25.6292305	24.75938797	27.01903152	0.22456067	0.891863696	1.056922277	0.574709433	Tb927.10.2480	organism=Trypanosoma_brucei_brucei_TREU927	gene_product=hypothetical	protein,conserved|transcript_product=hypotheticalprotein,conserved|location=Tb927_10_v5.1:643732-646590(+)|protein_length=952|sequence_SO=chromosome|SO=protein_coding_gene|is_pseudo=false
30.67976189	30.72110176	29.9814167	30.78487778	29.95393562	29.70305824	0.316345313	0.851625677	0.313469569	0.77297636	Tb927.10.2490	organism=Trypanosoma_brucei_brucei_TREU927	gene_product=glucose-6-phosphate	1-dehydrogenase|transcript_product=glucose-6-phosphate1-dehydrogenase|location=Tb927_10_v5.1:648370-650046(+)|protein_length=558|sequence_SO=chromosome|SO=protein_coding_gene|is_pseudo=false
32.18718719	32.35940552	32.46538544	32.53194427	32.40578079	32.26472473	0.221219056	0.891	-0.06349055	-0.567239927	Tb927.10.2530	organism=Trypanosoma_brucei_brucei_TREU927	gene_product=adenylate	kinase,putative|transcript_product=adenylatekinase,putative|location=Tb927_10_v5.1:658114-658782(+)|protein_length=222|sequence_SO=chromosome|SO=protein_coding_gene|is_pseudo=false
29.37243843	29.40324402	29.33883667	29.07367516	25.65130043	30.24218178	0.310910069	0.853454824	1.049120585	0.761552266	Tb927.10.2560	organism=Trypanosoma_brucei_brucei_TREU927	gene_product=mitochondrial	malatedehydrogenase|transcript_product=mitochondrialmalatedehydrogenase|location=Tb927_10_v5.1:663281-664237(+)|protein_length=318|sequence_SO=chromosome|SO=protein_coding_gene|is_pseudo=false
26.90884781	24.48615837	20.688591	24.24626541	27.66627884	27.60399437	0.508417018	0.829170135	-2.477647146	-1.161133127	Tb927.10.2590	organism=Trypanosoma_brucei_brucei_TREU927	gene_product=Mitoribosomal	SSUassemblyfactor4|transcript_product=MitoribosomalSSUassemblyfactor4|location=Tb927_10_v5.1:669962-672397(+)|protein_length=811|sequence_SO=chromosome|SO=protein_coding_gene|is_pseudo=false
28.31094742	28.4194088	28.60399437	28.34095955	28.58620453	28.33670998	0.069096896	0.952641491	0.023492177	0.197714087	Tb927.10.2610	organism=Trypanosoma_brucei_brucei_TREU927	gene_product=Domain	ofunknownfunction(DUF1935),putative|transcript_product=Domainofunknownfunction(DUF1935),putative|location=Tb927_10_v5.1:675104-676558(+)|protein_length=484|sequence_SO=chromosome|SO=protein_coding_gene|is_pseudo=false
29.48615837	30.46294975	29.43340492	28.86525917	29.70800209	29.48615837	0.453417558	0.834917647	0.441031138	1.052294783	Tb927.10.2620	organism=Trypanosoma_brucei_brucei_TREU927	gene_product=CS	domaincontainingprotein,putative|transcript_product=CSdomaincontainingprotein,putative|location=Tb927_10_v5.1:678065-678643(+)|protein_length=192|sequence_SO=chromosome|SO=protein_coding_gene|is_pseudo=false
25.92705345	26.85043144	26.46606636	27.27141953	NaN	24.98032761	0.110954449	0.927842271	0.288643519	0.313341615	Tb927.10.2630	organism=Trypanosoma_brucei_brucei_TREU927	gene_product=Regulator	ofVps4activityintheMVBpathway,putative|transcript_product=RegulatorofVps4activityintheMVBpathway,putative|location=Tb927_10_v5.1:679858-680691(+)|protein_length=277|sequence_SO=chromosome|SO=protein_coding_gene|is_pseudo=false
31.86082649	31.7047081	32.0479126	31.91883278	31.90454865	31.79652786	0.006640546	0.998777679	-0.002154032	-0.020233883	Tb927.10.2640	organism=Trypanosoma_brucei_brucei_TREU927	gene_product=intraflagellar	transportprotein81|transcript_product=intraflagellartransportprotein81|location=Tb927_10_v5.1:681295-683601(+)|protein_length=768|sequence_SO=chromosome|SO=protein_coding_gene|is_pseudo=false
27.05051041	26.04009247	26.5120163	25.60399437	24.86702919	23.1611557	1.199074436	0.840986301	1.990146637	2.551118869	Tb927.10.2660	organism=Trypanosoma_brucei_brucei_TREU927	gene_product=hypothetical	protein,conserved|transcript_product=hypotheticalprotein,conserved|location=Tb927_10_v5.1:689133-689699(+)|protein_length=188|sequence_SO=chromosome|SO=protein_coding_gene|is_pseudo=false
32.35940552	32.48471832	32.65224075	32.62853622	32.26192474	31.98820686	0.431962902	0.837864235	0.205898921	1.009457566	Tb927.10.270	organism=Trypanosoma_brucei_brucei_TREU927	gene_product=60S	ribosomalproteinL32,putative|transcript_product=60SribosomalproteinL32,putative|location=Tb927_10_v5.1:83385-83783(+)|protein_length=132|sequence_SO=chromosome|SO=protein_coding_gene|is_pseudo=false
27.96499252	28.40324402	28.5052166	29.27141953	28.52775764	28.63892746	0.850810153	0.870710448	-0.521550496	-1.8314474	Tb927.10.2730	organism=Trypanosoma_brucei_brucei_TREU927	gene_product=START	domaincontainingprotein,putative|transcript_product=STARTdomaincontainingprotein,putative|location=Tb927_10_v5.1:701197-702081(+)|protein_length=294|sequence_SO=chromosome|SO=protein_coding_gene|is_pseudo=false
25.94726181	25.86230659	25.92931175	26.01051903	25.8190937	25.6292305	0.341583423	0.858585124	0.093345642	0.825600945	Tb927.10.2780	organism=Trypanosoma_brucei_brucei_TREU927	gene_product=DNA-directed	RNApolymeraseIIIsubunitC1|transcript_product=DNA-directedRNApolymeraseIIIsubunitC1|location=Tb927_10_v5.1:711057-715649(+)|protein_length=1530|sequence_SO=chromosome|SO=protein_coding_gene|is_pseudo=false
25.94948959	25.76192474	25.53148079	25.56383705	26.22250938	26.01690865	0.3366941	0.855665313	-0.186786652	-0.815457896	Tb927.10.2790	organism=Trypanosoma_brucei_brucei_TREU927	gene_product=Conserved	oligomericcomplexCOG6,putative|transcript_product=ConservedoligomericcomplexCOG6,putative|location=Tb927_10_v5.1:716437-719643(+)|protein_length=1068|sequence_SO=chromosome|SO=protein_coding_gene|is_pseudo=false
28.89157104	29.38071632	25.40730286	28.79265594	28.93719292	28.88576508	0.320603583	0.848158755	-0.978674571	-0.781903261	Tb927.10.2810	organism=Trypanosoma_brucei_brucei_TREU927	gene_product=hypothetical	protein,conserved|transcript_product=hypotheticalprotein,conserved|location=Tb927_10_v5.1:721079-722095(+)|protein_length=338|sequence_SO=chromosome|SO=protein_coding_gene|is_pseudo=false
28.95393562	29.56637955	29.56637955	29.67976189	27.95393562	28.54995346	0.509076109	0.82870098	0.634347916	1.16243041	Tb927.10.2880	organism=Trypanosoma_brucei_brucei_TREU927	gene_product=Voltage-dependent	calciumchannelsubunit,putative|transcript_product=Voltage-dependentcalciumchannelsubunit,putative|location=Tb927_10_v5.1:737081-745162(+)|protein_length=2693|sequence_SO=chromosome|SO=protein_coding_gene|is_pseudo=false
31.42342186	31.97117233	31.78097343	31.90813255	31.57992554	31.48231506	0.121277983	0.922368703	0.068398158	0.33229765	Tb927.10.2890	organism=Trypanosoma_brucei_brucei_TREU927	gene_product=enolase	|transcript_product=enolase|location=Tb927_10_v5.1:746309-747598(+)|protein_length=429|sequence_SO=chromosome|SO=protein_coding_gene|is_pseudo=false
28.66288757	29.04270363	NaN	29.29570389	28.36619759	28.84744835	0.014165152	0.993572711	0.01634566	0.043672507	Tb927.10.290	organism=Trypanosoma_brucei_brucei_TREU927	gene_product=proteasome	alpha2subunit,putative|transcript_product=proteasomealpha2subunit,putative|location=Tb927_10_v5.1:84898-85593(+)|protein_length=231|sequence_SO=chromosome|SO=protein_coding_gene|is_pseudo=false
27.60399437	27.89735222	28.4512043	28.04009247	27.2076931	27.1114769	0.619131192	0.852758735	0.531096141	1.37766475	Tb927.10.2900	organism=Trypanosoma_brucei_brucei_TREU927	gene_product=importin	beta-1subunit,putative|transcript_product=importinbeta-1subunit,putative|location=Tb927_10_v5.1:748683-751283(+)|protein_length=866|sequence_SO=chromosome|SO=protein_coding_gene|is_pseudo=false
26.18139267	25.98468018	26.86230659	26.98685074	26.11743546	27.27141953	0.440814429	0.83624819	-0.44910876	-1.027161059	Tb927.10.2910	organism=Trypanosoma_brucei_brucei_TREU927	gene_product=splicing	factorPTSR1interactingprotein|transcript_product=splicingfactorPTSR1interactingprotein|location=Tb927_10_v5.1:753993-755129(+)|protein_length=378|sequence_SO=chromosome|SO=protein_coding_gene|is_pseudo=false
28.28911972	27.07111931	27.28029633	27.2624855	27.05051041	27.34942055	0.350427737	0.85777403	0.326039632	0.843889329	Tb927.10.2930	organism=Trypanosoma_brucei_brucei_TREU927	gene_product=hypothetical	protein,conserved|transcript_product=hypotheticalprotein,conserved|location=Tb927_10_v5.1:761087-763336(+)|protein_length=749|sequence_SO=chromosome|SO=protein_coding_gene|is_pseudo=false
22.8365345	25.64030838	26.34942055	25.90655708	26.17378998	26.22250938	0.465356697	0.836022124	-1.158864339	-1.076030854	Tb927.10.2950	organism=Trypanosoma_brucei_brucei_TREU927	gene_product=hypothetical	protein,conserved|transcript_product=hypotheticalprotein,conserved|location=Tb927_10_v5.1:767024-772387(+)|protein_length=1787|sequence_SO=chromosome|SO=protein_coding_gene|is_pseudo=false
28.47459984	28.64924431	28.68645668	28.90023613	28.44332123	28.41134834	0.036613298	0.976007452	0.018465042	0.108061206	Tb927.10.2980	organism=Trypanosoma_brucei_brucei_TREU927	gene_product=proteasome	regulatorynon-ATPasesubunit11|transcript_product=proteasomeregulatorynon-ATPasesubunit11|location=Tb927_10_v5.1:778268-779185(+)|protein_length=305|sequence_SO=chromosome|SO=protein_coding_gene|is_pseudo=false
26.6320076	26.67303467	26.77705956	26.72598457	26.26963615	26.01051903	0.773787551	0.859196078	0.358654022	1.679519648	Tb927.10.2990	organism=Trypanosoma_brucei_brucei_TREU927	gene_product=nuclear	capbindingcomplexsubunitCBP110|transcript_product=nuclearcapbindingcomplexsubunitCBP110|location=Tb927_10_v5.1:779644-782658(+)|protein_length=1004|sequence_SO=chromosome|SO=protein_coding_gene|is_pseudo=false
27.50899696	27.45512962	27.58262062	27.60399437	26.55068779	27.25349617	0.536807681	0.820266667	0.379522959	1.216896454	Tb927.10.3010	organism=Trypanosoma_brucei_brucei_TREU927	gene_product=hook	complexprotein,conserved|transcript_product=hookcomplexprotein,conserved|location=Tb927_10_v5.1:786335-790006(+)|protein_length=1223|sequence_SO=chromosome|SO=protein_coding_gene|is_pseudo=false
26.11941528	26.6458149	26.85043144	26.94279671	25.77454758	25.58691978	0.386049928	0.837357466	0.437132517	0.916841383	Tb927.10.3040	organism=Trypanosoma_brucei_brucei_TREU927	gene_product=succinate	dehydrogenasesubunit|transcript_product=succinatedehydrogenasesubunit|location=Tb927_10_v5.1:795837-796244(+)|protein_length=135|sequence_SO=chromosome|SO=protein_coding_gene|is_pseudo=false
24.67033577	24.39754295	24.51050758	23.82880974	24.10948563	24.64855957	0.582000711	0.831272727	0.330510457	1.305272982	Tb927.10.3130	organism=Trypanosoma_brucei_brucei_TREU927	gene_product=myotubularin-associated	protein,putative|transcript_product=myotubularin-associatedprotein,putative|location=Tb927_10_v5.1:816824-819178(+)|protein_length=784|sequence_SO=chromosome|SO=protein_coding_gene|is_pseudo=false
26.65948868	24.17188263	26.54333115	27.19835472	NaN	28.52775764	0.765678006	0.848978622	-2.071488698	-1.789220923	Tb927.10.3170	organism=Trypanosoma_brucei_brucei_TREU927	gene_product=GCN20-type	ATP-bindingcassetteprotein,putative|transcript_product=GCN20-typeATP-bindingcassetteprotein,putative|location=Tb927_10_v5.1:824089-826260(+)|protein_length=723|sequence_SO=chromosome|SO=protein_coding_gene|is_pseudo=false
30.0479126	29.79420662	30.06085205	29.25123978	29.26695824	29.57902718	1.923671695	0.742266667	0.601915359	4.374995129	Tb927.10.3210	organism=Trypanosoma_brucei_brucei_TREU927	gene_product=delta-1-pyrroline-5-carboxylate	dehydrogenase,putative|transcript_product=delta-1-pyrroline-5-carboxylatedehydrogenase,putative|location=Tb927_10_v5.1:831505-833190(+)|protein_length=561|sequence_SO=chromosome|SO=protein_coding_gene|is_pseudo=false
26.21697044	26.23352242	27.01903152	27.83243561	25.50748634	26.17188263	0.006245085	0.998471473	-0.014093399	-0.019037363	Tb927.10.3230	organism=Trypanosoma_brucei_brucei_TREU927	gene_product=CMGC/MAPK	proteinkinase,putative|transcript_product=CMGC/MAPKproteinkinase,putative|location=Tb927_10_v5.1:837649-838770(+)|protein_length=373|sequence_SO=chromosome|SO=protein_coding_gene|is_pseudo=false
32.23933792	32.36723709	32.31958771	32.22504044	32.33298111	32.43340683	0.111282096	0.928079958	-0.021755219	-0.307286909	Tb927.10.3260	organism=Trypanosoma_brucei_brucei_TREU927	gene_product=Long-chain-fatty-acid--CoA	ligase5(EC6.2.1.3)(Long-chainacyl-CoAsynthetase5)(LACS5),putative|transcript_product=Long-chain-fatty-acid--CoAligase5(EC6.2.1.3)(Long-chainacyl-CoAsynthetase5)(LACS5),putative|location=Tb927_10_v5.1:841483-843594(+)|protein_length=703|sequence_SO=chromosome|SO=protein_coding_gene|is_pseudo=false
25.74149704	25.48000526	25.60681915	25.18706894	25.3066082	25.28206635	1.85817902	0.7344	0.350859324	4.18503877	Tb927.10.3310	organism=Trypanosoma_brucei_brucei_TREU927	gene_product=Component	ofmotileflagella76b|transcript_product=Componentofmotileflagella76b|location=Tb927_10_v5.1:852096-854936(+)|protein_length=946|sequence_SO=chromosome|SO=protein_coding_gene|is_pseudo=false
25.56383705	25.96057892	25.83122826	25.90655708	25.47072792	25.54921913	0.331306824	0.8480415	0.143046697	0.804253786	Tb927.10.3470	organism=Trypanosoma_brucei_brucei_TREU927	gene_product=Ankyrin	repeats(3copies),putative|transcript_product=Ankyrinrepeats(3copies),putative|location=Tb927_10_v5.1:891235-893661(+)|protein_length=808|sequence_SO=chromosome|SO=protein_coding_gene|is_pseudo=false
29.38689613	29.56456375	28.52028275	29.09395981	28.81421089	28.94279671	0.246024957	0.887008898	0.206925074	0.622215543	Tb927.10.3500	organism=Trypanosoma_brucei_brucei_TREU927	gene_product=splicing	factoru2af65kdasubunit|transcript_product=splicingfactoru2af65kdasubunit|location=Tb927_10_v5.1:899704-902340(+)|protein_length=878|sequence_SO=chromosome|SO=protein_coding_gene|is_pseudo=false
29.39509201	29.60045433	29.56819344	29.62505531	29.6180687	29.1064949	0.144705841	0.918812148	0.071373622	0.389684422	Tb927.10.3520	organism=Trypanosoma_brucei_brucei_TREU927	gene_product=protease	regulatoryATPasesubunit4|transcript_product=proteaseregulatoryATPasesubunit4|location=Tb927_10_v5.1:909983-911182(+)|protein_length=399|sequence_SO=chromosome|SO=protein_coding_gene|is_pseudo=false
27.23534966	27.83845901	27.04009247	27.38278008	27.95947456	28.44332123	0.646330741	0.859856373	-0.557224909	-1.430641462	Tb927.10.3540	organism=Trypanosoma_brucei_brucei_TREU927	gene_product=DNA-directed	RNApolymeraseIsubunitRPA31|transcript_product=DNA-directedRNApolymeraseIsubunitRPA31|location=Tb927_10_v5.1:915333-916013(+)|protein_length=226|sequence_SO=chromosome|SO=protein_coding_gene|is_pseudo=false
29.19131088	29.36202049	29.41134834	29.52215576	29.36828041	29.2238903	0.173470425	0.902060177	-0.049882253	-0.458040433	Tb927.10.3560	organism=Trypanosoma_brucei_brucei_TREU927	gene_product=Protein	arginineN-methyltransferase1,prozyme|transcript_product=ProteinarginineN-methyltransferase1,prozyme|location=Tb927_10_v5.1:921972-923141(+)|protein_length=389|sequence_SO=chromosome|SO=protein_coding_gene|is_pseudo=false
28.71292877	28.18895721	27.95947456	28.57542419	30.07367516	27.50899696	0.216485638	0.895997414	-0.432245255	-0.556623575	Tb927.10.3570	organism=Trypanosoma_brucei_brucei_TREU927	gene_product=RNA	editingexonuclease2|transcript_product=RNAeditingexonuclease2|location=Tb927_10_v5.1:924539-927262(+)|protein_length=907|sequence_SO=chromosome|SO=protein_coding_gene|is_pseudo=false
29.7356987	29.91170883	30.0348568	29.92592239	29.85786438	29.93999672	0.052673322	0.966547197	-0.013839722	-0.153033223	Tb927.10.3640	organism=Trypanosoma_brucei_brucei_TREU927	gene_product=nuclear	transmembraneprotein,putative|transcript_product=nucleartransmembraneprotein,putative|location=Tb927_10_v5.1:943733-944587(-)|protein_length=284|sequence_SO=chromosome|SO=protein_coding_gene|is_pseudo=false
25.33756065	23.79946518	26.49228287	26.47382736	25.37451172	23.9225235	0.014540308	0.993556854	-0.047184626	-0.043919018	Tb927.10.3670	organism=Trypanosoma_brucei_brucei_TREU927	gene_product=hypothetical	protein,conserved|transcript_product=hypotheticalprotein,conserved|location=Tb927_10_v5.1:954962-956428(-)|protein_length=488|sequence_SO=chromosome|SO=protein_coding_gene|is_pseudo=false
25.546278	26.28559685	27.04009247	26.95393562	22.62086868	27.25349617	0.164662172	0.906707728	0.68122228	0.437335469	Tb927.10.3700	organism=Trypanosoma_brucei_brucei_TREU927	gene_product=AMP-activated	proteinkinase,gammaregulatorysubunit|transcript_product=AMP-activatedproteinkinase,gammaregulatorysubunit|location=Tb927_10_v5.1:963344-964852(-)|protein_length=502|sequence_SO=chromosome|SO=protein_coding_gene|is_pseudo=false
28.20303154	28.07111931	28.92308998	29.0479126	27.77077293	27.39917374	0.22587664	0.893474654	0.32646052	0.57764538	Tb927.10.3710	organism=Trypanosoma_brucei_brucei_TREU927	gene_product=proteasome	activatorproteinPA26|transcript_product=proteasomeactivatorproteinPA26|location=Tb927_10_v5.1:966089-966784(-)|protein_length=231|sequence_SO=chromosome|SO=protein_coding_gene|is_pseudo=false
29.39713478	29.42342186	29.52962112	29.30225563	29.35992813	29.24898148	1.326465462	0.83282243	0.146337509	2.833951286	Tb927.10.3760	organism=Trypanosoma_brucei_brucei_TREU927	gene_product=vacuolar	ATPsynthasesubunitd,putative|transcript_product=vacuolarATPsynthasesubunitd,putative|location=Tb927_10_v5.1:976942-977793(-)|protein_length=283|sequence_SO=chromosome|SO=protein_coding_gene|is_pseudo=false
27.85043144	27.69975281	27.63892746	27.95947456	27.65948868	27.50142479	0.053190613	0.967049904	0.022907893	0.154459994	Tb927.10.3820	organism=Trypanosoma_brucei_brucei_TREU927	gene_product=hypothetical	protein,conserved|transcript_product=hypotheticalprotein,conserved|location=Tb927_10_v5.1:1004298-1010741(-)|protein_length=2147|sequence_SO=chromosome|SO=protein_coding_gene|is_pseudo=false
32.07686234	30.83092499	32.20186234	32.25912094	31.9009552	32.13919449	0.368470206	0.849392826	-0.396540324	-0.880973908	Tb927.10.390	organism=Trypanosoma_brucei_brucei_TREU927	gene_product=DUF2407	ubiquitin-likedomaincontainingprotein,putative|transcript_product=DUF2407ubiquitin-likedomaincontainingprotein,putative|location=Tb927_10_v5.1:104432-104881(+)|protein_length=149|sequence_SO=chromosome|SO=protein_coding_gene|is_pseudo=false
28.85340881	29.21928024	29.02432632	29.14588737	28.57542419	27.15073776	0.54385457	0.829237838	0.74165535	1.230704199	Tb927.10.3900	organism=Trypanosoma_brucei_brucei_TREU927	gene_product=CAMK/CAMKL	familyproteinkinase,putative|transcript_product=CAMK/CAMKLfamilyproteinkinase,putative|location=Tb927_10_v5.1:1032902-1035124(-)|protein_length=740|sequence_SO=chromosome|SO=protein_coding_gene|is_pseudo=false
26.21141052	25.80439758	26.07724571	25.84325981	26.416996	25.33756065	0.189057083	0.901422819	0.165079117	0.494226289	Tb927.10.3920	organism=Trypanosoma_brucei_brucei_TREU927	gene_product=hypothetical	protein,conserved|transcript_product=hypotheticalprotein,conserved|location=Tb927_10_v5.1:1041368-1042834(-)|protein_length=488|sequence_SO=chromosome|SO=protein_coding_gene|is_pseudo=false
26.8263855	24.32388687	28.652668	28.2624855	24.82880974	25.66763306	0.075229023	0.94727687	0.348004023	0.214084457	Tb927.10.3930	organism=Trypanosoma_brucei_brucei_TREU927	gene_product=40S	ribosomalproteinS3A,putative|transcript_product=40SribosomalproteinS3A,putative|location=Tb927_10_v5.1:1043092-1043862(-)|protein_length=256|sequence_SO=chromosome|SO=protein_coding_gene|is_pseudo=false
26.8263855	24.32388687	28.652668	28.2624855	24.82880974	25.66763306	0.075229023	0.947746283	0.348004023	0.214084457	Tb927.10.3940	organism=Trypanosoma_brucei_brucei_TREU927	gene_product=40S	ribosomalproteinS3A,putative|transcript_product=40SribosomalproteinS3A,putative|location=Tb927_10_v5.1:1044173-1044943(-)|protein_length=256|sequence_SO=chromosome|SO=protein_coding_gene|is_pseudo=false
30.65437698	30.13613892	30.97459602	30.25349617	27.67976189	21.88016891	0.733732477	0.846795604	3.983894984	1.601074951	Tb927.10.3990	organism=Trypanosoma_brucei_brucei_TREU927	gene_product=DHH1	|transcript_product=DHH1|location=Tb927_10_v5.1:1056282-1057502(-)|protein_length=406|sequence_SO=chromosome|SO=protein_coding_gene|is_pseudo=false
26.67303467	26.39427567	26.68645668	26.28735924	26.39427567	25.99334526	1.104506059	0.847734807	0.359595617	2.348863142	Tb927.10.4010	organism=Trypanosoma_brucei_brucei_TREU927	gene_product=hypothetical	protein,conserved|transcript_product=hypotheticalprotein,conserved|location=Tb927_10_v5.1:1059453-1061501(-)|protein_length=682|sequence_SO=chromosome|SO=protein_coding_gene|is_pseudo=false
28.60045433	28.85934639	28.86820602	29.02696609	28.43936348	28.83545113	0.014922856	0.993853351	0.008742015	0.045055719	Tb927.10.4040	organism=Trypanosoma_brucei_brucei_TREU927	gene_product=3-keto-dihydrosphingosine	reductase|transcript_product=3-keto-dihydrosphingosinereductase|location=Tb927_10_v5.1:1063800-1064846(-)|protein_length=348|sequence_SO=chromosome|SO=protein_coding_gene|is_pseudo=false
31.30334473	31.27030563	31.40831566	31.45806694	30.9949646	31.02828407	0.466309087	0.835427938	0.166883469	1.07792139	Tb927.10.4180	organism=Trypanosoma_brucei_brucei_TREU927	gene_product=TFIIF-stimulated	CTDphosphatase,putative|transcript_product=TFIIF-stimulatedCTDphosphatase,putative|location=Tb927_10_v5.1:1100157-1100900(-)|protein_length=247|sequence_SO=chromosome|SO=protein_coding_gene|is_pseudo=false
28.83845901	28.61104774	28.70305824	28.47459984	28.24898148	28.54995346	1.229170696	0.821422222	0.293010076	2.616803896	Tb927.10.4260	organism=Trypanosoma_brucei_brucei_TREU927	gene_product=hypothetical	protein,conserved|transcript_product=hypotheticalprotein,conserved|location=Tb927_10_v5.1:1113513-1114925(+)|protein_length=470|sequence_SO=chromosome|SO=protein_coding_gene|is_pseudo=false
25.97596359	26.14102173	26.34604263	26.36619759	26.27497673	26.28029633	0.618340984	0.849480992	-0.152814229	-1.376125269	Tb927.10.4290	organism=Trypanosoma_brucei_brucei_TREU927	gene_product=hypothetical	protein,conserved|transcript_product=hypotheticalprotein,conserved|location=Tb927_10_v5.1:1117602-1118429(+)|protein_length=275|sequence_SO=chromosome|SO=protein_coding_gene|is_pseudo=false
30.06085205	29.91170883	30.73731232	29.78643608	27.96499252	28.05051041	1.191396629	0.827231788	1.635978063	2.53446808	Tb927.10.4310	organism=Trypanosoma_brucei_brucei_TREU927	gene_product=prohibitin	2,putative|transcript_product=prohibitin2,putative|location=Tb927_10_v5.1:1121153-1122040(+)|protein_length=295|sequence_SO=chromosome|SO=protein_coding_gene|is_pseudo=false
27.53889847	27.50899696	26.81421089	26.67303467	26.89735222	24.47382736	0.719804563	0.864147186	1.272630692	1.573863489	Tb927.10.4320	organism=Trypanosoma_brucei_brucei_TREU927	gene_product=hypothetical	protein,conserved|transcript_product=hypotheticalprotein,conserved|location=Tb927_10_v5.1:1122487-1124478(+)|protein_length=663|sequence_SO=chromosome|SO=protein_coding_gene|is_pseudo=false
29.56819344	29.30007553	29.61280632	29.21465683	29.43340492	29.495718	0.361859755	0.847010309	0.112431844	0.86742033	Tb927.10.4450	organism=Trypanosoma_brucei_brucei_TREU927	gene_product=stress-inducible	proteinSTI1-like,putative|transcript_product=stress-inducibleproteinSTI1-like,putative|location=Tb927_10_v5.1:1145242-1146015(-)|protein_length=257|sequence_SO=chromosome|SO=protein_coding_gene|is_pseudo=false
28.48231506	28.07622719	29.10898781	27.59690475	27.97596359	27.89735222	1.069680118	0.844020305	0.732436498	2.275841269	Tb927.10.4470	organism=Trypanosoma_brucei_brucei_TREU927	gene_product=hypothetical	protein,conserved|transcript_product=hypotheticalprotein,conserved|location=Tb927_10_v5.1:1147705-1150860(-)|protein_length=1051|sequence_SO=chromosome|SO=protein_coding_gene|is_pseudo=false
29.64409637	30.0479126	30.25349617	30.38278008	29.76603889	30.16038704	0.181668728	0.89676611	-0.121233622	-0.477143454	Tb927.10.450	organism=Trypanosoma_brucei_brucei_TREU927	gene_product=Component	ofmotileflagella62|transcript_product=Componentofmotileflagella62|location=Tb927_10_v5.1:116687-118612(+)|protein_length=641|sequence_SO=chromosome|SO=protein_coding_gene|is_pseudo=false
35.74033356	35.90185547	35.99116516	35.86544418	35.77509689	35.68133163	0.500567184	0.819724466	0.103827159	1.145671247	Tb927.10.4560	organism=Trypanosoma_brucei_brucei_TREU927	gene_product=elongation	factor2|transcript_product=elongationfactor2|location=Tb927_10_v5.1:1164007-1166547(-)|protein_length=846|sequence_SO=chromosome|SO=protein_coding_gene|is_pseudo=false
27.56819344	30.35152817	31.12386131	31.0800457	27.99226379	25.89966011	0.297324657	0.862557966	1.357204437	0.732845213	Tb927.10.4610	organism=Trypanosoma_brucei_brucei_TREU927	gene_product=dolicholphosphate-mannose	synthase,putative|transcript_product=dolicholphosphate-mannosesynthase,putative|location=Tb927_10_v5.1:1174838-1175617(-)|protein_length=259|sequence_SO=chromosome|SO=protein_coding_gene|is_pseudo=false
28.95115852	28.87701225	28.87993622	28.84744835	28.85340881	28.37865257	0.58789465	0.832199396	0.20953242	1.31677363	Tb927.10.4620	organism=Trypanosoma_brucei_brucei_TREU927	gene_product=peptidyl-prolyl	cis-transisomerase,putative|transcript_product=peptidyl-prolylcis-transisomerase,putative|location=Tb927_10_v5.1:1175924-1176250(-)|protein_length=108|sequence_SO=chromosome|SO=protein_coding_gene|is_pseudo=false
31.36202049	31.52028275	31.86452103	31.48711586	31.4678154	31.65437698	0.103267616	0.928935334	0.045838674	0.286987974	Tb927.10.4640	organism=Trypanosoma_brucei_brucei_TREU927	gene_product=eukaryotic	translationinitiationfactor3subunitl|transcript_product=eukaryotictranslationinitiationfactor3subunitl|location=Tb927_10_v5.1:1177802-1179268(-)|protein_length=488|sequence_SO=chromosome|SO=protein_coding_gene|is_pseudo=false
27.1213932	27.56819344	28.1114769	28.07111931	24.33073997	26.55362129	0.498314784	0.818316038	1.281860987	1.141230766	Tb927.10.4660	organism=Trypanosoma_brucei_brucei_TREU927	gene_product=Transcription	factorS-II(TFIIS),centraldomaincontainingprotein,putative|transcript_product=TranscriptionfactorS-II(TFIIS),centraldomaincontainingprotein,putative|location=Tb927_10_v5.1:1182070-1182636(-)|protein_length=188|sequence_SO=chromosome|SO=protein_coding_gene|is_pseudo=false
27.8263855	28.16997337	28.55362129	28.11644363	26.42021179	26.72598457	0.909030716	0.863653979	1.095780055	1.947562165	Tb927.10.4690	organism=Trypanosoma_brucei_brucei_TREU927	gene_product=dynein	lightchain,putative|transcript_product=dyneinlightchain,putative|location=Tb927_10_v5.1:1185611-1185949(-)|protein_length=112|sequence_SO=chromosome|SO=protein_coding_gene|is_pseudo=false
23.76951218	26.45982742	24.1487999	27.34942055	24.01051903	23.94948959	0.077933499	0.946349428	-0.310429891	-0.2212532	Tb927.10.4710	organism=Trypanosoma_brucei_brucei_TREU927	gene_product=proteasome	subunitbetatype-2,putative|transcript_product=proteasomesubunitbetatype-2,putative|location=Tb927_10_v5.1:1187595-1188215(-)|protein_length=206|sequence_SO=chromosome|SO=protein_coding_gene|is_pseudo=false
27.21697044	27.25349617	27.70635605	27.38278008	26.89735222	26.67303467	0.711064508	0.864972516	0.407885234	1.556801534	Tb927.10.4790	organism=Trypanosoma_brucei_brucei_TREU927	gene_product=hypothetical	protein,conserved|transcript_product=hypotheticalprotein,conserved|location=Tb927_10_v5.1:1202550-1202960(-)|protein_length=136|sequence_SO=chromosome|SO=protein_coding_gene|is_pseudo=false
27.95947456	28.22618866	27.89735222	28.07111931	27.94279671	27.95947456	0.122946959	0.924773707	0.036541621	0.336441686	Tb927.10.4890	organism=Trypanosoma_brucei_brucei_TREU927	gene_product=zinc-finger	ofaC2HC-type,putative|transcript_product=zinc-fingerofaC2HC-type,putative|location=Tb927_10_v5.1:1219534-1220439(-)|protein_length=301|sequence_SO=chromosome|SO=protein_coding_gene|is_pseudo=false
27.66627884	27.41538429	27.89157104	27.45512962	26.87408257	26.46917534	1.073370491	0.848451282	0.724948883	2.283544348	Tb927.10.4900	organism=Trypanosoma_brucei_brucei_TREU927	gene_product=TPR-repeat-containing	chaperoneproteinDNAJ,putative|transcript_product=TPR-repeat-containingchaperoneproteinDNAJ,putative|location=Tb927_10_v5.1:1221145-1222644(-)|protein_length=499|sequence_SO=chromosome|SO=protein_coding_gene|is_pseudo=false
28.93438339	29.28692055	29.35152817	29.31527328	28.47459984	28.90023613	0.462032539	0.832904918	0.294240952	1.069428966	Tb927.10.4940	organism=Trypanosoma_brucei_brucei_TREU927	gene_product=Nuclear	Dbf2-relatedkinase|transcript_product=NuclearDbf2-relatedkinase|location=Tb927_10_v5.1:1228866-1230179(-)|protein_length=437|sequence_SO=chromosome|SO=protein_coding_gene|is_pseudo=false
28.59690475	28.08131599	29.28692055	27.34095955	27.43936348	28.52775764	0.792073973	0.870244156	0.885686874	1.715445	Tb927.10.5040	organism=Trypanosoma_brucei_brucei_TREU927	gene_product=chaperone	proteinDnaJ,putative|transcript_product=chaperoneproteinDnaJ,putative|location=Tb927_10_v5.1:1247618-1248490(+)|protein_length=290|sequence_SO=chromosome|SO=protein_coding_gene|is_pseudo=false
28.02960014	28.19835472	28.0964756	28.06085205	27.56092453	27.78954887	0.932437914	0.842064516	0.304368337	1.994621093	Tb927.10.510	organism=Trypanosoma_brucei_brucei_TREU927	gene_product=Present	intheoutermitochondrialmembraneproteome19|transcript_product=Presentintheoutermitochondrialmembraneproteome19|location=Tb927_10_v5.1:132214-133218(+)|protein_length=334|sequence_SO=chromosome|SO=protein_coding_gene|is_pseudo=false
30.07367516	31.09898758	31.49666977	31.02168083	30.1114769	29.9814167	0.411213296	0.850479532	0.518252691	0.967775061	Tb927.10.5140	organism=Trypanosoma_brucei_brucei_TREU927	gene_product=Mitogen-activated	proteinkinase6|transcript_product=Mitogen-activatedproteinkinase6|location=Tb927_10_v5.1:1261399-1262727(+)|protein_length=442|sequence_SO=chromosome|SO=protein_coding_gene|is_pseudo=false
27.32388687	27.39100075	27.3066082	27.652668	27.6180687	27.57542419	2.891671226	1	-0.274888357	-8.065748661	Tb927.10.520	organism=Trypanosoma_brucei_brucei_TREU927	gene_product=mitochondrial	ATPsynthasesubunitATPTB1|transcript_product=mitochondrialATPsynthasesubunitATPTB1|location=Tb927_10_v5.1:134180-135370(+)|protein_length=396|sequence_SO=chromosome|SO=protein_coding_gene|is_pseudo=false
27.24445152	27.1114769	27.16038704	26.92025375	26.94279671	27.02960014	1.814734203	0.713641026	0.207888285	4.06225452	Tb927.10.5260	organism=Trypanosoma_brucei_brucei_TREU927	gene_product=C2	domaincontainingprotein,putative|transcript_product=C2domaincontainingprotein,putative|location=Tb927_10_v5.1:1313983-1317390(+)|protein_length=1135|sequence_SO=chromosome|SO=protein_coding_gene|is_pseudo=false
26.08334541	26.23717499	26.6458149	26.94279671	15.3056345	18.67314339	0.803398663	0.878552279	6.014920235	1.73773477	Tb927.10.5300	organism=Trypanosoma_brucei_brucei_TREU927	gene_product=eukaryotic	translationinitiationfactor6(eIF-6),putative|transcript_product=eukaryotictranslationinitiationfactor6(eIF-6),putative|location=Tb927_10_v5.1:1324711-1325457(+)|protein_length=248|sequence_SO=chromosome|SO=protein_coding_gene|is_pseudo=false
32.7513504	32.9556694	32.73327637	32.63287354	33.24784851	33.15888214	0.415225353	0.849283465	-0.199769338	-0.975855648	Tb927.10.5330	organism=Trypanosoma_brucei_brucei_TREU927	gene_product=40S	ribosomalproteinS18,putative|transcript_product=40SribosomalproteinS18,putative|location=Tb927_10_v5.1:1333039-1333500(+)|protein_length=153|sequence_SO=chromosome|SO=protein_coding_gene|is_pseudo=false
28.79265594	28.85043144	28.85340881	28.78019142	28.87114716	29.27586365	0.394776096	0.842851301	-0.143568675	-0.934555635	Tb927.10.5350	organism=Trypanosoma_brucei_brucei_TREU927	gene_product=dynein	heavychain,putative|transcript_product=dyneinheavychain,putative|location=Tb927_10_v5.1:1334522-1346950(+)|protein_length=4142|sequence_SO=chromosome|SO=protein_coding_gene|is_pseudo=false
32.9294548	32.88649368	33.1099205	33.08638763	32.8061676	32.77509689	0.289013405	0.866167894	0.086072286	0.715170145	Tb927.10.5360	organism=Trypanosoma_brucei_brucei_TREU927	gene_product=40S	ribosomalproteinS10,putative|transcript_product=40SribosomalproteinS10,putative|location=Tb927_10_v5.1:1348345-1348863(+)|protein_length=172|sequence_SO=chromosome|SO=protein_coding_gene|is_pseudo=false
29.93999672	29.9949646	29.9814167	30.02168083	30.29789162	30.0479126	0.773472262	0.851873786	-0.150369008	-1.678900913	Tb927.10.5380	organism=Trypanosoma_brucei_brucei_TREU927	gene_product=intraflagellar	transportprotein122|transcript_product=intraflagellartransportprotein122|location=Tb927_10_v5.1:1350736-1354464(+)|protein_length=1242|sequence_SO=chromosome|SO=protein_coding_gene|is_pseudo=false
30.56637955	30.72923088	30.86820602	30.0083847	30.61981964	30.8080864	0.39986333	0.840273664	0.24250857	0.944857026	Tb927.10.540	organism=Trypanosoma_brucei_brucei_TREU927	gene_product=ATP-dependent	RNAhelicaseSUB2,putative|transcript_product=ATP-dependentRNAhelicaseSUB2,putative|location=Tb927_10_v5.1:140816-142126(+)|protein_length=436|sequence_SO=chromosome|SO=protein_coding_gene|is_pseudo=false
30.37243843	30.18423462	30.57542419	29.93999672	30.23077583	30.18423462	0.830979358	0.878716332	0.259030024	1.792167632	Tb927.10.5400	organism=Trypanosoma_brucei_brucei_TREU927	gene_product=hypothetical	protein,conserved|transcript_product=hypotheticalprotein,conserved|location=Tb927_10_v5.1:1359987-1361711(+)|protein_length=574|sequence_SO=chromosome|SO=protein_coding_gene|is_pseudo=false
26.49990463	26.92025375	26.72598457	27.05051041	26.81421089	26.77705956	0.483362171	0.829213793	-0.165212631	-1.111705059	Tb927.10.5450	organism=Trypanosoma_brucei_brucei_TREU927	gene_product=ISWI	complexprotein|transcript_product=ISWIcomplexprotein|location=Tb927_10_v5.1:1370851-1373724(+)|protein_length=957|sequence_SO=chromosome|SO=protein_coding_gene|is_pseudo=false
29.0479126	29.23534966	29.27586365	29.3066082	29.47072792	29.39304733	1.131118675	0.867361963	-0.203752518	-2.405174813	Tb927.10.5520	organism=Trypanosoma_brucei_brucei_TREU927	gene_product=AmmeMemoRadiSam	systemproteinB,putative|transcript_product=AmmeMemoRadiSamsystemproteinB,putative|location=Tb927_10_v5.1:1385748-1386719(+)|protein_length=323|sequence_SO=chromosome|SO=protein_coding_gene|is_pseudo=false
24.51653099	24.89041138	25.65403366	25.69975281	24.56383705	24.93156815	0.031863802	0.978758303	-0.044727325	-0.094498376	Tb927.10.5540	organism=Trypanosoma_brucei_brucei_TREU927	gene_product=hypothetical	protein,conserved|transcript_product=hypotheticalprotein,conserved|location=Tb927_10_v5.1:1390380-1391195(+)|protein_length=271|sequence_SO=chromosome|SO=protein_coding_gene|is_pseudo=false
37.23720169	37.56268692	37.54840469	37.38116837	37.47478104	37.32361603	0.186878347	0.901940498	0.056242625	0.489201555	Tb927.10.5620	organism=Trypanosoma_brucei_brucei_TREU927	gene_product=fructose-bisphosphate	aldolase,glycosomal|transcript_product=fructose-bisphosphatealdolase,glycosomal|location=Tb927_10_v5.1:1404259-1405377(+)|protein_length=372|sequence_SO=chromosome|SO=protein_coding_gene|is_pseudo=false
29.92592239	30.09898758	30.46294975	30.41336823	29.19366264	29.58799362	0.476188472	0.836345848	0.430945079	1.097508478	Tb927.10.5670	organism=Trypanosoma_brucei_brucei_TREU927	gene_product=N-acetyltransferase	subunitNat1,putative|transcript_product=N-acetyltransferasesubunitNat1,putative|location=Tb927_10_v5.1:1413412-1415547(+)|protein_length=711|sequence_SO=chromosome|SO=protein_coding_gene|is_pseudo=false
27.44726753	27.29789162	27.33244705	27.2076931	24.96278763	26.78954887	0.684226223	0.862546169	1.0391922	1.504462052	Tb927.10.5680	organism=Trypanosoma_brucei_brucei_TREU927	gene_product=procyclin-associated	gene1(PAG1)protein,putative|transcript_product=procyclin-associatedgene1(PAG1)protein,putative|location=Tb927_10_v5.1:1416741-1417925(+)|protein_length=394|sequence_SO=chromosome|SO=protein_coding_gene|is_pseudo=false
26.71292877	26.8263855	26.96499252	26.57253647	27.06085205	27.05051041	0.123817811	0.924741221	-0.059864044	-0.338600456	Tb927.10.5690	organism=Trypanosoma_brucei_brucei_TREU927	gene_product=procyclin-associated	gene2(PAG2)protein,putative|transcript_product=procyclin-associatedgene2(PAG2)protein,putative|location=Tb927_10_v5.1:1418036-1419199(+)|protein_length=387|sequence_SO=chromosome|SO=protein_coding_gene|is_pseudo=false
31.92238235	32.05115891	31.91170883	31.86452103	32.02168274	32.00168991	0.004325091	0.999118554	-0.000881195	-0.013213099	Tb927.10.5770	organism=Trypanosoma_brucei_brucei_TREU927	gene_product=Valosin-containing	protein|transcript_product=Valosin-containingprotein|location=Tb927_10_v5.1:1430797-1433139(-)|protein_length=780|sequence_SO=chromosome|SO=protein_coding_gene|is_pseudo=false
27.69311905	27.79575539	28.14102173	27.93719292	27.0083847	27.48615837	0.59433924	0.843944012	0.399386724	1.329343913	Tb927.10.5790	organism=Trypanosoma_brucei_brucei_TREU927	gene_product=hypothetical	protein,conserved|transcript_product=hypotheticalprotein,conserved|location=Tb927_10_v5.1:1437008-1438618(-)|protein_length=536|sequence_SO=chromosome|SO=protein_coding_gene|is_pseudo=false
33.71497726	33.84221268	33.95046234	34.00168991	33.88830948	33.4209137	0.126235165	0.922944173	0.065579732	0.344580277	Tb927.10.5810	organism=Trypanosoma_brucei_brucei_TREU927	gene_product=The	ARF-like2bindingproteinBART,putative|transcript_product=TheARF-like2bindingproteinBART,putative|location=Tb927_10_v5.1:1441554-1442855(-)|protein_length=433|sequence_SO=chromosome|SO=protein_coding_gene|is_pseudo=false
27.50899696	27.31527328	27.69311905	27.05051041	27.50899696	27.66627884	0.171368037	0.90302525	0.097201029	0.453115817	Tb927.10.5830	organism=Trypanosoma_brucei_brucei_TREU927	gene_product=zinc	fingerprotein,RanBP2-type,putative|transcript_product=zincfingerprotein,RanBP2-type,putative|location=Tb927_10_v5.1:1446783-1448423(-)|protein_length=546|sequence_SO=chromosome|SO=protein_coding_gene|is_pseudo=false
26.6180687	27.1114769	27.59690475	27.31527328	27.34095955	27.18895721	0.237593173	0.894434077	-0.172913233	-0.603648624	Tb927.10.5870	organism=Trypanosoma_brucei_brucei_TREU927	gene_product=Flagellum	attachmentzoneprotein25|transcript_product=Flagellumattachmentzoneprotein25|location=Tb927_10_v5.1:1468544-1469914(-)|protein_length=456|sequence_SO=chromosome|SO=protein_coding_gene|is_pseudo=false
29.01903152	29.68812561	29.74855232	29.73085022	29.79110336	29.66627884	0.443427012	0.835575442	-0.244174321	-1.03237807	Tb927.10.5880	organism=Trypanosoma_brucei_brucei_TREU927	gene_product=Cytoskeleton-associated	protein67kDa|transcript_product=Cytoskeleton-associatedprotein67kDa|location=Tb927_10_v5.1:1472277-1474157(-)|protein_length=626|sequence_SO=chromosome|SO=protein_coding_gene|is_pseudo=false
30.84595299	30.86820602	31.19013405	30.84595299	31.21928024	30.69643974	0.088397482	0.941108067	0.047540029	0.248706626	Tb927.10.5930	organism=Trypanosoma_brucei_brucei_TREU927	gene_product=NEK	familySerine/threonine-proteinkinase,putative|transcript_product=NEKfamilySerine/threonine-proteinkinase,putative|location=Tb927_10_v5.1:1486930-1488402(-)|protein_length=490|sequence_SO=chromosome|SO=protein_coding_gene|is_pseudo=false
30.84595299	30.86820602	31.19013405	30.84595299	31.21928024	30.69643974	0.088397482	0.941575635	0.047540029	0.248706626	Tb927.10.5940	organism=Trypanosoma_brucei_brucei_TREU927	gene_product=NEK	familySerine/threonine-proteinkinase,putative|transcript_product=NEKfamilySerine/threonine-proteinkinase,putative|location=Tb927_10_v5.1:1489388-1490872(-)|protein_length=494|sequence_SO=chromosome|SO=protein_coding_gene|is_pseudo=false
30.84595299	30.86820602	31.19013405	30.84595299	31.21928024	30.69643974	0.088397482	0.94064503	0.047540029	0.248706626	Tb927.10.5950	organism=Trypanosoma_brucei_brucei_TREU927	gene_product=Serine/threonine-protein	kinaseNEK17,putative|transcript_product=Serine/threonine-proteinkinaseNEK17,putative|location=Tb927_10_v5.1:1491558-1493042(-)|protein_length=494|sequence_SO=chromosome|SO=protein_coding_gene|is_pseudo=false
26.81421089	26.87408257	26.71292877	26.54185486	27.08131599	26.96499252	0.134720111	0.918192413	-0.062313716	-0.365426171	Tb927.10.5960	organism=Trypanosoma_brucei_brucei_TREU927	gene_product=engulfment	andcellmotilitydomain2,putative|transcript_product=engulfmentandcellmotilitydomain2,putative|location=Tb927_10_v5.1:1496257-1497636(-)|protein_length=459|sequence_SO=chromosome|SO=protein_coding_gene|is_pseudo=false
22.90793228	24.06907272	25.17949677	25.04009247	23.26785278	24.62644958	0.110893096	0.927453494	-0.259297689	-0.306306813	Tb927.10.5990	organism=Trypanosoma_brucei_brucei_TREU927	gene_product=Centrosomal	proteinof57kDa,putative|transcript_product=Centrosomalproteinof57kDa,putative|location=Tb927_10_v5.1:1503675-1505006(-)|protein_length=443|sequence_SO=chromosome|SO=protein_coding_gene|is_pseudo=false
27.97596359	22.44758415	28.68979263	28.9174099	24.68645668	24.48615837	0.047792046	0.968962049	0.341105143	0.139504615	Tb927.10.6030	organism=Trypanosoma_brucei_brucei_TREU927	gene_product=proteasome	subunitalphatype-1,putative|transcript_product=proteasomesubunitalphatype-1,putative|location=Tb927_10_v5.1:1517904-1518704(-)|protein_length=266|sequence_SO=chromosome|SO=protein_coding_gene|is_pseudo=false
35.067276	35.20113373	35.40514755	35.35678482	35.067276	35.07925034	0.155745495	0.914835152	0.056748708	0.416175779	Tb927.10.6050	organism=Trypanosoma_brucei_brucei_TREU927	gene_product=clathrin	heavychain|transcript_product=clathrinheavychain|location=Tb927_10_v5.1:1521439-1526550(-)|protein_length=1703|sequence_SO=chromosome|SO=protein_coding_gene|is_pseudo=false
31.69228935	31.72110176	31.83469772	31.06085205	31.48231506	31.55727768	1.120867024	0.838666667	0.382548014	2.383428635	Tb927.10.6060	organism=Trypanosoma_brucei_brucei_TREU927	gene_product=universal	minicirclesequencebindingprotein2|transcript_product=universalminicirclesequencebindingprotein2|location=Tb927_10_v5.1:1530826-1531467(-)|protein_length=213|sequence_SO=chromosome|SO=protein_coding_gene|is_pseudo=false
21.98468018	22.74509239	31.02828407	31.02828407	22.38047028	24.22434998	0.055120952	0.966432354	-0.625015895	-0.159772669	Tb927.10.6070	organism=Trypanosoma_brucei_brucei_TREU927	gene_product=universal	minicirclesequencebindingprotein1|transcript_product=universalminicirclesequencebindingprotein1|location=Tb927_10_v5.1:1532690-1533112(-)|protein_length=140|sequence_SO=chromosome|SO=protein_coding_gene|is_pseudo=false
28.92025375	29.75652695	29.9949646	28.97048759	29.22618866	30.37243843	0.021108687	0.987927339	0.034210205	0.063309147	Tb927.10.6080	organism=Trypanosoma_brucei_brucei_TREU927	gene_product=proteasome	subunitbetatype-5,putative|transcript_product=proteasomesubunitbetatype-5,putative|location=Tb927_10_v5.1:1533591-1534523(-)|protein_length=310|sequence_SO=chromosome|SO=protein_coding_gene|is_pseudo=false
25.78206825	25.75429916	26.3761692	25.14102173	25.99550247	26.08334541	0.252688138	0.888673157	0.230889002	0.63680535	Tb927.10.6220	organism=Trypanosoma_brucei_brucei_TREU927	gene_product=5'-3'	exoribonucleaseD|transcript_product=5'-3'exoribonucleaseD|location=Tb927_10_v5.1:1576395-1578800(-)|protein_length=801|sequence_SO=chromosome|SO=protein_coding_gene|is_pseudo=false
24.76951218	25.6458149	22.06579018	NaN	26.31354332	26.6180687	0.705301534	0.868627615	-2.305433591	-1.651987133	Tb927.10.6260	organism=Trypanosoma_brucei_brucei_TREU927	gene_product=ATP-dependent	DEAD/HRNAhelicase,putative|transcript_product=ATP-dependentDEAD/HRNAhelicase,putative|location=Tb927_10_v5.1:1587915-1589729(-)|protein_length=604|sequence_SO=chromosome|SO=protein_coding_gene|is_pseudo=false
28.18423462	28.23077583	28.36202049	28.26695824	28.23534966	28.26695824	0.015814019	0.99418395	0.002588272	0.047700117	Tb927.10.630	organism=Trypanosoma_brucei_brucei_TREU927	gene_product=hypothetical	protein,conserved|transcript_product=hypotheticalprotein,conserved|location=Tb927_10_v5.1:167947-169920(+)|protein_length=657|sequence_SO=chromosome|SO=protein_coding_gene|is_pseudo=false
28.542593	28.652668	28.82335281	28.66288757	28.4512043	28.34519577	0.683371003	0.860892368	0.186442057	1.502795282	Tb927.10.6310	organism=Trypanosoma_brucei_brucei_TREU927	gene_product=major	vaultprotein,putative|transcript_product=majorvaultprotein,putative|location=Tb927_10_v5.1:1595162-1597750(-)|protein_length=862|sequence_SO=chromosome|SO=protein_coding_gene|is_pseudo=false
27.32388687	27.24445152	27.27141953	27.18895721	25.9225235	26.6320076	0.886696511	0.843593651	0.698756536	1.902869073	Tb927.10.6320	organism=Trypanosoma_brucei_brucei_TREU927	gene_product=CBF/Mak21	family,putative|transcript_product=CBF/Mak21family,putative|location=Tb927_10_v5.1:1598302-1600143(-)|protein_length=613|sequence_SO=chromosome|SO=protein_coding_gene|is_pseudo=false
28.1064949	27.34942055	27.83243561	27.7644577	25.94279671	26.6458149	0.785447882	0.869326531	0.978427251	1.702418246	Tb927.10.6350	organism=Trypanosoma_brucei_brucei_TREU927	gene_product=trypanin	|transcript_product=trypanin|location=Tb927_10_v5.1:1608699-1610060(-)|protein_length=453|sequence_SO=chromosome|SO=protein_coding_gene|is_pseudo=false
33.96774292	33.95046234	34.09112549	34.10680771	34.01836777	33.82335281	0.075183602	0.946976238	0.020267487	0.213963797	Tb927.10.6400	organism=Trypanosoma_brucei_brucei_TREU927	gene_product=chaperonin	HSP60,mitochondrialprecursor|transcript_product=chaperoninHSP60,mitochondrialprecursor|location=Tb927_10_v5.1:1617512-1619200(-)|protein_length=562|sequence_SO=chromosome|SO=protein_coding_gene|is_pseudo=false
29.11892128	29.16038704	29.8263855	29.28029633	29.33458138	29.16518784	0.175451592	0.902299586	0.10854276	0.462671356	Tb927.10.6440	organism=Trypanosoma_brucei_brucei_TREU927	gene_product=phosphomannomutase	|transcript_product=phosphomannomutase|location=Tb927_10_v5.1:1635920-1636657(+)|protein_length=245|sequence_SO=chromosome|SO=protein_coding_gene|is_pseudo=false
25.96939087	25.8834362	25.15653419	25.9225235	24.64855957	24.99765778	0.450048615	0.834485684	0.480206807	1.045584367	Tb927.10.6610	organism=Trypanosoma_brucei_brucei_TREU927	gene_product=chaperone	proteinDnaJ,putative|transcript_product=chaperoneproteinDnaJ,putative|location=Tb927_10_v5.1:1674154-1674978(+)|protein_length=274|sequence_SO=chromosome|SO=protein_coding_gene|is_pseudo=false
29.47266579	29.6406517	29.67976189	29.38689613	29.80039024	29.72923088	0.103901527	0.928294301	-0.04114596	-0.288601776	Tb927.10.6640	organism=Trypanosoma_brucei_brucei_TREU927	gene_product=transmembrane	emp24domain-containingprotein|transcript_product=transmembraneemp24domain-containingprotein|location=Tb927_10_v5.1:1681023-1681784(+)|protein_length=253|sequence_SO=chromosome|SO=protein_coding_gene|is_pseudo=false
27.38278008	26.68645668	27.53148079	27.40730286	27.23534966	27.19835472	0.107819221	0.926209703	-0.080096563	-0.298543759	Tb927.10.6650	organism=Trypanosoma_brucei_brucei_TREU927	gene_product=G10	proteinhomologue,putative|transcript_product=G10proteinhomologue,putative|location=Tb927_10_v5.1:1683471-1684196(+)|protein_length=241|sequence_SO=chromosome|SO=protein_coding_gene|is_pseudo=false
28.89446449	29.00303078	29.11396217	28.59334755	29.29351234	28.3195858	0.379741813	0.846129264	0.26833725	0.903999635	Tb927.10.6680	organism=Trypanosoma_brucei_brucei_TREU927	gene_product=member	oftheNOL1/NOP2/sunfamilyofproteins|transcript_product=memberoftheNOL1/NOP2/sunfamilyofproteins|location=Tb927_10_v5.1:1686332-1688554(+)|protein_length=740|sequence_SO=chromosome|SO=protein_coding_gene|is_pseudo=false
27.21697044	27.34095955	27.47846222	26.89735222	27.36619759	27.19835472	0.539962049	0.830406417	0.191495895	1.223078621	Tb927.10.6720	organism=Trypanosoma_brucei_brucei_TREU927	gene_product=Plasma-membrane	cholinetransporter,putative|transcript_product=Plasma-membranecholinetransporter,putative|location=Tb927_10_v5.1:1694624-1696093(+)|protein_length=489|sequence_SO=chromosome|SO=protein_coding_gene|is_pseudo=false
27.21697044	27.34095955	27.47846222	26.89735222	27.36619759	27.19835472	0.539962049	0.827089214	0.191495895	1.223078621	Tb927.10.6730	organism=Trypanosoma_brucei_brucei_TREU927	gene_product=Plasma-membrane	cholinetransporter,putative|transcript_product=Plasma-membranecholinetransporter,putative|location=Tb927_10_v5.1:1696774-1698246(+)|protein_length=490|sequence_SO=chromosome|SO=protein_coding_gene|is_pseudo=false
27.21697044	27.34095955	27.47846222	26.89735222	27.36619759	27.19835472	0.539962049	0.831518072	0.191495895	1.223078621	Tb927.10.6740	organism=Trypanosoma_brucei_brucei_TREU927	gene_product=Plasma-membrane	cholinetransporter,putative|transcript_product=Plasma-membranecholinetransporter,putative|location=Tb927_10_v5.1:1698946-1700418(+)|protein_length=490|sequence_SO=chromosome|SO=protein_coding_gene|is_pseudo=false
27.21697044	27.34095955	27.47846222	26.89735222	27.36619759	27.19835472	0.539962049	0.828192	0.191495895	1.223078621	Tb927.10.6750	organism=Trypanosoma_brucei_brucei_TREU927	gene_product=Plasma-membrane	cholinetransporter,putative|transcript_product=Plasma-membranecholinetransporter,putative|location=Tb927_10_v5.1:1701092-1702609(+)|protein_length=505|sequence_SO=chromosome|SO=protein_coding_gene|is_pseudo=false
27.21697044	27.34095955	27.47846222	26.89735222	27.36619759	27.19835472	0.539962049	0.82929773	0.191495895	1.223078621	Tb927.10.6760	organism=Trypanosoma_brucei_brucei_TREU927	gene_product=Plasma-membrane	cholinetransporter,putative|transcript_product=Plasma-membranecholinetransporter,putative|location=Tb927_10_v5.1:1703283-1704836(+)|protein_length=517|sequence_SO=chromosome|SO=protein_coding_gene|is_pseudo=false
27.8203125	28.01903152	27.89157104	27.97048759	28.31094742	27.99765778	0.669965933	0.860796964	-0.182725906	-1.476675865	Tb927.10.6780	organism=Trypanosoma_brucei_brucei_TREU927	gene_product=vacuolar	proteinsorting-associatedprotein45,putative|transcript_product=vacuolarproteinsorting-associatedprotein45,putative|location=Tb927_10_v5.1:1707275-1709044(+)|protein_length=589|sequence_SO=chromosome|SO=protein_coding_gene|is_pseudo=false
30.66288757	30.51088524	30.96774292	30.92592239	30.18423462	30.52028275	0.269497298	0.879851216	0.170358658	0.6733044	Tb927.10.6800	organism=Trypanosoma_brucei_brucei_TREU927	gene_product=developmentally	regulatedGTP-bindingprotein,putative|transcript_product=developmentallyregulatedGTP-bindingprotein,putative|location=Tb927_10_v5.1:1715104-1716210(+)|protein_length=368|sequence_SO=chromosome|SO=protein_coding_gene|is_pseudo=false
33.8608284	33.4209137	33.38277817	32.85155106	33.66288757	33.47024155	0.321880127	0.847597504	0.226613363	0.784575443	Tb927.10.6880	organism=Trypanosoma_brucei_brucei_TREU927	gene_product=glyceraldehyde	3-phosphatedehydrogenase,cytosolic|transcript_product=glyceraldehyde3-phosphatedehydrogenase,cytosolic|location=Tb927_10_v5.1:1730120-1731115(+)|protein_length=331|sequence_SO=chromosome|SO=protein_coding_gene|is_pseudo=false
28.62505531	29.05310249	29.08891487	28.67976189	29.01105309	28.91456223	0.109131088	0.924975967	0.053898493	0.301860869	Tb927.10.6920	organism=Trypanosoma_brucei_brucei_TREU927	gene_product=EF-hand	domainpair,putative|transcript_product=EF-handdomainpair,putative|location=Tb927_10_v5.1:1740960-1741922(+)|protein_length=320|sequence_SO=chromosome|SO=protein_coding_gene|is_pseudo=false
28.62505531	29.05310249	29.08891487	28.67976189	29.01105309	28.91456223	0.109131088	0.925459488	0.053898493	0.301860869	Tb927.10.6960	organism=Trypanosoma_brucei_brucei_TREU927	gene_product=EF-hand	domainpair,putative|transcript_product=EF-handdomainpair,putative|location=Tb927_10_v5.1:1755170-1756132(+)|protein_length=320|sequence_SO=chromosome|SO=protein_coding_gene|is_pseudo=false
23.78954887	24.68110275	NaN	22.78356743	26.93156815	27.1213932	0.290531302	0.864035398	-1.376850446	-0.741361118	Tb927.10.6980	organism=Trypanosoma_brucei_brucei_TREU927	gene_product=caltractin,	putative|transcript_product=caltractin,putative|location=Tb927_10_v5.1:1761405-1761959(+)|protein_length=184|sequence_SO=chromosome|SO=protein_coding_gene|is_pseudo=false
28.66966057	28.81726456	28.98413658	29.17712212	28.77077293	30.26472473	0.566769432	0.83611544	-0.580519358	-1.275529703	Tb927.10.7020	organism=Trypanosoma_brucei_brucei_TREU927	gene_product=acid	phosphatase,putative|transcript_product=acidphosphatase,putative|location=Tb927_10_v5.1:1768266-1769573(+)|protein_length=435|sequence_SO=chromosome|SO=protein_coding_gene|is_pseudo=false
28.66966057	28.81726456	28.98413658	29.17712212	28.77077293	30.26472473	0.566769432	0.837323699	-0.580519358	-1.275529703	Tb927.10.7020	organism=Trypanosoma_brucei_brucei_TREU927	gene_product=acid	phosphatase,putative|transcript_product=acidphosphatase,putative|location=Tb927_10_v5.1:1768290-1769573(+)|protein_length=427|sequence_SO=chromosome|SO=protein_coding_gene|is_pseudo=false
28.58978081	28.82941437	28.78019142	28.92874718	28.68979263	24.62644958	0.398918138	0.837936567	1.318132401	0.942944459	Tb927.10.7060	organism=Trypanosoma_brucei_brucei_TREU927	gene_product=Nucleoporin	NUP96|transcript_product=NucleoporinNUP96|location=Tb927_10_v5.1:1776795-1779446(+)|protein_length=883|sequence_SO=chromosome|SO=protein_coding_gene|is_pseudo=false
31.0348568	31.10524559	31.26472473	31.40831566	30.7047081	31.13613892	0.08521727	0.943699142	0.051888148	0.240409659	Tb927.10.7090	organism=Trypanosoma_brucei_brucei_TREU927	gene_product=Alternative	oxidase,mitochondrial|transcript_product=Alternativeoxidase,mitochondrial|location=Tb927_10_v5.1:1783506-1784495(+)|protein_length=329|sequence_SO=chromosome|SO=protein_coding_gene|is_pseudo=false
28.04009247	28.42342186	28.56092453	28.31094742	28.34942055	28.37036133	0.004377482	0.999447972	-0.002096812	-0.013372361	Tb927.10.7110	organism=Trypanosoma_brucei_brucei_TREU927	gene_product=Myo-inositol	1-phosphatesynthase|transcript_product=Myo-inositol1-phosphatesynthase|location=Tb927_10_v5.1:1790686-1792272(+)|protein_length=528|sequence_SO=chromosome|SO=protein_coding_gene|is_pseudo=false
22.59605217	23.11426163	24.9671917	24.84325981	22.08212852	22.34840775	0.153895612	0.912839703	0.467903137	0.411759816	Tb927.10.720	organism=Trypanosoma_brucei_brucei_TREU927	gene_product=Flagellum	attachmentzoneprotein24|transcript_product=Flagellumattachmentzoneprotein24|location=Tb927_10_v5.1:183174-186425(+)|protein_length=1083|sequence_SO=chromosome|SO=protein_coding_gene|is_pseudo=false
31.17235947	31.28692055	31.49666977	31.35152817	31.0083847	30.96774292	0.608327351	0.850543689	0.20943133	1.356613433	Tb927.10.7230	organism=Trypanosoma_brucei_brucei_TREU927	gene_product=Flagellar	Member1|transcript_product=FlagellarMember1|location=Tb927_10_v5.1:1818813-1826378(-)|protein_length=2521|sequence_SO=chromosome|SO=protein_coding_gene|is_pseudo=false
23.60964012	24.05258369	23.75938797	23.74919128	23.39100075	23.25205231	0.804938219	0.879407008	0.343122482	1.74076759	Tb927.10.7240	organism=Trypanosoma_brucei_brucei_TREU927	gene_product=kinetoplastid	kinetochoreprotein14|transcript_product=kinetoplastidkinetochoreprotein14|location=Tb927_10_v5.1:1826950-1829007(-)|protein_length=685|sequence_SO=chromosome|SO=protein_coding_gene|is_pseudo=false
28.23990822	28.04531097	26.00624466	26.6458149	25.80439758	25.22802544	0.867772869	0.854691131	1.537741979	1.86514973	Tb927.10.7280	organism=Trypanosoma_brucei_brucei_TREU927	gene_product=pre-mRNA	splicingfactorATP-dependentRNAhelicase,putative|transcript_product=pre-mRNAsplicingfactorATP-dependentRNAhelicase,putative|location=Tb927_10_v5.1:1833351-1836539(-)|protein_length=1062|sequence_SO=chromosome|SO=protein_coding_gene|is_pseudo=false
27.21697044	27.75811768	27.35783386	27.77705956	27.0083847	26.95393562	0.252120309	0.88803331	0.197847366	0.635564795	Tb927.10.7350	organism=Trypanosoma_brucei_brucei_TREU927	gene_product=hypothetical	protein,conserved|transcript_product=hypotheticalprotein,conserved|location=Tb927_10_v5.1:1852143-1857527(-)|protein_length=1794|sequence_SO=chromosome|SO=protein_coding_gene|is_pseudo=false
27.37451172	27.68645668	28.01371765	27.85638046	26.95393562	26.7644577	0.580152918	0.834514116	0.499970754	1.301666497	Tb927.10.740	organism=Trypanosoma_brucei_brucei_TREU927	gene_product=structural	maintenanceofchromosome4,putative|transcript_product=structuralmaintenanceofchromosome4,putative|location=Tb927_10_v5.1:190483-194583(+)|protein_length=1366|sequence_SO=chromosome|SO=protein_coding_gene|is_pseudo=false
32.9009552	32.98989868	33.05762863	32.99158859	32.89193344	32.85526657	0.500987941	0.821764005	0.06989797	1.146500549	Tb927.10.7410	organism=Trypanosoma_brucei_brucei_TREU927	gene_product=succinyl-CoA	ligase[GDP-forming]beta-chain,putative|transcript_product=succinyl-CoAligase[GDP-forming]beta-chain,putative|location=Tb927_10_v5.1:1869923-1871182(-)|protein_length=419|sequence_SO=chromosome|SO=protein_coding_gene|is_pseudo=false
29.77705956	29.9949646	30.4919014	29.02432632	29.85786438	29.42942047	0.950494008	0.884109804	0.650771459	2.031084584	Tb927.10.7420	organism=Trypanosoma_brucei_brucei_TREU927	gene_product=bromodomain	factor2protein,putative|transcript_product=bromodomainfactor2protein,putative|location=Tb927_10_v5.1:1872663-1873337(-)|protein_length=224|sequence_SO=chromosome|SO=protein_coding_gene|is_pseudo=false
25.34095955	26.14685822	25.30312729	25.33073997	25.17188263	25.22802544	0.562158368	0.833202837	0.353432337	1.266517857	Tb927.10.7440	organism=Trypanosoma_brucei_brucei_TREU927	gene_product=ATP-dependent	RNAhelicaseMTR4|transcript_product=ATP-dependentRNAhelicaseMTR4|location=Tb927_10_v5.1:1875499-1878351(-)|protein_length=950|sequence_SO=chromosome|SO=protein_coding_gene|is_pseudo=false
29.49381065	29.29570389	29.38484001	29.84744835	29.44923782	29.48423767	0.655426183	0.864	-0.202189763	-1.448355141	Tb927.10.7450	organism=Trypanosoma_brucei_brucei_TREU927	gene_product=Ribosomal	RNAprocessingprotein41A|transcript_product=RibosomalRNAprocessingprotein41A|location=Tb927_10_v5.1:1878574-1879332(-)|protein_length=252|sequence_SO=chromosome|SO=protein_coding_gene|is_pseudo=false
31.43837166	31.28140259	30.88285255	30.67976189	31.21349907	31.31419182	0.196972163	0.900617866	0.131724675	0.512392967	Tb927.10.7500	organism=Trypanosoma_brucei_brucei_TREU927	gene_product=fibrillarin	|transcript_product=fibrillarin|location=Tb927_10_v5.1:1884735-1885637(-)|protein_length=300|sequence_SO=chromosome|SO=protein_coding_gene|is_pseudo=false
28.13613892	28.16518784	27.86230659	28.33670998	28.70635605	28.62853622	1.560748874	0.771246377	-0.502656301	-3.391385181	Tb927.10.7550	organism=Trypanosoma_brucei_brucei_TREU927	gene_product=hypothetical	protein,conserved|transcript_product=hypotheticalprotein,conserved|location=Tb927_10_v5.1:1899948-1901618(-)|protein_length=556|sequence_SO=chromosome|SO=protein_coding_gene|is_pseudo=false
28.13613892	28.16518784	27.86230659	28.33670998	28.70635605	28.62853622	1.560748874	0.760228571	-0.502656301	-3.391385181	Tb927.10.7550	organism=Trypanosoma_brucei_brucei_TREU927	gene_product=hypothetical	protein,conserved|transcript_product=hypotheticalprotein,conserved|location=Tb927_10_v5.1:1899948-1901570(-)|protein_length=540|sequence_SO=chromosome|SO=protein_coding_gene|is_pseudo=false
26.30312729	26.4266243	26.39427567	26.56092453	25.50142479	NaN	0.345536104	0.85681198	0.343501091	0.863660872	Tb927.10.7560	organism=Trypanosoma_brucei_brucei_TREU927	gene_product=methyltransferase	domaincontainingprotein,putative|transcript_product=methyltransferasedomaincontainingprotein,putative|location=Tb927_10_v5.1:1901794-1902648(-)|protein_length=284|sequence_SO=chromosome|SO=protein_coding_gene|is_pseudo=false
29.15073776	29.70635605	29.9814167	30.25349617	28.50142479	27.89735222	0.41468716	0.847913641	0.728745778	0.974772294	Tb927.10.7570	organism=Trypanosoma_brucei_brucei_TREU927	gene_product=dihydrolipoamide	acetyltransferaseE2subunit,putative|transcript_product=dihydrolipoamideacetyltransferaseE2subunit,putative|location=Tb927_10_v5.1:1903488-1904843(-)|protein_length=451|sequence_SO=chromosome|SO=protein_coding_gene|is_pseudo=false
26.28735924	26.6180687	26.93156815	26.54921913	24.6320076	24.54037857	0.942563228	0.870445283	1.371796926	2.015050731	Tb927.10.7580	organism=Trypanosoma_brucei_brucei_TREU927	gene_product=Exportin-5,	putative|transcript_product=Exportin-5,putative|location=Tb927_10_v5.1:1905906-1908938(-)|protein_length=1010|sequence_SO=chromosome|SO=protein_coding_gene|is_pseudo=false
27.546278	27.87993622	27.33244705	27.24445152	27.80193329	28.35363388	0.234938362	0.896395693	-0.213785807	-0.597777751	Tb927.10.7680	organism=Trypanosoma_brucei_brucei_TREU927	gene_product=GTPase	activatingprotein,putative|transcript_product=GTPaseactivatingprotein,putative|location=Tb927_10_v5.1:1932610-1934202(-)|protein_length=530|sequence_SO=chromosome|SO=protein_coding_gene|is_pseudo=false
29.93999672	30.1114769	30.24218178	30.12386131	29.81573868	29.95393562	0.461311956	0.83084222	0.13337326	1.067997181	Tb927.10.7690	organism=Trypanosoma_brucei_brucei_TREU927	gene_product=Component	ofmotileflagella4|transcript_product=Componentofmotileflagella4|location=Tb927_10_v5.1:1934727-1936901(-)|protein_length=724|sequence_SO=chromosome|SO=protein_coding_gene|is_pseudo=false
27.546278	27.51653099	27.66627884	27.38278008	27.27141953	27.17949677	1.794755161	0.7539	0.298463821	4.00662537	Tb927.10.7880	organism=Trypanosoma_brucei_brucei_TREU927	gene_product=Sperm	tail/SpermtailC-terminaldomaincontainingprotein,putative|transcript_product=Spermtail/SpermtailC-terminaldomaincontainingprotein,putative|location=Tb927_10_v5.1:1968304-1970259(-)|protein_length=651|sequence_SO=chromosome|SO=protein_coding_gene|is_pseudo=false
28.22158813	28.01371765	28.63547134	28.49762344	28.19366264	28.26695824	0.048918708	0.968885293	-0.029155731	-0.142637769	Tb927.10.7920	organism=Trypanosoma_brucei_brucei_TREU927	gene_product=hypothetical	protein,conserved|transcript_product=hypotheticalprotein,conserved|location=Tb927_10_v5.1:1979005-1979697(-)|protein_length=230|sequence_SO=chromosome|SO=protein_coding_gene|is_pseudo=false
31.48711586	31.69643974	31.88285255	31.74534988	31.28692055	31.43837166	0.489271046	0.823330233	0.198588689	1.123382994	Tb927.10.7930	organism=Trypanosoma_brucei_brucei_TREU927	gene_product=2,3-bisphosphoglycerate-independent	phosphoglyceratemutase|transcript_product=2,3-bisphosphoglycerate-independentphosphoglyceratemutase|location=Tb927_10_v5.1:1981284-1982939(-)|protein_length=551|sequence_SO=chromosome|SO=protein_coding_gene|is_pseudo=false
32.12077713	32.11458206	32.50379562	32.52262497	30.97459602	31.22504044	0.606723213	0.848702093	0.672297796	1.353487071	Tb927.10.8020	organism=Trypanosoma_brucei_brucei_TREU927	gene_product=prolyl	endopeptidase|transcript_product=prolylendopeptidase|location=Tb927_10_v5.1:1997309-1999405(-)|protein_length=698|sequence_SO=chromosome|SO=protein_coding_gene|is_pseudo=false
29.9949646	30.12386131	30.07367516	30.0479126	29.9949646	29.84146118	0.640381383	0.851859895	0.102720896	1.41905516	Tb927.10.8030	organism=Trypanosoma_brucei_brucei_TREU927	gene_product=mitochondrial	ATPsynthasesubunitO|transcript_product=mitochondrialATPsynthasesubunitO|location=Tb927_10_v5.1:2000894-2001661(-)|protein_length=255|sequence_SO=chromosome|SO=protein_coding_gene|is_pseudo=false
31.26472473	31.17235947	31.19013405	31.71702003	30.96774292	31.27030563	0.190681667	0.900386544	-0.109283447	-0.497966155	Tb927.10.8040	organism=Trypanosoma_brucei_brucei_TREU927	gene_product=beta	adaptin,putative|transcript_product=betaadaptin,putative|location=Tb927_10_v5.1:2002232-2004319(-)|protein_length=695|sequence_SO=chromosome|SO=protein_coding_gene|is_pseudo=false
28.95115852	29.13124084	28.75811768	28.64924431	29.07367516	28.92874718	0.141630747	0.917955307	0.062950134	0.382244869	Tb927.10.8080	organism=Trypanosoma_brucei_brucei_TREU927	gene_product=Uncharacterized	conservedprotein(DUF2042),putative|transcript_product=Uncharacterizedconservedprotein(DUF2042),putative|location=Tb927_10_v5.1:2013053-2015275(-)|protein_length=740|sequence_SO=chromosome|SO=protein_coding_gene|is_pseudo=false
27.28029633	27.25349617	27.35783386	27.48615837	26.95393562	23.51653099	0.454292632	0.836008584	1.311667124	1.054036861	Tb927.10.8110	organism=Trypanosoma_brucei_brucei_TREU927	gene_product=Protein	ofunknownfunction(DUF2453),putative|transcript_product=Proteinofunknownfunction(DUF2453),putative|location=Tb927_10_v5.1:2018724-2019548(-)|protein_length=274|sequence_SO=chromosome|SO=protein_coding_gene|is_pseudo=false
26.6320076	26.83845901	27.1213932	27.43141365	25.53148079	25.48308372	0.471736723	0.833634119	0.715293884	1.08868766	Tb927.10.8140	organism=Trypanosoma_brucei_brucei_TREU927	gene_product=EVE	domaincontainingprotein,putative|transcript_product=EVEdomaincontainingprotein,putative|location=Tb927_10_v5.1:2024787-2025272(-)|protein_length=161|sequence_SO=chromosome|SO=protein_coding_gene|is_pseudo=false
27.79575539	27.7644577	29.13858223	28.97869301	27.50142479	27.44726753	0.140886965	0.916870824	0.257136663	0.380441381	Tb927.10.8170	organism=Trypanosoma_brucei_brucei_TREU927	gene_product=Nucleoporin	NUP144|transcript_product=NucleoporinNUP144|location=Tb927_10_v5.1:2027749-2031726(-)|protein_length=1325|sequence_SO=chromosome|SO=protein_coding_gene|is_pseudo=false
34.01005173	33.8792038	33.81383133	33.71497726	33.804245	33.61981964	1.126304336	0.846674556	0.188014984	2.394953948	Tb927.10.8190	organism=Trypanosoma_brucei_brucei_TREU927	gene_product=T-complex	protein1,thetasubunit,putative|transcript_product=T-complexprotein1,thetasubunit,putative|location=Tb927_10_v5.1:2036525-2038138(-)|protein_length=537|sequence_SO=chromosome|SO=protein_coding_gene|is_pseudo=false
27.25349617	27.6180687	27.57542419	27.42342186	27.39100075	27.43936348	0.215943064	0.894700193	0.064400991	0.555403945	Tb927.10.820	organism=Trypanosoma_brucei_brucei_TREU927	gene_product=hypothetical	protein,conserved|transcript_product=hypotheticalprotein,conserved|location=Tb927_10_v5.1:212506-213543(+)|protein_length=345|sequence_SO=chromosome|SO=protein_coding_gene|is_pseudo=false
36.04302979	36.23184967	36.36821365	36.21567154	35.91749954	36.13384628	0.410908982	0.850200584	0.125358582	0.967161722	Tb927.10.8230	organism=Trypanosoma_brucei_brucei_TREU927	gene_product=protein	disulfideisomerase2|transcript_product=proteindisulfideisomerase2|location=Tb927_10_v5.1:2043299-2044792(-)|protein_length=497|sequence_SO=chromosome|SO=protein_coding_gene|is_pseudo=false
32.08638763	32.2279129	32.21639252	32.2506752	32.1114769	32.03157425	0.227758812	0.894599603	0.045655568	0.581839058	Tb927.10.8270	organism=Trypanosoma_brucei_brucei_TREU927	gene_product=eukaryotic	translationinitiationfactor3subunitc|transcript_product=eukaryotictranslationinitiationfactor3subunitc|location=Tb927_10_v5.1:2048610-2050832(-)|protein_length=740|sequence_SO=chromosome|SO=protein_coding_gene|is_pseudo=false
28.71620369	28.88576508	28.93719292	28.48999023	28.75174713	29.1114769	0.117394178	0.922409766	0.061982473	0.322619301	Tb927.10.830	organism=Trypanosoma_brucei_brucei_TREU927	gene_product=adenylate	kinase,putative|transcript_product=adenylatekinase,putative|location=Tb927_10_v5.1:215236-216018(+)|protein_length=260|sequence_SO=chromosome|SO=protein_coding_gene|is_pseudo=false
30.13613892	30.09898758	30.0083847	30.09898758	30.06085205	29.91170883	0.346467	0.858255639	0.057320913	0.835708559	Tb927.10.840	organism=Trypanosoma_brucei_brucei_TREU927	gene_product=Flagellum	attachmentzoneprotein6|transcript_product=Flagellumattachmentzoneprotein6|location=Tb927_10_v5.1:218290-223449(+)|protein_length=1719|sequence_SO=chromosome|SO=protein_coding_gene|is_pseudo=false
26.01051903	26.67303467	26.48769188	26.32388687	25.21326637	25.35110664	0.883254008	0.844377358	0.760995229	1.895997472	Tb927.10.8410	organism=Trypanosoma_brucei_brucei_TREU927	gene_product=hypothetical	protein,conserved|transcript_product=hypotheticalprotein,conserved|location=Tb927_10_v5.1:2082082-2082798(+)|protein_length=238|sequence_SO=chromosome|SO=protein_coding_gene|is_pseudo=false
26.81421089	27.1114769	26.6320076	26.78954887	26.56819344	26.14297104	0.679524069	0.861467961	0.352327347	1.495298492	Tb927.10.8420	organism=Trypanosoma_brucei_brucei_TREU927	gene_product=Phosphatidylinositol	3-kinasetor1|transcript_product=Phosphatidylinositol3-kinasetor1|location=Tb927_10_v5.1:2083912-2091210(+)|protein_length=2432|sequence_SO=chromosome|SO=protein_coding_gene|is_pseudo=false
27.83243561	27.53889847	28.00303078	27.90884781	26.39263916	27.25349617	0.589494603	0.836463415	0.606460571	1.319894814	Tb927.10.8630	organism=Trypanosoma_brucei_brucei_TREU927	gene_product=Sucrase/ferredoxin-like,	putative|transcript_product=Sucrase/ferredoxin-like,putative|location=Tb927_10_v5.1:2138489-2139256(+)|protein_length=255|sequence_SO=chromosome|SO=protein_coding_gene|is_pseudo=false
24.52850342	26.53148079	27.10149384	27.44726753	23.07234764	25.81421089	0.152007776	0.913994308	0.609217326	0.407243788	Tb927.10.8660	organism=Trypanosoma_brucei_brucei_TREU927	gene_product=Fis1	C-terminaltetratricopeptiderepeat,putative|transcript_product=Fis1C-terminaltetratricopeptiderepeat,putative|location=Tb927_10_v5.1:2142866-2143591(+)|protein_length=241|sequence_SO=chromosome|SO=protein_coding_gene|is_pseudo=false
29.19366264	29.44332123	29.89301872	29.58441353	29.02432632	29.0348568	0.462923617	0.832271632	0.295468648	1.071199183	Tb927.10.8720	organism=Trypanosoma_brucei_brucei_TREU927	gene_product=CCR4-NOT	transcriptioncomplexsubunit10,putative|transcript_product=CCR4-NOTtranscriptioncomplexsubunit10,putative|location=Tb927_10_v5.1:2153077-2154744(+)|protein_length=555|sequence_SO=chromosome|SO=protein_coding_gene|is_pseudo=false
31.21349907	30.7612915	31.041399	30.7612915	30.80039024	30.65437698	0.895941356	0.850429043	0.266710281	1.921345184	Tb927.10.8780	organism=Trypanosoma_brucei_brucei_TREU927	gene_product=AAA	domaincontainingprotein,putative|transcript_product=AAAdomaincontainingprotein,putative|location=Tb927_10_v5.1:2165297-2171806(+)|protein_length=2169|sequence_SO=chromosome|SO=protein_coding_gene|is_pseudo=false
27.08131599	26.73892403	26.90884781	25.06496811	26.72598457	27.16997337	0.382325854	0.843704505	0.589387258	0.909263859	Tb927.10.880	organism=Trypanosoma_brucei_brucei_TREU927	gene_product=thymidine	kinase|transcript_product=thymidinekinase|location=Tb927_10_v5.1:235872-237239(+)|protein_length=455|sequence_SO=chromosome|SO=protein_coding_gene|is_pseudo=false
27.14102173	27.50142479	26.87408257	NaN	26.69975281	25.44569016	0.89865706	0.850445183	1.09945488	2.102349933	Tb927.10.8880	organism=Trypanosoma_brucei_brucei_TREU927	gene_product=RNA	interferencefactor4|transcript_product=RNAinterferencefactor4|location=Tb927_10_v5.1:2197046-2198758(+)|protein_length=570|sequence_SO=chromosome|SO=protein_coding_gene|is_pseudo=false
28.1213932	28.85638046	28.78019142	28.34095955	29.14345741	28.88576508	0.242368322	0.891505802	-0.204072316	-0.61417818	Tb927.10.8890	organism=Trypanosoma_brucei_brucei_TREU927	gene_product=kinetoplast-associated	protein6|transcript_product=kinetoplast-associatedprotein6|location=Tb927_10_v5.1:2199362-2199991(+)|protein_length=209|sequence_SO=chromosome|SO=protein_coding_gene|is_pseudo=false
29.09898758	29.09395981	29.68645668	29.6458149	29.61981964	29.74695206	0.87742384	0.838506173	-0.377727509	-1.884369964	Tb927.10.8930	organism=Trypanosoma_brucei_brucei_TREU927	gene_product=paraflagellar	rodcomponent,putative|transcript_product=paraflagellarrodcomponent,putative|location=Tb927_10_v5.1:2215938-2218070(+)|protein_length=710|sequence_SO=chromosome|SO=protein_coding_gene|is_pseudo=false
35.69695663	35.68916702	35.91527557	35.72517014	35.73529434	35.66288757	0.312992526	0.85405547	0.05934906	0.765933295	Tb927.10.8940	organism=Trypanosoma_brucei_brucei_TREU927	gene_product=flagellum	targetingproteinkharon1,putative|transcript_product=flagellumtargetingproteinkharon1,putative|location=Tb927_10_v5.1:2219490-2220725(+)|protein_length=411|sequence_SO=chromosome|SO=protein_coding_gene|is_pseudo=false
26.98685074	29.35992813	29.14102173	29.63892746	26.65948868	26.2660656	0.303444271	0.856674225	0.974439621	0.745804025	Tb927.10.8950	organism=Trypanosoma_brucei_brucei_TREU927	gene_product=kinetoplast-associated	protein4isoform1|transcript_product=kinetoplast-associatedprotein4isoform1|location=Tb927_10_v5.1:2223104-2223484(+)|protein_length=126|sequence_SO=chromosome|SO=protein_coding_gene|is_pseudo=false
26.98685074	29.35992813	29.14102173	29.63892746	26.65948868	26.2660656	0.303444271	0.85602719	0.974439621	0.745804025	Tb927.10.8970	organism=Trypanosoma_brucei_brucei_TREU927	gene_product=kinetoplast-associated	protein4isoform2,HMGbox-containingprotein2isoform2,mitochondrial|transcript_product=kinetoplast-associatedprotein4isoform2|location=Tb927_10_v5.1:2226099-2226482(+)|protein_length=127|sequence_SO=chromosome|SO=protein_coding_gene|is_pseudo=false
30.56637955	30.66288757	30.88285255	30.77705956	30.19601059	30.18423462	0.665084072	0.86637594	0.318271637	1.467166066	Tb927.10.8980	organism=Trypanosoma_brucei_brucei_TREU927	gene_product=hypothetical	protein,conserved|transcript_product=hypotheticalprotein,conserved|location=Tb927_10_v5.1:2227157-2227666(+)|protein_length=169|sequence_SO=chromosome|SO=protein_coding_gene|is_pseudo=false
28.7644577	28.71947098	28.95947456	29.01371765	28.7988472	28.84445763	0.292729247	0.863585185	-0.071206411	-0.723083336	Tb927.10.9150	organism=Trypanosoma_brucei_brucei_TREU927	gene_product=hypothetical	protein,conserved|transcript_product=hypotheticalprotein,conserved|location=Tb927_10_v5.1:2266922-2267824(+)|protein_length=300|sequence_SO=chromosome|SO=protein_coding_gene|is_pseudo=false
30.92592239	31.07367516	31.51088524	31.367239	30.88285255	31.05439758	0.110058432	0.926191723	0.068664551	0.3042021	Tb927.10.9190	organism=Trypanosoma_brucei_brucei_TREU927	gene_product=isoleucyl-tRNA	synthetase,putative|transcript_product=isoleucyl-tRNAsynthetase,putative|location=Tb927_10_v5.1:2274813-2278046(+)|protein_length=1077|sequence_SO=chromosome|SO=protein_coding_gene|is_pseudo=false
30.92592239	31.07367516	31.51088524	31.367239	30.88285255	31.05439758	0.110058432	0.925706806	0.068664551	0.3042021	Tb927.10.9190	organism=Trypanosoma_brucei_brucei_TREU927	gene_product=isoleucyl-tRNA	synthetase,putative|transcript_product=isoleucyl-tRNAsynthetase,putative|location=Tb927_10_v5.1:2274615-2278046(+)|protein_length=1143|sequence_SO=chromosome|SO=protein_coding_gene|is_pseudo=false
26.25169182	26.48922348	27.16038704	26.86230659	24.37782478	23.48000526	0.758075301	0.850009346	1.727055232	1.648711347	Tb927.10.9240	organism=Trypanosoma_brucei_brucei_TREU927	gene_product=Tir	chaperoneprotein(CesT)family,putative|transcript_product=Tirchaperoneprotein(CesT)family,putative|location=Tb927_10_v5.1:2289348-2290445(+)|protein_length=365|sequence_SO=chromosome|SO=protein_coding_gene|is_pseudo=false
29.32173729	30.16038704	30.60222435	30.13613892	29.70964622	29.84146118	0.12202977	0.924255914	0.132367452	0.33416543	Tb927.10.9250	organism=Trypanosoma_brucei_brucei_TREU927	gene_product=adenylyl	cyclase-associatedprotein,putative|transcript_product=adenylylcyclase-associatedprotein,putative|location=Tb927_10_v5.1:2291789-2292598(+)|protein_length=269|sequence_SO=chromosome|SO=protein_coding_gene|is_pseudo=false
25.87173462	25.8646698	25.51653099	25.96278763	25.89966011	25.41377068	0.012242425	0.995435989	-0.007761002	-0.037071432	Tb927.10.930	organism=Trypanosoma_brucei_brucei_TREU927	gene_product=hypothetical	protein,conserved|transcript_product=hypotheticalprotein,conserved|location=Tb927_10_v5.1:253573-255510(+)|protein_length=645|sequence_SO=chromosome|SO=protein_coding_gene|is_pseudo=false
28.87408257	28.79265594	29.05569077	28.31527328	29.83996201	28.93719292	0.098358235	0.931346687	-0.123332977	-0.274440545	Tb927.10.9330	organism=Trypanosoma_brucei_brucei_TREU927	gene_product=hypothetical	protein,conserved|transcript_product=hypotheticalprotein,conserved|location=Tb927_10_v5.1:2309655-2311466(+)|protein_length=603|sequence_SO=chromosome|SO=protein_coding_gene|is_pseudo=false
24.72338295	24.78954887	25.08131599	26.03170586	23.75938797	24.75938797	0.00718624	0.998059371	0.014588674	0.021883225	Tb927.10.9400	organism=Trypanosoma_brucei_brucei_TREU927	gene_product=splicing	factor1|transcript_product=splicingfactor1|location=Tb927_10_v5.1:2324478-2325293(+)|protein_length=271|sequence_SO=chromosome|SO=protein_coding_gene|is_pseudo=false
27.2076931	27.0914402	27.07111931	27.14102173	27.0914402	26.85043144	0.409542014	0.849400582	0.095786413	0.964405857	Tb927.10.9410	organism=Trypanosoma_brucei_brucei_TREU927	gene_product=Selenophosphate	synthetase2|transcript_product=Selenophosphatesynthetase2|location=Tb927_10_v5.1:2325600-2326781(+)|protein_length=393|sequence_SO=chromosome|SO=protein_coding_gene|is_pseudo=false
32.22504044	32.2506752	32.39304733	32.13919449	32.28691864	32.41336823	0.034780361	0.976037089	0.009760539	0.102841812	Tb927.10.9570	organism=Trypanosoma_brucei_brucei_TREU927	gene_product=paraflagellar	rodcomponent,putative|transcript_product=paraflagellarrodcomponent,putative|location=Tb927_10_v5.1:2360337-2363585(+)|protein_length=1082|sequence_SO=chromosome|SO=protein_coding_gene|is_pseudo=false
29.33458138	29.33244705	29.66966057	29.3765831	29.33458138	29.57361984	0.044036286	0.971469811	0.017301559	0.129013453	Tb927.10.9640	organism=Trypanosoma_brucei_brucei_TREU927	gene_product=hypothetical	protein,conserved|transcript_product=hypotheticalprotein,conserved|location=Tb927_10_v5.1:2375341-2376366(+)|protein_length=341|sequence_SO=chromosome|SO=protein_coding_gene|is_pseudo=false
27.31527328	27.51653099	27.60399437	27.55362129	27.44726753	27.28029633	0.16637739	0.906195804	0.051537832	0.441382404	Tb927.10.9650	organism=Trypanosoma_brucei_brucei_TREU927	gene_product=Nucleoporin	NUP152|transcript_product=NucleoporinNUP152|location=Tb927_10_v5.1:2377684-2381904(+)|protein_length=1406|sequence_SO=chromosome|SO=protein_coding_gene|is_pseudo=false
25.95615387	26.11941528	26.34604263	26.32216835	25.80685806	25.75938797	0.346364632	0.857729549	0.177732468	0.835496924	Tb927.10.9660	organism=Trypanosoma_brucei_brucei_TREU927	gene_product=Splicing	factorCRN,putative|transcript_product=SplicingfactorCRN,putative|location=Tb927_10_v5.1:2382374-2384704(+)|protein_length=776|sequence_SO=chromosome|SO=protein_coding_gene|is_pseudo=false
28.28471565	28.1114769	28.10149384	28.07111931	28.08638573	27.87408257	0.791598479	0.870020725	0.155366262	1.71450983	Tb927.10.9740	organism=Trypanosoma_brucei_brucei_TREU927	gene_product=Regulatory	particletriple-AATPasesubunit6|transcript_product=Regulatoryparticletriple-AATPasesubunit6|location=Tb927_10_v5.1:2407538-2408764(+)|protein_length=408|sequence_SO=chromosome|SO=protein_coding_gene|is_pseudo=false
26.57398224	26.87408257	NaN	25.51653099	27.71292877	24.68110275	0.247145527	0.889734708	0.753844897	0.642899209	Tb927.10.9770	organism=Trypanosoma_brucei_brucei_TREU927	gene_product=gamma-tubulin	complexcomponent2|transcript_product=gamma-tubulincomplexcomponent2|location=Tb927_10_v5.1:2419719-2422073(+)|protein_length=784|sequence_SO=chromosome|SO=protein_coding_gene|is_pseudo=false
26.97596359	27.14102173	27.32388687	23.11108017	26.88576508	27.15073776	0.474262656	0.837150623	1.431096395	1.093693662	Tb927.10.9820	organism=Trypanosoma_brucei_brucei_TREU927	gene_product=mitochondrial	intermediatepeptidase|transcript_product=mitochondrialintermediatepeptidase|location=Tb927_10_v5.1:2429634-2431661(+)|protein_length=675|sequence_SO=chromosome|SO=protein_coding_gene|is_pseudo=false
29.44923782	29.25123978	29.4194088	28.7644577	29.1627903	29.28250694	0.836338874	0.871158501	0.303377151	1.802771174	Tb927.10.9830	organism=Trypanosoma_brucei_brucei_TREU927	gene_product=mitochondrial	ATPsynthasesubunitATPTB4|transcript_product=mitochondrialATPsynthasesubunitATPTB4|location=Tb927_10_v5.1:2432159-2432632(+)|protein_length=157|sequence_SO=chromosome|SO=protein_coding_gene|is_pseudo=false
28.65948868	29.09395981	29.17949677	28.86820602	28.78643608	28.62505531	0.5467394	0.832486339	0.217749278	1.236353426	Tb927.10.9870	organism=Trypanosoma_brucei_brucei_TREU927	gene_product=Component	ofmotileflagella12|transcript_product=Componentofmotileflagella12|location=Tb927_10_v5.1:2439063-2439860(+)|protein_length=265|sequence_SO=chromosome|SO=protein_coding_gene|is_pseudo=false
27.29789162	27.33244705	27.50142479	27.44726753	26.89735222	26.67303467	0.7114329	0.865262712	0.37136968	1.557520498	Tb927.10.9920	organism=Trypanosoma_brucei_brucei_TREU927	gene_product=WD40	repeat-containingprotein|transcript_product=WD40repeat-containingprotein|location=Tb927_10_v5.1:2451500-2452732(+)|protein_length=410|sequence_SO=chromosome|SO=protein_coding_gene|is_pseudo=false
25.05672455	25.41053963	25.69444847	26.00195885	22.09506798	22.91889	0.643708971	0.8618	1.715265274	1.425535582	Tb927.10.9970	organism=Trypanosoma_brucei_brucei_TREU927	gene_product=hypothetical	protein,conserved|transcript_product=hypotheticalprotein,conserved|location=Tb927_10_v5.1:2460038-2463112(+)|protein_length=1024|sequence_SO=chromosome|SO=protein_coding_gene|is_pseudo=false
27.38278008	27.39100075	26.34604263	27.47072792	27.08131599	24.40405655	0.283798031	0.871207602	0.721240997	0.704033074	Tb927.11.10010	organism=Trypanosoma_brucei_brucei_TREU927	gene_product=vacuolar	sorting-associatedprotein-like,putative|transcript_product=vacuolarsorting-associatedprotein-like,putative|location=Tb927_11_v5.1:2694426-2695499(+)|protein_length=357|sequence_SO=chromosome|SO=protein_coding_gene|is_pseudo=false
28.25349617	28.3066082	28.19835472	28.25349617	27.32388687	27.60399437	0.883838206	0.844958991	0.525693893	1.897163278	Tb927.11.10020	organism=Trypanosoma_brucei_brucei_TREU927	gene_product=short-chain	dehydrogenase,putative|transcript_product=short-chaindehydrogenase,putative|location=Tb927_11_v5.1:2696570-2697511(+)|protein_length=313|sequence_SO=chromosome|SO=protein_coding_gene|is_pseudo=false
30.21928024	30.3195858	30.25349617	30.38278008	29.9949646	29.81421089	0.515618435	0.824704715	0.200135549	1.175300089	Tb927.11.10060	organism=Trypanosoma_brucei_brucei_TREU927	gene_product=Biotin--acetyl-CoA-carboxylase	ligase,putative|transcript_product=Biotin--acetyl-CoA-carboxylaseligase,putative|location=Tb927_11_v5.1:2700787-2701530(+)|protein_length=247|sequence_SO=chromosome|SO=protein_coding_gene|is_pseudo=false
29.33883667	29.63374138	29.87408257	29.7047081	29.35783386	28.97048759	0.443757532	0.835729167	0.271210353	1.033037817	Tb927.11.10070	organism=Trypanosoma_brucei_brucei_TREU927	gene_product=Bromodomain	factor3,putative|transcript_product=Bromodomainfactor3,putative|location=Tb927_11_v5.1:2702266-2702931(+)|protein_length=221|sequence_SO=chromosome|SO=protein_coding_gene|is_pseudo=false
28.0964756	27.97596359	28.42342186	28.52775764	27.8263855	27.81421089	0.15011151	0.916452016	0.109169006	0.402697866	Tb927.11.10090	organism=Trypanosoma_brucei_brucei_TREU927	gene_product=hypothetical	protein,conserved|transcript_product=hypotheticalprotein,conserved|location=Tb927_11_v5.1:2705556-2706803(+)|protein_length=415|sequence_SO=chromosome|SO=protein_coding_gene|is_pseudo=false
26.51953316	24.52850342	26.43300819	26.98685074	26.57253647	26.8263855	0.664063972	0.867249531	-0.968242645	-1.465179049	Tb927.11.1010	organism=Trypanosoma_brucei_brucei_TREU927	gene_product=chaperone	proteinDnaJ,putative|transcript_product=chaperoneproteinDnaJ,putative|location=Tb927_11_v5.1:258816-259931(+)|protein_length=371|sequence_SO=chromosome|SO=protein_coding_gene|is_pseudo=false
27.6180687	27.53889847	27.90311241	27.0914402	27.61104774	27.52402496	0.643161484	0.859295374	0.277855555	1.424469352	Tb927.11.10120	organism=Trypanosoma_brucei_brucei_TREU927	gene_product=hypothetical	protein,conserved|transcript_product=hypotheticalprotein,conserved|location=Tb927_11_v5.1:2710406-2712814(+)|protein_length=802|sequence_SO=chromosome|SO=protein_coding_gene|is_pseudo=false
26.44411087	26.75174713	26.47691917	26.32902908	26.87408257	26.81421089	0.226649492	0.894842801	-0.114848455	-0.579368152	Tb927.11.10130	organism=Trypanosoma_brucei_brucei_TREU927	gene_product=hypothetical	protein,conserved|transcript_product=hypotheticalprotein,conserved|location=Tb927_11_v5.1:2713503-2714477(+)|protein_length=324|sequence_SO=chromosome|SO=protein_coding_gene|is_pseudo=false
30.61981964	30.34095955	30.26472473	30.81573868	30.46294975	30.39304733	0.366574135	0.850743455	-0.148743947	-0.877090198	Tb927.11.1020	organism=Trypanosoma_brucei_brucei_TREU927	gene_product=ribokinase,	putative|transcript_product=ribokinase,putative|location=Tb927_11_v5.1:260682-261683(+)|protein_length=333|sequence_SO=chromosome|SO=protein_coding_gene|is_pseudo=false
29.24671745	28.38278008	28.58262062	28.546278	28.0348568	27.97596359	0.802550472	0.877636364	0.551673253	1.736064164	Tb927.11.10200	organism=Trypanosoma_brucei_brucei_TREU927	gene_product=hypothetical	protein,conserved|transcript_product=hypotheticalprotein,conserved|location=Tb927_11_v5.1:2728749-2730221(+)|protein_length=490|sequence_SO=chromosome|SO=protein_coding_gene|is_pseudo=false
25.73376083	25.45199013	26.1487999	26.88576508	20.40665436	23.88576508	0.472314688	0.833523596	2.052122116	1.089833342	Tb927.11.10210	organism=Trypanosoma_brucei_brucei_TREU927	gene_product=hypothetical	protein,conserved|transcript_product=hypotheticalprotein,conserved|location=Tb927_11_v5.1:2730899-2733781(+)|protein_length=960|sequence_SO=chromosome|SO=protein_coding_gene|is_pseudo=false
27.92592239	28.06085205	28.06085205	27.92592239	26.99765778	21.51171494	0.562675064	0.835082621	2.537443797	1.267527874	Tb927.11.10220	organism=Trypanosoma_brucei_brucei_TREU927	gene_product=hypothetical	protein,conserved|transcript_product=hypotheticalprotein,conserved|location=Tb927_11_v5.1:2734544-2734900(+)|protein_length=118|sequence_SO=chromosome|SO=protein_coding_gene|is_pseudo=false
26.23534966	26.83845901	26.88576508	26.6320076	25.70503807	25.88110352	0.755842128	0.847777262	0.580474854	1.6443367	Tb927.11.10270	organism=Trypanosoma_brucei_brucei_TREU927	gene_product=Golgi	SNAPreceptorcomplexmember1,putative|transcript_product=GolgiSNAPreceptorcomplexmember1,putative|location=Tb927_11_v5.1:2742752-2743549(+)|protein_length=265|sequence_SO=chromosome|SO=protein_coding_gene|is_pseudo=false
30.61104774	29.96774292	30.3195858	30.21928024	30.51088524	30.26472473	0.053574471	0.967352235	-0.032171249	-0.155517893	Tb927.11.10300	organism=Trypanosoma_brucei_brucei_TREU927	gene_product=hypothetical	protein,conserved|transcript_product=hypotheticalprotein,conserved|location=Tb927_11_v5.1:2749800-2751035(+)|protein_length=411|sequence_SO=chromosome|SO=protein_coding_gene|is_pseudo=false
24.81421089	25.1680603	25.19084167	NaN	24.61526489	24.66492271	1.107952538	0.841644444	0.417610486	2.634971923	Tb927.11.10340	organism=Trypanosoma_brucei_brucei_TREU927	gene_product=Serine/threonine-protein	phosphatasePGAM5,mitochondrial,putative|transcript_product=Serine/threonine-proteinphosphatasePGAM5,mitochondrial,putative|location=Tb927_11_v5.1:2758474-2759388(+)|protein_length=304|sequence_SO=chromosome|SO=protein_coding_gene|is_pseudo=false
25.28559685	25.41377068	25.75429916	26.26963615	20.7634449	24.33756065	0.450545463	0.833872611	1.69434166	1.046574373	Tb927.11.10370	organism=Trypanosoma_brucei_brucei_TREU927	gene_product=glycosyl	hydrolase-likeprotein|transcript_product=glycosylhydrolase-likeprotein|location=Tb927_11_v5.1:2764624-2767791(+)|protein_length=1055|sequence_SO=chromosome|SO=protein_coding_gene|is_pseudo=false
27.73246765	27.90884781	28.42742348	28.37451172	27.42342186	27.1213932	0.372018403	0.848320988	0.383137385	0.888233494	Tb927.11.10430	organism=Trypanosoma_brucei_brucei_TREU927	gene_product=dynein	regulatorycomplexprotein9,putative|transcript_product=dyneinregulatorycomplexprotein9,putative|location=Tb927_11_v5.1:2778167-2779873(+)|protein_length=568|sequence_SO=chromosome|SO=protein_coding_gene|is_pseudo=false
27.50142479	28.10149384	27.91456223	27.27141953	26.69975281	26.46606636	1.58349753	0.79447619	1.026747386	3.448436474	Tb927.11.10480	organism=Trypanosoma_brucei_brucei_TREU927	gene_product=PQQ-like	domain/WDdomain,G-betarepeat/Utp21specificWD40associatedputativedomaincontainingprotein,putative|transcript_product=PQQ-likedomain/WDdomain,G-betarepeat/Utp21specificWD40associatedputativedomaincontainingprotein,putative|location=Tb927_11_v5.1:2789305-2792232(+)|protein_length=975|sequence_SO=chromosome|SO=protein_coding_gene|is_pseudo=false
31.12386131	31.13613892	31.16038704	31.07367516	31.09898758	31.09270096	1.766222629	0.7216	0.051674525	3.928072086	Tb927.11.10510	organism=Trypanosoma_brucei_brucei_TREU927	gene_product=ubiquinone	biosynthesismethyltransferase,putative|transcript_product=ubiquinonebiosynthesismethyltransferase,putative|location=Tb927_11_v5.1:2797106-2797972(+)|protein_length=288|sequence_SO=chromosome|SO=protein_coding_gene|is_pseudo=false
29.7047081	29.84445763	29.91170883	29.85786438	29.82790184	29.81726456	0.079747368	0.945971014	-0.014052073	-0.226044057	Tb927.11.10540	organism=Trypanosoma_brucei_brucei_TREU927	gene_product=hypothetical	protein,conserved|transcript_product=hypotheticalprotein,conserved|location=Tb927_11_v5.1:2804994-2807561(+)|protein_length=855|sequence_SO=chromosome|SO=protein_coding_gene|is_pseudo=false
24.98032761	24.8764267	25.31007957	24.68645668	24.1332016	25.29963875	0.410498813	0.848551456	0.34917895	0.966334934	Tb927.11.10550	organism=Trypanosoma_brucei_brucei_TREU927	gene_product=hypothetical	protein,conserved|transcript_product=hypotheticalprotein,conserved|location=Tb927_11_v5.1:2808616-2811096(+)|protein_length=826|sequence_SO=chromosome|SO=protein_coding_gene|is_pseudo=false
23.54037857	25.0484314	28.37036133	28.72598457	22.65621948	24.10149384	0.07441281	0.947153732	0.491824468	0.211914843	Tb927.11.10560	organism=Trypanosoma_brucei_brucei_TREU927	gene_product=eukaryotic	translationinitiationfactor4gamma4|transcript_product=eukaryotictranslationinitiationfactor4gamma4|location=Tb927_11_v5.1:2812025-2814118(+)|protein_length=697|sequence_SO=chromosome|SO=protein_coding_gene|is_pseudo=false
28.27141953	28.35363388	28.93156815	29.51653099	28.39100075	28.38689613	0.2236582	0.890782495	-0.24593544	-0.572694175	Tb927.11.10620	organism=Trypanosoma_brucei_brucei_TREU927	gene_product=hypothetical	protein,conserved|transcript_product=hypotheticalprotein,conserved|location=Tb927_11_v5.1:2828967-2829542(+)|protein_length=191|sequence_SO=chromosome|SO=protein_coding_gene|is_pseudo=false
28.88576508	28.94558907	28.89446449	29.00034714	29.1114769	28.68979263	0.069231181	0.953260677	-0.025266012	-0.198074329	Tb927.11.10660	organism=Trypanosoma_brucei_brucei_TREU927	gene_product=Basal	bodyprotein|transcript_product=Basalbodyprotein|location=Tb927_11_v5.1:2840342-2856547(+)|protein_length=5401|sequence_SO=chromosome|SO=protein_coding_gene|is_pseudo=false
30.21928024	30.35152817	30.4919014	30.61981964	30.18423462	30.09898758	0.107032347	0.926814583	0.053222656	0.296551236	Tb927.11.10690	organism=Trypanosoma_brucei_brucei_TREU927	gene_product=hypothetical	protein,conserved|transcript_product=hypotheticalprotein,conserved|location=Tb927_11_v5.1:2862376-2863602(+)|protein_length=408|sequence_SO=chromosome|SO=protein_coding_gene|is_pseudo=false
24.62644958	25.22066498	26.17569542	26.88576508	23.94948959	23.25349617	0.20768691	0.894199747	0.644686381	0.536774603	Tb927.11.10700	organism=Trypanosoma_brucei_brucei_TREU927	gene_product=glucosidase	IIbetasubunit-likeprotein,putative|transcript_product=glucosidaseIIbetasubunit-likeprotein,putative|location=Tb927_11_v5.1:2863855-2864643(+)|protein_length=262|sequence_SO=chromosome|SO=protein_coding_gene|is_pseudo=false
23.76951218	24.44252968	26.55362129	26.6180687	23.85756874	23.65403366	0.057651108	0.965829622	0.21199735	0.166708945	Tb927.11.10740	organism=Trypanosoma_brucei_brucei_TREU927	gene_product=vacuolar	sorting-associatedprotein-like,putative|transcript_product=vacuolarsorting-associatedprotein-like,putative|location=Tb927_11_v5.1:2876705-2877361(+)|protein_length=218|sequence_SO=chromosome|SO=protein_coding_gene|is_pseudo=false
30.92592239	30.94698334	31.09898758	31.14831352	30.96774292	30.75334167	0.096653362	0.932793439	0.034165064	0.270062541	Tb927.11.10760	organism=Trypanosoma_brucei_brucei_TREU927	gene_product=kinesin-D	|transcript_product=kinesin-D|location=Tb927_11_v5.1:2879951-2881804(+)|protein_length=617|sequence_SO=chromosome|SO=protein_coding_gene|is_pseudo=false
22.97421265	22.85756874	23.45512962	23.58691978	22.70133972	22.94770813	0.017567838	0.992755877	0.016981125	0.052889738	Tb927.11.10770	organism=Trypanosoma_brucei_brucei_TREU927	gene_product=VHS	domaincontainingprotein,putative|transcript_product=VHSdomaincontainingprotein,putative|location=Tb927_11_v5.1:2883543-2884919(+)|protein_length=458|sequence_SO=chromosome|SO=protein_coding_gene|is_pseudo=false
27.61104774	27.97048759	28.21697044	27.97596359	28.46294975	28.38689613	0.669598731	0.859166667	-0.342434565	-1.475960522	Tb927.11.10780	organism=Trypanosoma_brucei_brucei_TREU927	gene_product=Voltage-dependent	anionchannel,putative|transcript_product=Voltage-dependentanionchannel,putative|location=Tb927_11_v5.1:2885617-2886456(+)|protein_length=279|sequence_SO=chromosome|SO=protein_coding_gene|is_pseudo=false
31.97117233	32.48231506	32.27586365	32.16038895	32.36723709	32.38277817	0.134986726	0.917854785	-0.060351054	-0.366077651	Tb927.11.10790	organism=Trypanosoma_brucei_brucei_TREU927	gene_product=40S	ribosomalproteinSA,putative|transcript_product=40SribosomalproteinSA,putative|location=Tb927_11_v5.1:2886940-2887674(+)|protein_length=244|sequence_SO=chromosome|SO=protein_coding_gene|is_pseudo=false
26.60399437	27.0083847	26.7644577	27.34095955	27.01903152	26.50597382	0.237622291	0.895039242	-0.163042704	-0.603712948	Tb927.11.10810	organism=Trypanosoma_brucei_brucei_TREU927	gene_product=pumillio/PUF	RNAbindingprotein11|transcript_product=pumillio/PUFRNAbindingprotein11|location=Tb927_11_v5.1:2889600-2892140(+)|protein_length=846|sequence_SO=chromosome|SO=protein_coding_gene|is_pseudo=false
26.44884491	26.50294113	26.71292877	26.35783386	26.31354332	26.96499252	0.013888876	0.993737102	0.009448369	0.041981217	Tb927.11.10860	organism=Trypanosoma_brucei_brucei_TREU927	gene_product=20S-pre-rRNA	D-siteendonucleaseNOB1|transcript_product=20S-pre-rRNAD-siteendonucleaseNOB1|location=Tb927_11_v5.1:2900760-2902058(+)|protein_length=432|sequence_SO=chromosome|SO=protein_coding_gene|is_pseudo=false
27.44726753	27.1213932	27.27141953	27.1213932	27.07111931	28.02960014	0.14540522	0.918351351	-0.127344131	-0.39137268	Tb927.11.10870	organism=Trypanosoma_brucei_brucei_TREU927	gene_product=32	kDaER-associatedprotein|transcript_product=32kDaER-associatedprotein|location=Tb927_11_v5.1:2902553-2903281(+)|protein_length=242|sequence_SO=chromosome|SO=protein_coding_gene|is_pseudo=false
35.34691238	35.56126785	35.29652405	35.27239227	35.07925034	35.54409027	0.260788391	0.883249647	0.102990468	0.654447471	Tb927.11.1090	organism=Trypanosoma_brucei_brucei_TREU927	gene_product=calpain-like	protein,putative|transcript_product=calpain-likeprotein,putative|location=Tb927_11_v5.1:279194-296707(+)|protein_length=5837|sequence_SO=chromosome|SO=protein_coding_gene|is_pseudo=false
35.33031082	35.54409027	35.28278351	35.25841904	35.06326294	35.53542709	0.249494625	0.888146207	0.100025177	0.629821697	Tb927.11.1100	organism=Trypanosoma_brucei_brucei_TREU927	gene_product=cysteine	peptidase,ClanCA,familyC2,putative|transcript_product=cysteinepeptidase,ClanCA,familyC2,putative|location=Tb927_11_v5.1:296736-300026(+)|protein_length=1096|sequence_SO=chromosome|SO=protein_coding_gene|is_pseudo=false
27.02960014	26.8263855	27.07111931	25.82152939	26.83845901	26.78954887	0.656316846	0.864729282	0.492522558	1.450089802	Tb927.11.11000	organism=Trypanosoma_brucei_brucei_TREU927	gene_product=Calponin	homology(CH)domaincontainingprotein,putative|transcript_product=Calponinhomology(CH)domaincontainingprotein,putative|location=Tb927_11_v5.1:2940916-2942397(+)|protein_length=493|sequence_SO=chromosome|SO=protein_coding_gene|is_pseudo=false
31.58888626	31.55727768	31.37243843	31.35678482	31.26472473	31.58888626	0.364440292	0.847045808	0.102735519	0.872715771	Tb927.11.11010	organism=Trypanosoma_brucei_brucei_TREU927	gene_product=microtubule	innerproteinMC1|transcript_product=microtubuleinnerproteinMC1|location=Tb927_11_v5.1:2943505-2944551(+)|protein_length=348|sequence_SO=chromosome|SO=protein_coding_gene|is_pseudo=false
29.84595299	29.78954887	29.8096199	29.6180687	29.74213982	29.70140648	1.478742417	0.829454545	0.127835592	3.190223459	Tb927.11.11080	organism=Trypanosoma_brucei_brucei_TREU927	gene_product=Nucleoporin	NUP149|transcript_product=NucleoporinNUP149|location=Tb927_11_v5.1:2966930-2971249(+)|protein_length=1439|sequence_SO=chromosome|SO=protein_coding_gene|is_pseudo=false
27.04009247	26.97596359	27.27141953	27.42342186	25.22434998	21.93876457	0.630296346	0.859490534	2.233646393	1.399413591	Tb927.11.11090	organism=Trypanosoma_brucei_brucei_TREU927	gene_product=Nucleoporin	NUP140|transcript_product=NucleoporinNUP140|location=Tb927_11_v5.1:2971402-2975796(+)|protein_length=1464|sequence_SO=chromosome|SO=protein_coding_gene|is_pseudo=false
35.34691238	35.55841827	35.29652405	35.27932739	35.07925034	35.54409027	0.252490664	0.888436414	0.099728902	0.63637398	Tb927.11.1110	organism=Trypanosoma_brucei_brucei_TREU927	gene_product=calpain,	putative|transcript_product=calpain,putative|location=Tb927_11_v5.1:310409-314971(+)|protein_length=1520|sequence_SO=chromosome|SO=protein_coding_gene|is_pseudo=false
28.546278	28.35363388	28.34519577	28.39917374	27.99226379	27.62505531	0.813472949	0.886216066	0.409538269	1.757592129	Tb927.11.11140	organism=Trypanosoma_brucei_brucei_TREU927	gene_product=hypothetical	protein|transcript_product=hypotheticalprotein|location=Tb927_11_v5.1:2980951-2983929(+)|protein_length=992|sequence_SO=chromosome|SO=protein_coding_gene|is_pseudo=false
27.96499252	28.21697044	29.24898148	29.36202049	27.60399437	26.99765778	0.237485184	0.894172973	0.489090602	0.603410052	Tb927.11.11170	organism=Trypanosoma_brucei_brucei_TREU927	gene_product=hypothetical	protein,conserved|transcript_product=hypotheticalprotein,conserved|location=Tb927_11_v5.1:2989624-2990139(+)|protein_length=171|sequence_SO=chromosome|SO=protein_coding_gene|is_pseudo=false
28.14102173	28.98413658	30.30877876	30.27586365	26.93156815	27.87993622	0.265127942	0.882600284	0.782189687	0.663857713	Tb927.11.11210	organism=Trypanosoma_brucei_brucei_TREU927	gene_product=paraflagellar	rodcomponent,putative|transcript_product=paraflagellarrodcomponent,putative|location=Tb927_11_v5.1:2994154-2995236(+)|protein_length=360|sequence_SO=chromosome|SO=protein_coding_gene|is_pseudo=false
30.86082649	30.98820686	31.23649025	31.01504707	30.4919014	30.60222435	0.774176712	0.861081081	0.325450261	1.680283381	Tb927.11.11220	organism=Trypanosoma_brucei_brucei_TREU927	gene_product=dynein	heavychain,putative|transcript_product=dyneinheavychain,putative|location=Tb927_11_v5.1:2996095-3008823(+)|protein_length=4242|sequence_SO=chromosome|SO=protein_coding_gene|is_pseudo=false
25.80931282	26.42502403	26.02326775	24.09345627	25.76192474	26.29614067	0.437813128	0.837498973	0.702027639	1.021163224	Tb927.11.11250	organism=Trypanosoma_brucei_brucei_TREU927	gene_product=cytosolic	malatedehydrogenase|transcript_product=cytosolicmalatedehydrogenase|location=Tb927_11_v5.1:3011678-3012664(+)|protein_length=328|sequence_SO=chromosome|SO=protein_coding_gene|is_pseudo=false
29.69145584	29.72435951	29.45512962	29.33883667	29.42942047	29.26472473	1.343234183	0.809698113	0.279321035	2.872161717	Tb927.11.11290	organism=Trypanosoma_brucei_brucei_TREU927	gene_product=heat	shockprotein70,putative|transcript_product=heatshockprotein70,putative|location=Tb927_11_v5.1:3020888-3022918(+)|protein_length=676|sequence_SO=chromosome|SO=protein_coding_gene|is_pseudo=false
29.36828041	29.42141724	28.8203125	29.28692055	29.1064949	28.99765778	0.127542172	0.923356522	0.072978973	0.347805779	Tb927.11.1130	organism=Trypanosoma_brucei_brucei_TREU927	gene_product=calpain-like	cysteinepeptidase,putative|transcript_product=calpain-likecysteinepeptidase,putative|location=Tb927_11_v5.1:317520-333722(+)|protein_length=5400|sequence_SO=chromosome|SO=protein_coding_gene|is_pseudo=false
34.54121017	34.6575737	34.6734581	34.68916702	34.22647476	34.32361603	0.649246611	0.862557971	0.21099472	1.436320124	Tb927.11.11330	organism=Trypanosoma_brucei_brucei_TREU927	gene_product=heat	shockprotein70|transcript_product=heatshockprotein70|location=Tb927_11_v5.1:3028681-3030666(+)|protein_length=661|sequence_SO=chromosome|SO=protein_coding_gene|is_pseudo=false
34.85619736	34.804245	34.86544418	35.04302979	34.87004471	34.94174576	0.956302213	0.877770751	-0.109644572	-2.04284543	Tb927.11.11360	organism=Trypanosoma_brucei_brucei_TREU927	gene_product=receptor	foractivatedCkinase1|transcript_product=receptorforactivatedCkinase1|location=Tb927_11_v5.1:3036010-3036966(+)|protein_length=318|sequence_SO=chromosome|SO=protein_coding_gene|is_pseudo=false
30.66288757	30.86820602	30.90454865	30.79265594	31.08638573	30.48231506	0.044520083	0.971761927	0.024761836	0.130368941	Tb927.11.11460	organism=Trypanosoma_brucei_brucei_TREU927	gene_product=Mitochondrial	importreceptorsubunitATOM69|transcript_product=MitochondrialimportreceptorsubunitATOM69|location=Tb927_11_v5.1:3069550-3071421(+)|protein_length=623|sequence_SO=chromosome|SO=protein_coding_gene|is_pseudo=false
28.78019142	28.97596359	28.95393562	28.43539429	29.20069504	28.83243561	0.128790212	0.923265795	0.080521901	0.350880798	Tb927.11.11480	organism=Trypanosoma_brucei_brucei_TREU927	gene_product=Trichohyalin,	putative|transcript_product=Trichohyalin,putative|location=Tb927_11_v5.1:3075484-3077460(+)|protein_length=658|sequence_SO=chromosome|SO=protein_coding_gene|is_pseudo=false
30.77705956	30.6458149	30.60222435	30.45316887	30.51088524	30.54811668	1.346801142	0.8175	0.170976003	2.88032078	Tb927.11.1150	organism=Trypanosoma_brucei_brucei_TREU927	gene_product=radial	spokeprotein3|transcript_product=radialspokeprotein3|location=Tb927_11_v5.1:335897-336895(+)|protein_length=332|sequence_SO=chromosome|SO=protein_coding_gene|is_pseudo=false
25.84565544	26.19272232	26.27675247	26.33073997	25.8834362	25.97377586	0.07868985	0.947199601	0.042392731	0.223252563	Tb927.11.11510	organism=Trypanosoma_brucei_brucei_TREU927	gene_product=hd	phosphohydrolasefamilyprotein|transcript_product=hdphosphohydrolasefamilyprotein|location=Tb927_11_v5.1:3085404-3086285(+)|protein_length=293|sequence_SO=chromosome|SO=protein_coding_gene|is_pseudo=false
24.33756065	24.22434998	25.80931282	24.83364296	24.23169136	24.48615837	0.194393035	0.899214286	0.273243586	0.506488238	Tb927.11.11530	organism=Trypanosoma_brucei_brucei_TREU927	gene_product=histone	acetyltransferase,putative|transcript_product=histoneacetyltransferase,putative|location=Tb927_11_v5.1:3089171-3090985(+)|protein_length=604|sequence_SO=chromosome|SO=protein_coding_gene|is_pseudo=false
28.78954887	28.79265594	28.88866997	28.69643974	28.96499252	28.92874718	0.166164621	0.905620489	-0.039768219	-0.440880792	Tb927.11.11550	organism=Trypanosoma_brucei_brucei_TREU927	gene_product=DNA	topoisomeraseIIalpha,putative|transcript_product=DNAtopoisomeraseIIalpha,putative|location=Tb927_11_v5.1:3091579-3095946(+)|protein_length=1455|sequence_SO=chromosome|SO=protein_coding_gene|is_pseudo=false
27.91456223	27.70635605	27.92592239	27.50899696	28.16038704	27.97048759	0.0517267	0.966678144	-0.03101031	-0.150418885	Tb927.11.11560	organism=Trypanosoma_brucei_brucei_TREU927	gene_product=DNA	topoisomeraseIIbeta,putative|transcript_product=DNAtopoisomeraseIIbeta,putative|location=Tb927_11_v5.1:3097762-3102036(+)|protein_length=1424|sequence_SO=chromosome|SO=protein_coding_gene|is_pseudo=false
25.88110352	25.91570282	25.83122826	26.35783386	25.89966011	26.07111931	0.793680043	0.872806283	-0.23352623	-1.718604139	Tb927.11.11570	organism=Trypanosoma_brucei_brucei_TREU927	gene_product=Translation	initiationfactoreIF-2Bsubunitepsilon,putative|transcript_product=TranslationinitiationfactoreIF-2Bsubunitepsilon,putative|location=Tb927_11_v5.1:3102890-3105292(+)|protein_length=800|sequence_SO=chromosome|SO=protein_coding_gene|is_pseudo=false
30.45316887	30.88285255	30.44332123	30.80039024	30.30877876	30.26472473	0.236658206	0.89529237	0.135149638	0.601582413	Tb927.11.11590	organism=Trypanosoma_brucei_brucei_TREU927	gene_product=Eukaryotic	translationinitiationfactor3subunitE|transcript_product=Eukaryotictranslationinitiationfactor3subunitE|location=Tb927_11_v5.1:3108534-3109775(+)|protein_length=413|sequence_SO=chromosome|SO=protein_coding_gene|is_pseudo=false
31.02168083	31.21349907	31.27586365	31.23649025	31.21349907	31.24218178	0.321734344	0.847335931	-0.060375849	-0.784270369	Tb927.11.11680	organism=Trypanosoma_brucei_brucei_TREU927	gene_product=2-oxoglutarate	dehydrogenaseE2component,putative|transcript_product=2-oxoglutaratedehydrogenaseE2component,putative|location=Tb927_11_v5.1:3132684-3133835(+)|protein_length=383|sequence_SO=chromosome|SO=protein_coding_gene|is_pseudo=false
31.23077583	31.38792229	31.58888626	31.367239	31.30877876	31.48231506	0.048742265	0.968795433	0.016417185	0.142147518	Tb927.11.11690	organism=Trypanosoma_brucei_brucei_TREU927	gene_product=Vacuolar	protonpumpsubunitB,putative|transcript_product=VacuolarprotonpumpsubunitB,putative|location=Tb927_11_v5.1:3135820-3137307(+)|protein_length=495|sequence_SO=chromosome|SO=protein_coding_gene|is_pseudo=false
19.83151817	20.52611732	27.0083847	28.02432632	23.94948959	24.80439758	0.531520653	0.816467266	-3.137397766	-1.206528969	Tb927.11.11700	organism=Trypanosoma_brucei_brucei_TREU927	gene_product=nucleotidyl	transferase,putative|transcript_product=nucleotidyltransferase,putative|location=Tb927_11_v5.1:3138674-3140431(+)|protein_length=585|sequence_SO=chromosome|SO=protein_coding_gene|is_pseudo=false
27.14102173	27.67976189	27.39100075	27.79575539	27.51653099	27.97596359	0.809107227	0.878423913	-0.358821869	-1.748983465	Tb927.11.11720	organism=Trypanosoma_brucei_brucei_TREU927	gene_product=FG-GAP	repeatprotein,putative|transcript_product=FG-GAPrepeatprotein,putative|location=Tb927_11_v5.1:3143024-3144892(+)|protein_length=622|sequence_SO=chromosome|SO=protein_coding_gene|is_pseudo=false
24.96278763	25.49533653	25.97814751	26.42021179	26.21141052	26.42021179	1.352307152	0.81968932	-0.871854146	-2.892936869	Tb927.11.11730	organism=Trypanosoma_brucei_brucei_TREU927	gene_product=MRP	protein,putative|transcript_product=MRPprotein,putative|location=Tb927_11_v5.1:3145895-3146749(+)|protein_length=284|sequence_SO=chromosome|SO=protein_coding_gene|is_pseudo=false
28.31094742	28.5052166	28.34942055	27.89157104	28.27586365	28.14102173	1.054776916	0.851821782	0.285709381	2.244814581	Tb927.11.11770	organism=Trypanosoma_brucei_brucei_TREU927	gene_product=Eukaryotic	translationinitiationfactor0.004|transcript_product=Eukaryotictranslationinitiationfactor0.004|location=Tb927_11_v5.1:3155592-3156920(+)|protein_length=442|sequence_SO=chromosome|SO=protein_coding_gene|is_pseudo=false
34.95046234	34.75533295	34.83281326	35.10680771	35.04302979	34.4209137	0.015714642	0.993876521	-0.010714213	-0.04740548	Tb927.11.11820	organism=Trypanosoma_brucei_brucei_TREU927	gene_product=40S	ribosomalproteinS17,putative|transcript_product=40SribosomalproteinS17,putative|location=Tb927_11_v5.1:3172418-3172846(+)|protein_length=142|sequence_SO=chromosome|SO=protein_coding_gene|is_pseudo=false
30.25349617	30.40324402	30.35152817	30.38278008	30.66288757	29.89735222	0.032190835	0.978242732	0.021749496	0.095436293	Tb927.11.11900	organism=Trypanosoma_brucei_brucei_TREU927	gene_product=Coatomer	subunitgamma|transcript_product=Coatomersubunitgamma|location=Tb927_11_v5.1:3188010-3190646(+)|protein_length=878|sequence_SO=chromosome|SO=protein_coding_gene|is_pseudo=false
32.44578934	32.43837357	32.53194427	32.21349716	31.9848156	31.91883278	1.997580707	0.841636364	0.432987213	4.596701591	Tb927.11.11965	organism=Trypanosoma_brucei_brucei_TREU927	gene_product=cytoskeleton-associated	protein,putative|transcript_product=cytoskeleton-associatedprotein,putative|location=Tb927_11_v5.1:3205879-3206244(-)|protein_length=121|sequence_SO=chromosome|SO=protein_coding_gene|is_pseudo=false
27.38278008	27.07111931	25.42981911	27.74534988	26.75174713	26.69975281	0.249586503	0.888510697	-0.437710444	-0.630022845	Tb927.11.1210	organism=Trypanosoma_brucei_brucei_TREU927	gene_product=Domain	ofunknownfunction(DUF4470)/Domainofunknownfunction(DUF4471),putative|transcript_product=Domainofunknownfunction(DUF4470)/Domainofunknownfunction(DUF4471),putative|location=Tb927_11_v5.1:352827-354518(+)|protein_length=563|sequence_SO=chromosome|SO=protein_coding_gene|is_pseudo=false
32.02828217	32.06085205	32.12694168	32.41588974	31.97801018	31.88649178	0.044106171	0.971892402	-0.021438599	-0.129209329	Tb927.11.12150	organism=Trypanosoma_brucei_brucei_TREU927	gene_product=flagellar	pocketcytoskeletalproteinbilbo1|transcript_product=flagellarpocketcytoskeletalproteinbilbo1|location=Tb927_11_v5.1:3249176-3250939(+)|protein_length=587|sequence_SO=chromosome|SO=protein_coding_gene|is_pseudo=false
24.72338295	24.33756065	25.6320076	25.38113022	25.47382736	25.32731628	0.572056478	0.840475073	-0.496440887	-1.285858204	Tb927.11.12190	organism=Trypanosoma_brucei_brucei_TREU927	gene_product=FHA	domaincontainingprotein,putative|transcript_product=FHAdomaincontainingprotein,putative|location=Tb927_11_v5.1:3261071-3262744(+)|protein_length=557|sequence_SO=chromosome|SO=protein_coding_gene|is_pseudo=false
25.26785278	25.64306259	26.01478195	26.18328857	24.67033577	24.88576508	0.310809661	0.85289671	0.395435969	0.761340902	Tb927.11.12210	organism=Trypanosoma_brucei_brucei_TREU927	gene_product=Domain	ofunknownfunction(DUF4586),putative|transcript_product=Domainofunknownfunction(DUF4586),putative|location=Tb927_11_v5.1:3264668-3265543(+)|protein_length=291|sequence_SO=chromosome|SO=protein_coding_gene|is_pseudo=false
27.71292877	28.34942055	28.81421089	28.52028275	29.04009247	27.29789162	0.003284045	0.999618126	0.006097794	0.010044578	Tb927.11.12220	organism=Trypanosoma_brucei_brucei_TREU927	gene_product=catalytic	subunitofthevacuolartransporterchaperone4|transcript_product=catalyticsubunitofthevacuolartransporterchaperone4|location=Tb927_11_v5.1:3267280-3269661(+)|protein_length=793|sequence_SO=chromosome|SO=protein_coding_gene|is_pseudo=false
26.77705956	26.69975281	26.57542419	26.42981911	26.65948868	26.68645668	0.386588907	0.837818841	0.092157364	0.91793718	Tb927.11.12300	organism=Trypanosoma_brucei_brucei_TREU927	gene_product=hypothetical	protein,conserved|transcript_product=hypotheticalprotein,conserved|location=Tb927_11_v5.1:3288580-3289161(+)|protein_length=193|sequence_SO=chromosome|SO=protein_coding_gene|is_pseudo=false
26.68645668	27.2624855	27.87993622	27.652668	25.94948959	25.63478088	0.532217623	0.818206186	0.863979975	1.207896087	Tb927.11.12360	organism=Trypanosoma_brucei_brucei_TREU927	gene_product=ankyrin	repeatprotein,putative|transcript_product=ankyrinrepeatprotein,putative|location=Tb927_11_v5.1:3302247-3302726(+)|protein_length=159|sequence_SO=chromosome|SO=protein_coding_gene|is_pseudo=false
26.94279671	27.28029633	28.2624855	28.36619759	25.11346626	26.6458149	0.315720572	0.851987635	0.786699931	0.771664962	Tb927.11.12410	organism=Trypanosoma_brucei_brucei_TREU927	gene_product=kinetoplastid	kinetochoreprotein10|transcript_product=kinetoplastidkinetochoreprotein10|location=Tb927_11_v5.1:3315319-3316716(+)|protein_length=465|sequence_SO=chromosome|SO=protein_coding_gene|is_pseudo=false
26.94279671	27.28029633	28.2624855	28.36619759	25.11346626	26.6458149	0.315720572	0.85132973	0.786699931	0.771664962	Tb927.11.12420	organism=Trypanosoma_brucei_brucei_TREU927	gene_product=kinetoplastid	kinetochoreprotein19|transcript_product=kinetoplastidkinetochoreprotein19|location=Tb927_11_v5.1:3322562-3324016(+)|protein_length=484|sequence_SO=chromosome|SO=protein_coding_gene|is_pseudo=false
26.4582634	27.18895721	27.28029633	27.19835472	26.96499252	30.3195858	0.460071542	0.829792208	-1.185138702	-1.065531926	Tb927.11.12470	organism=Trypanosoma_brucei_brucei_TREU927	gene_product=Mon2	domain-containingprotein|transcript_product=Mon2domain-containingprotein|location=Tb927_11_v5.1:3339362-3345949(+)|protein_length=2195|sequence_SO=chromosome|SO=protein_coding_gene|is_pseudo=false
26.95393562	26.92025375	27.16997337	27.14102173	27.23534966	26.86230659	0.1805878	0.896921429	-0.064838409	-0.474633778	Tb927.11.12480	organism=Trypanosoma_brucei_brucei_TREU927	gene_product=Kinetochore	interactingphosphatase7|transcript_product=Kinetochoreinteractingphosphatase7|location=Tb927_11_v5.1:3346414-3348327(+)|protein_length=637|sequence_SO=chromosome|SO=protein_coding_gene|is_pseudo=false
26.21881866	26.92025375	26.88576508	27.56092453	24.91798019	27.22618866	0.042143505	0.972381579	0.10658137	0.123698604	Tb927.11.12500	organism=Trypanosoma_brucei_brucei_TREU927	gene_product=hypothetical	protein,conserved|transcript_product=hypotheticalprotein,conserved|location=Tb927_11_v5.1:3352205-3353260(+)|protein_length=351|sequence_SO=chromosome|SO=protein_coding_gene|is_pseudo=false
31.23077583	30.74534988	30.96085548	30.97459602	30.59334755	30.62853622	0.593960194	0.842027907	0.246833801	1.328604706	Tb927.11.12530	organism=Trypanosoma_brucei_brucei_TREU927	gene_product=Flagellum	attachmentzoneprotein3|transcript_product=Flagellumattachmentzoneprotein3|location=Tb927_11_v5.1:3358894-3361314(+)|protein_length=806|sequence_SO=chromosome|SO=protein_coding_gene|is_pseudo=false
29.37451172	30.36202049	30.52028275	31.02168083	28.32817268	28.39917374	0.365266519	0.847590633	0.835929235	0.874410021	Tb927.11.12540	organism=Trypanosoma_brucei_brucei_TREU927	gene_product=leucine-rich	repeatprotein(LRRP),putative|transcript_product=leucine-richrepeatprotein(LRRP),putative|location=Tb927_11_v5.1:3362614-3365772(+)|protein_length=1052|sequence_SO=chromosome|SO=protein_coding_gene|is_pseudo=false
27.08131599	27.06085205	27.55362129	26.93156815	26.94279671	27.45512962	0.199091071	0.897823602	0.122098287	0.517233481	Tb927.11.12560	organism=Trypanosoma_brucei_brucei_TREU927	gene_product=hypothetical	protein|transcript_product=hypotheticalprotein|location=Tb927_11_v5.1:3367293-3369647(+)|protein_length=784|sequence_SO=chromosome|SO=protein_coding_gene|is_pseudo=false
26.13516045	26.18518066	25.99334526	26.29438972	25.67572975	26.5120163	0.076886237	0.946964729	-0.056149801	-0.218480882	Tb927.11.12590	organism=Trypanosoma_brucei_brucei_TREU927	gene_product=Der1-like	family,putative|transcript_product=Der1-likefamily,putative|location=Tb927_11_v5.1:3374724-3375485(+)|protein_length=253|sequence_SO=chromosome|SO=protein_coding_gene|is_pseudo=false
26.27319908	26.5225296	26.55946732	26.69975281	26.01265335	26.27675247	0.216288389	0.895189154	0.122012456	0.556180253	Tb927.11.1260	organism=Trypanosoma_brucei_brucei_TREU927	gene_product=copper-transporting	ATPase-likeprotein,putative|transcript_product=copper-transportingATPase-likeprotein,putative|location=Tb927_11_v5.1:367153-370038(+)|protein_length=961|sequence_SO=chromosome|SO=protein_coding_gene|is_pseudo=false
26.48308372	26.47382736	26.83845901	26.6180687	26.27675247	26.46762085	0.391743915	0.841948339	0.144309362	0.928406696	Tb927.11.12630	organism=Trypanosoma_brucei_brucei_TREU927	gene_product=hypothetical	protein,conserved|transcript_product=hypotheticalprotein,conserved|location=Tb927_11_v5.1:3384411-3385991(+)|protein_length=526|sequence_SO=chromosome|SO=protein_coding_gene|is_pseudo=false
27.1213932	28.32817268	28.89735222	28.13613892	28.67976189	28.89446449	0.327897243	0.846120063	-0.454482396	-0.797147188	Tb927.11.12640	organism=Trypanosoma_brucei_brucei_TREU927	gene_product=PH	domaincontainingprotein,putative|transcript_product=PHdomaincontainingprotein,putative|location=Tb927_11_v5.1:3386421-3389345(+)|protein_length=974|sequence_SO=chromosome|SO=protein_coding_gene|is_pseudo=false
27.84445763	27.43936348	27.60399437	27.1213932	28.23990822	27.94279671	0.145391276	0.917843557	-0.138760885	-0.391339034	Tb927.11.12750	organism=Trypanosoma_brucei_brucei_TREU927	gene_product=cleavage	andpolyadenylationspecificityfactor30kDasubunit|transcript_product=cleavageandpolyadenylationspecificityfactor30kDasubunit|location=Tb927_11_v5.1:3412405-3413238(-)|protein_length=277|sequence_SO=chromosome|SO=protein_coding_gene|is_pseudo=false
28.39917374	28.47846222	28.86230659	28.53889847	28.95393562	28.9949646	0.539004729	0.826034437	-0.24928538	-1.221202649	Tb927.11.12780	organism=Trypanosoma_brucei_brucei_TREU927	gene_product=ribonucleoside-diphosphate	reductasesmallchain,putative|transcript_product=ribonucleoside-diphosphatereductasesmallchain,putative|location=Tb927_11_v5.1:3422491-3423504(-)|protein_length=337|sequence_SO=chromosome|SO=protein_coding_gene|is_pseudo=false
28.39917374	28.47846222	28.86230659	28.53889847	28.95393562	28.9949646	0.539004729	0.822765172	-0.24928538	-1.221202649	Tb927.11.12790	organism=Trypanosoma_brucei_brucei_TREU927	gene_product=ribonucleoside-diphosphate	reductasesmallchain|transcript_product=ribonucleoside-diphosphatereductasesmallchain|location=Tb927_11_v5.1:3424307-3425320(-)|protein_length=337|sequence_SO=chromosome|SO=protein_coding_gene|is_pseudo=false
28.39917374	28.47846222	28.86230659	28.53889847	28.95393562	28.9949646	0.539004729	0.827129973	-0.24928538	-1.221202649	Tb927.11.12810	organism=Trypanosoma_brucei_brucei_TREU927	gene_product=ribonucleoside-diphosphate	reductasesmallchain|transcript_product=ribonucleoside-diphosphatereductasesmallchain|location=Tb927_11_v5.1:3427914-3428927(-)|protein_length=337|sequence_SO=chromosome|SO=protein_coding_gene|is_pseudo=false
28.39917374	28.47846222	28.86230659	28.53889847	28.95393562	28.9949646	0.539004729	0.823852048	-0.24928538	-1.221202649	Tb927.11.12820	organism=Trypanosoma_brucei_brucei_TREU927	gene_product=ribonucleoside-diphosphate	reductasesmallchain|transcript_product=ribonucleoside-diphosphatereductasesmallchain|location=Tb927_11_v5.1:3429726-3430739(-)|protein_length=337|sequence_SO=chromosome|SO=protein_coding_gene|is_pseudo=false
30.80039024	30.56637955	30.57542419	30.55727768	30.51088524	30.25349617	0.784774313	0.868356234	0.206844966	1.701094623	Tb927.11.12850	organism=Trypanosoma_brucei_brucei_TREU927	gene_product=oligopeptidase	b|transcript_product=oligopeptidaseb|location=Tb927_11_v5.1:3447971-3450118(-)|protein_length=715|sequence_SO=chromosome|SO=protein_coding_gene|is_pseudo=false
29.20303154	29.1064949	28.33244705	28.73246765	28.99226379	27.53148079	0.365820299	0.848340573	0.46192042	0.875545266	Tb927.11.12940	organism=Trypanosoma_brucei_brucei_TREU927	gene_product=Uncharacterised	proteinfamily(UPF0160),putative|transcript_product=Uncharacterisedproteinfamily(UPF0160),putative|location=Tb927_11_v5.1:3467271-3468455(-)|protein_length=394|sequence_SO=chromosome|SO=protein_coding_gene|is_pseudo=false
26.25529861	26.71292877	26.68645668	26.71292877	26.69975281	27.2624855	0.647317738	0.860879279	-0.340161006	-1.432563637	Tb927.11.13000	organism=Trypanosoma_brucei_brucei_TREU927	gene_product=phospholipid-transporting	ATPase,putative|transcript_product=phospholipid-transportingATPase,putative|location=Tb927_11_v5.1:3476888-3481597(-)|protein_length=1569|sequence_SO=chromosome|SO=protein_coding_gene|is_pseudo=false
27.0914402	25.49533653	27.45512962	25.18328857	26.46294975	26.38113022	0.387369052	0.843174429	0.671512604	0.919522898	Tb927.11.13020	organism=Trypanosoma_brucei_brucei_TREU927	gene_product=calmodulin	|transcript_product=calmodulin|location=Tb927_11_v5.1:3485454-3485903(-)|protein_length=149|sequence_SO=chromosome|SO=protein_coding_gene|is_pseudo=false
27.15073776	26.99765778	27.24445152	26.96499252	27.13124084	27.13124084	0.239157804	0.893147119	0.055124283	0.607103003	Tb927.11.13060	organism=Trypanosoma_brucei_brucei_TREU927	gene_product=translation-associated	element2,putative|transcript_product=translation-associatedelement2,putative|location=Tb927_11_v5.1:3488773-3492075(-)|protein_length=1100|sequence_SO=chromosome|SO=protein_coding_gene|is_pseudo=false
23.33756065	23.72858238	24.46762085	24.02749252	22.02580452	23.90426064	0.29231438	0.862619364	0.525402069	0.722200726	Tb927.11.13070	organism=Trypanosoma_brucei_brucei_TREU927	gene_product=O-phosphoseryl-tRNA(Sec)	seleniumtransferase,putative|transcript_product=O-phosphoseryl-tRNA(Sec)seleniumtransferase,putative|location=Tb927_11_v5.1:3492564-3494201(-)|protein_length=545|sequence_SO=chromosome|SO=protein_coding_gene|is_pseudo=false
26.53148079	26.34773254	26.23717499	26.19460297	25.89735222	26.04635239	1.260672212	0.818603175	0.326026917	2.686287068	Tb927.11.13080	organism=Trypanosoma_brucei_brucei_TREU927	gene_product=hypothetical	protein,conserved|transcript_product=hypotheticalprotein,conserved|location=Tb927_11_v5.1:3494849-3496429(-)|protein_length=526|sequence_SO=chromosome|SO=protein_coding_gene|is_pseudo=false
32.46538544	32.54121017	32.86636353	32.14223862	32.41336823	32.77509689	0.33831298	0.853745928	0.180751801	0.818818958	Tb927.11.13090	organism=Trypanosoma_brucei_brucei_TREU927	gene_product=elongation	factor1gamma,putative|transcript_product=elongationfactor1gamma,putative|location=Tb927_11_v5.1:3497162-3498376(-)|protein_length=404|sequence_SO=chromosome|SO=protein_coding_gene|is_pseudo=false
27.29789162	27.2624855	27.73246765	27.85043144	26.44411087	26.94279671	0.330390375	0.845352381	0.351835251	0.80234483	Tb927.11.13130	organism=Trypanosoma_brucei_brucei_TREU927	gene_product=membrane-bound	acidphosphatase1precursor|transcript_product=membrane-boundacidphosphatase1precursor|location=Tb927_11_v5.1:3517827-3519401(-)|protein_length=524|sequence_SO=chromosome|SO=protein_coding_gene|is_pseudo=false
26.90884781	27.16038704	26.96499252	26.93156815	27.16038704	26.90884781	0.033997546	0.976016659	0.011141459	0.100607057	Tb927.11.13180	organism=Trypanosoma_brucei_brucei_TREU927	gene_product=Present	intheoutermitochondrialmembraneproteome10|transcript_product=Presentintheoutermitochondrialmembraneproteome10|location=Tb927_11_v5.1:3535940-3537622(-)|protein_length=560|sequence_SO=chromosome|SO=protein_coding_gene|is_pseudo=false
32.46538544	32.54121017	32.86636353	32.14223862	32.41336823	32.77509689	0.33831298	0.853051261	0.180751801	0.818818958	Tb927.11.13190	organism=Trypanosoma_brucei_brucei_TREU927	gene_product=elongation	factor1gamma,putative|transcript_product=elongationfactor1gamma,putative|location=Tb927_11_v5.1:3538300-3539514(-)|protein_length=404|sequence_SO=chromosome|SO=protein_coding_gene|is_pseudo=false
27.39917374	27.95393562	28.4512043	28.29351234	27.55362129	28.02960014	0.021584704	0.987890909	-0.02414004	-0.064704042	Tb927.11.13200	organism=Trypanosoma_brucei_brucei_TREU927	gene_product=LEM3	(ligand-effectmodulator3)family/CDC50family,putative|transcript_product=LEM3(ligand-effectmodulator3)family/CDC50family,putative|location=Tb927_11_v5.1:3540933-3542345(-)|protein_length=470|sequence_SO=chromosome|SO=protein_coding_gene|is_pseudo=false
24.62086868	24.64855957	25.10149384	25.60399437	24.64855957	24.87173462	0.312910254	0.852252114	-0.251122157	-0.765760308	Tb927.11.13220	organism=Trypanosoma_brucei_brucei_TREU927	gene_product=phospholipid:diacylglycerol	acyltransferase-likeprotein|transcript_product=phospholipid:diacylglycerolacyltransferase-likeprotein|location=Tb927_11_v5.1:3544953-3546872(-)|protein_length=639|sequence_SO=chromosome|SO=protein_coding_gene|is_pseudo=false
30.91883278	30.79265594	31.18423462	31.13613892	31.06085205	31.09270096	0.486650342	0.82476763	-0.131322861	-1.118205288	Tb927.11.13230	organism=Trypanosoma_brucei_brucei_TREU927	gene_product=VAMP-associated	protein,putative|transcript_product=VAMP-associatedprotein,putative|location=Tb927_11_v5.1:3549293-3549943(-)|protein_length=216|sequence_SO=chromosome|SO=protein_coding_gene|is_pseudo=false
26.37119102	26.4582634	27.01903152	26.54921913	26.46450806	26.57542419	0.157421991	0.912715765	0.086444855	0.420169988	Tb927.11.13240	organism=Trypanosoma_brucei_brucei_TREU927	gene_product=RNA	polymerasesubunit,putative|transcript_product=RNApolymerasesubunit,putative|location=Tb927_11_v5.1:3550522-3551265(-)|protein_length=247|sequence_SO=chromosome|SO=protein_coding_gene|is_pseudo=false
31.62418365	31.81191826	31.62418365	31.82335281	31.99833107	31.9848156	1.380125443	0.854652632	-0.248737971	-2.957084757	Tb927.11.13250	organism=Trypanosoma_brucei_brucei_TREU927	gene_product=eukaryotic	translationinitiationfactor2gamma,putative|transcript_product=eukaryotictranslationinitiationfactor2gamma,putative|location=Tb927_11_v5.1:3552956-3554389(-)|protein_length=477|sequence_SO=chromosome|SO=protein_coding_gene|is_pseudo=false
28.37036133	28.59690475	28.39509201	28.29351234	28.48999023	28.46294975	0.152694649	0.913841595	0.038635254	0.408888018	Tb927.11.13270	organism=Trypanosoma_brucei_brucei_TREU927	gene_product=hypothetical	protein,conserved|transcript_product=hypotheticalprotein,conserved|location=Tb927_11_v5.1:3559914-3560726(-)|protein_length=270|sequence_SO=chromosome|SO=protein_coding_gene|is_pseudo=false
31.11768341	31.33564568	31.90813255	31.7047081	31.15436363	31.00168991	0.202414538	0.896667917	0.166899999	0.524806799	Tb927.11.13280	organism=Trypanosoma_brucei_brucei_TREU927	gene_product=Guide	RNAbindingprotein25|transcript_product=GuideRNAbindingprotein25|location=Tb927_11_v5.1:3562140-3562814(-)|protein_length=224|sequence_SO=chromosome|SO=protein_coding_gene|is_pseudo=false
26.60399437	26.93156815	26.89735222	26.72598457	26.4186039	26.7644577	0.506253662	0.822019277	0.174622854	1.156874017	Tb927.11.13290	organism=Trypanosoma_brucei_brucei_TREU927	gene_product=mitochondrial	importinnermembranetranslocasesubunittim17|transcript_product=mitochondrialimportinnermembranetranslocasesubunittim17|location=Tb927_11_v5.1:3563572-3564030(-)|protein_length=152|sequence_SO=chromosome|SO=protein_coding_gene|is_pseudo=false
28.81726456	29.22158813	25.25349617	29.30877876	29.70635605	29.63547134	0.635772922	0.857500873	-1.786085765	-1.410079991	Tb927.11.1330	organism=Trypanosoma_brucei_brucei_TREU927	gene_product=Stress	responsiveA/BBarrelDomain,putative|transcript_product=StressresponsiveA/BBarrelDomain,putative|location=Tb927_11_v5.1:385812-386147(+)|protein_length=111|sequence_SO=chromosome|SO=protein_coding_gene|is_pseudo=false
28.12632561	27.95393562	27.67303467	28.2624855	27.16038704	27.71947098	0.231952877	0.897894173	0.203650792	0.591160999	Tb927.11.13340	organism=Trypanosoma_brucei_brucei_TREU927	gene_product=hypothetical	protein,conserved|transcript_product=hypotheticalprotein,conserved|location=Tb927_11_v5.1:3573349-3575808(-)|protein_length=819|sequence_SO=chromosome|SO=protein_coding_gene|is_pseudo=false
29.9949646	29.9814167	29.8096199	28.47846222	29.2123394	29.19366264	1.751123734	0.704666667	0.967178981	3.886920791	Tb927.11.13360	organism=Trypanosoma_brucei_brucei_TREU927	gene_product=AAA	ATPase,putative|transcript_product=AAAATPase,putative|location=Tb927_11_v5.1:3579657-3583502(-)|protein_length=1281|sequence_SO=chromosome|SO=protein_coding_gene|is_pseudo=false
26.27497673	24.00195885	28.16997337	28.27141953	NaN	NaN	0	1	-2.122449875	0	Tb927.11.13400	organism=Trypanosoma_brucei_brucei_TREU927	gene_product=Bromodomain	factor5|transcript_product=Bromodomainfactor5|location=Tb927_11_v5.1:3593751-3595733(-)|protein_length=660|sequence_SO=chromosome|SO=protein_coding_gene|is_pseudo=false
26.10149384	26.78954887	26.68645668	26.6320076	26.83845901	27.42342186	0.616948609	0.848789474	-0.438796361	-1.373412567	Tb927.11.13470	organism=Trypanosoma_brucei_brucei_TREU927	gene_product=PPPDE	putativepeptidasedomaincontainingprotein,putative|transcript_product=PPPDEputativepeptidasedomaincontainingprotein,putative|location=Tb927_11_v5.1:3605398-3606108(-)|protein_length=236|sequence_SO=chromosome|SO=protein_coding_gene|is_pseudo=false
26.2908783	26.71292877	26.8263855	27.28911972	26.3561554	26.54333115	0.134123652	0.917596048	-0.119471232	-0.363967935	Tb927.11.1350	organism=Trypanosoma_brucei_brucei_TREU927	gene_product=calcium	uniporterprotein,mitochondrial|transcript_product=calciumuniporterprotein,mitochondrial|location=Tb927_11_v5.1:392609-393532(+)|protein_length=307|sequence_SO=chromosome|SO=protein_coding_gene|is_pseudo=false
33.47024155	33.6734581	33.83281326	33.66288757	33.45806885	33.28966904	0.555388144	0.836723703	0.18862915	1.253279033	Tb927.11.13500	organism=Trypanosoma_brucei_brucei_TREU927	gene_product=par1	|transcript_product=par1|location=Tb927_11_v5.1:3610617-3612395(-)|protein_length=592|sequence_SO=chromosome|SO=protein_coding_gene|is_pseudo=false
29.58799362	29.96774292	30.07367516	30.14831352	28.53148079	29.78487778	0.309746303	0.853457601	0.388246536	0.759101766	Tb927.11.13520	organism=Trypanosoma_brucei_brucei_TREU927	gene_product=hypothetical	protein,conserved|transcript_product=hypotheticalprotein,conserved|location=Tb927_11_v5.1:3615256-3618105(-)|protein_length=949|sequence_SO=chromosome|SO=protein_coding_gene|is_pseudo=false
20.85756874	22.93156815	24.79946518	25.21326637	20.02917862	21.44252968	0.120486792	0.922568218	0.634542465	0.330330004	Tb927.11.13540	organism=Trypanosoma_brucei_brucei_TREU927	gene_product=hypothetical	protein,conserved|transcript_product=hypotheticalprotein,conserved|location=Tb927_11_v5.1:3619640-3621154(-)|protein_length=504|sequence_SO=chromosome|SO=protein_coding_gene|is_pseudo=false
28.15557098	27.65948868	27.73246765	28.98685074	27.53889847	25.34773254	0.201171022	0.896915783	0.558015188	0.521975836	Tb927.11.1360	organism=Trypanosoma_brucei_brucei_TREU927	gene_product=zinc-finger	ofaC2HC-type,putative|transcript_product=zinc-fingerofaC2HC-type,putative|location=Tb927_11_v5.1:394933-396639(+)|protein_length=568|sequence_SO=chromosome|SO=protein_coding_gene|is_pseudo=false
25.71030235	26.23534966	26.15653419	25.74149704	25.58978081	25.84325981	0.796743353	0.872642105	0.309216181	1.724631478	Tb927.11.13610	organism=Trypanosoma_brucei_brucei_TREU927	gene_product=rhodanese-like	domaincontainingprotein,putative|transcript_product=rhodanese-likedomaincontainingprotein,putative|location=Tb927_11_v5.1:3631811-3632224(-)|protein_length=137|sequence_SO=chromosome|SO=protein_coding_gene|is_pseudo=false
28.05569077	27.97596359	28.24445152	28.12632561	27.97596359	27.83845901	0.412924511	0.84859042	0.111785889	0.97122286	Tb927.11.13680	organism=Trypanosoma_brucei_brucei_TREU927	gene_product=hypothetical	protein,conserved|transcript_product=hypotheticalprotein,conserved|location=Tb927_11_v5.1:3645444-3646463(-)|protein_length=339|sequence_SO=chromosome|SO=protein_coding_gene|is_pseudo=false
29.10898781	29.0964756	29.55362129	28.9622364	29.24671745	29.13613892	0.331199074	0.845638823	0.137997309	0.804029389	Tb927.11.13690	organism=Trypanosoma_brucei_brucei_TREU927	gene_product=Radial	spokeprotein11|transcript_product=Radialspokeprotein11|location=Tb927_11_v5.1:3646794-3647303(-)|protein_length=169|sequence_SO=chromosome|SO=protein_coding_gene|is_pseudo=false
29.10898781	29.0964756	29.55362129	28.9622364	29.24671745	29.13613892	0.331199074	0.844966614	0.137997309	0.804029389	Tb927.11.13690	organism=Trypanosoma_brucei_brucei_TREU927	gene_product=Radial	spokeprotein11|transcript_product=Radialspokeprotein11|location=Tb927_11_v5.1:3646794-3647384(-)|protein_length=196|sequence_SO=chromosome|SO=protein_coding_gene|is_pseudo=false
28.97596359	29.14831352	28.97322845	28.67640305	29.2238903	29.28692055	0.050779363	0.967952222	-0.029902776	-0.147798143	Tb927.11.1370	organism=Trypanosoma_brucei_brucei_TREU927	gene_product=Dithiol	glutaredoxin1|transcript_product=Dithiolglutaredoxin1|location=Tb927_11_v5.1:397850-398137(+)|protein_length=95|sequence_SO=chromosome|SO=protein_coding_gene|is_pseudo=false
32.21928024	32.41336823	32.51559067	32.42842102	31.53426743	32.067276	0.610652071	0.850899023	0.37275823	1.361143817	Tb927.11.13750	organism=Trypanosoma_brucei_brucei_TREU927	gene_product=Ras-related	proteinRab4|transcript_product=Ras-relatedproteinRab4|location=Tb927_11_v5.1:3669517-3670113(+)|protein_length=198|sequence_SO=chromosome|SO=protein_coding_gene|is_pseudo=false
27.87408257	27.86820602	28.14102173	27.86230659	27.71292877	27.56092453	0.930073538	0.840740214	0.24905014	1.989857035	Tb927.11.13780	organism=Trypanosoma_brucei_brucei_TREU927	gene_product=profilin	|transcript_product=profilin|location=Tb927_11_v5.1:3673050-3673502(+)|protein_length=150|sequence_SO=chromosome|SO=protein_coding_gene|is_pseudo=false
27.88576508	27.81421089	27.83243561	27.94837761	27.80193329	27.87408257	0.25719939	0.884274318	-0.030660629	-0.646643251	Tb927.11.13870	organism=Trypanosoma_brucei_brucei_TREU927	gene_product=uncharacterized	protein,PH0010family/AmmeMemoRadiSamsystemproteinA,putative|transcript_product=uncharacterizedprotein,PH0010family/AmmeMemoRadiSamsystemproteinA,putative|location=Tb927_11_v5.1:3687052-3687621(+)|protein_length=189|sequence_SO=chromosome|SO=protein_coding_gene|is_pseudo=false
27.99765778	27.93719292	27.45512962	27.61104774	28.15073776	27.93156815	0.163706825	0.907219965	-0.101124446	-0.435078178	Tb927.11.13910	organism=Trypanosoma_brucei_brucei_TREU927	gene_product=NADH	dehydrogenase(ubiquinone)1alphasubcomplexsubunit,putative|transcript_product=NADHdehydrogenase(ubiquinone)1alphasubcomplexsubunit,putative|location=Tb927_11_v5.1:3692461-3693258(+)|protein_length=265|sequence_SO=chromosome|SO=protein_coding_gene|is_pseudo=false
30.62853622	30.66288757	30.58441353	30.6458149	30.73731232	30.66288757	0.718012641	0.864846652	-0.05672582	-1.570364563	Tb927.11.13920	organism=Trypanosoma_brucei_brucei_TREU927	gene_product=kinesin-II	85Kdsubunit,putative|transcript_product=kinesin-II85Kdsubunit,putative|location=Tb927_11_v5.1:3693568-3696837(+)|protein_length=1089|sequence_SO=chromosome|SO=protein_coding_gene|is_pseudo=false
23.17645645	23.07398224	23.04759979	23.29614067	22.82880974	21.49716568	0.444155546	0.835895725	0.558640798	1.03383221	Tb927.11.14040	organism=Trypanosoma_brucei_brucei_TREU927	gene_product=RIC1,	putative|transcript_product=RIC1,putative|location=Tb927_11_v5.1:3713953-3717699(+)|protein_length=1248|sequence_SO=chromosome|SO=protein_coding_gene|is_pseudo=false
31.4678154	31.47749901	31.9009552	31.83469772	31.34625435	31.367239	0.176120661	0.902676157	0.099359512	0.464233167	Tb927.11.14090	organism=Trypanosoma_brucei_brucei_TREU927	gene_product=Double	RNAbindingdomainprotein18|transcript_product=DoubleRNAbindingdomainprotein18|location=Tb927_11_v5.1:3731214-3732656(+)|protein_length=480|sequence_SO=chromosome|SO=protein_coding_gene|is_pseudo=false
28.0914402	28.47846222	29.28471565	29.73408508	28.33670998	28.5127697	0.162333213	0.906914352	-0.242982229	-0.431828541	Tb927.11.14100	organism=Trypanosoma_brucei_brucei_TREU927	gene_product=Double	RNA-bindingdomaincontainingprotein4|transcript_product=DoubleRNA-bindingdomaincontainingprotein4|location=Tb927_11_v5.1:3737555-3739072(+)|protein_length=505|sequence_SO=chromosome|SO=protein_coding_gene|is_pseudo=false
28.546278	28.52402496	28.85340881	27.90311241	28.4194088	28.46684456	0.837445119	0.874713043	0.378115336	1.804960941	Tb927.11.14140	organism=Trypanosoma_brucei_brucei_TREU927	gene_product=ethanolamine-phosphate	cytidylyltransferase|transcript_product=ethanolamine-phosphatecytidylyltransferase|location=Tb927_11_v5.1:3746618-3747772(+)|protein_length=384|sequence_SO=chromosome|SO=protein_coding_gene|is_pseudo=false
28.70964622	29.04009247	28.89446449	28.74213982	29.2624855	29.39100075	0.496392053	0.820089412	-0.250474294	-1.137438779	Tb927.11.14190	organism=Trypanosoma_brucei_brucei_TREU927	gene_product=Tudor	domainprotein1|transcript_product=Tudordomainprotein1|location=Tb927_11_v5.1:3761231-3764005(+)|protein_length=924|sequence_SO=chromosome|SO=protein_coding_gene|is_pseudo=false
30.21928024	30.2076931	30.52962112	30.52028275	29.85340881	30.0083847	0.349572674	0.857530698	0.191506068	0.842124481	Tb927.11.1420	organism=Trypanosoma_brucei_brucei_TREU927	gene_product=hypothetical	protein,conserved|transcript_product=hypotheticalprotein,conserved|location=Tb927_11_v5.1:417336-419918(+)|protein_length=860|sequence_SO=chromosome|SO=protein_coding_gene|is_pseudo=false
30.4919014	30.7612915	31.09270096	30.91883278	30.33031273	29.68812561	0.521549321	0.818085213	0.469540914	1.186955644	Tb927.11.14200	organism=Trypanosoma_brucei_brucei_TREU927	gene_product=ubiquitin-conjugating	enzymeCDC34|transcript_product=ubiquitin-conjugatingenzymeCDC34|location=Tb927_11_v5.1:3764615-3765358(+)|protein_length=247|sequence_SO=chromosome|SO=protein_coding_gene|is_pseudo=false
25.87408257	26.29614067	26.4815464	24.39100075	25.00624466	24.23169136	2.313351782	1	1.674277623	5.641570898	Tb927.11.14210	organism=Trypanosoma_brucei_brucei_TREU927	gene_product=cysteine	peptidase,putative|transcript_product=cysteinepeptidase,putative|location=Tb927_11_v5.1:3766797-3771167(+)|protein_length=1456|sequence_SO=chromosome|SO=protein_coding_gene|is_pseudo=false
29.23534966	28.8111515	29.47459984	29.23077583	29.18659782	29.04270363	0.034008106	0.976298148	0.020341237	0.100637226	Tb927.11.14220	organism=Trypanosoma_brucei_brucei_TREU927	gene_product=Regulator	ofESAG9-1|transcript_product=RegulatorofESAG9-1|location=Tb927_11_v5.1:3772489-3774039(+)|protein_length=516|sequence_SO=chromosome|SO=protein_coding_gene|is_pseudo=false
32.30878067	32.39560318	32.48231506	32.2279129	32.36463165	32.38277817	0.430581729	0.837021191	0.07045873	1.006691131	Tb927.11.14250	organism=Trypanosoma_brucei_brucei_TREU927	gene_product=T-complex	protein1,epsilonsubunit,putative|transcript_product=T-complexprotein1,epsilonsubunit,putative|location=Tb927_11_v5.1:3793465-3795081(+)|protein_length=538|sequence_SO=chromosome|SO=protein_coding_gene|is_pseudo=false
28.35363388	28.62156677	29.10898781	29.09395981	27.51653099	27.08131599	0.541755148	0.829218792	0.797460556	1.226591804	Tb927.11.14290	organism=Trypanosoma_brucei_brucei_TREU927	gene_product=vacuolar	sortingprotein,putative|transcript_product=vacuolarsortingprotein,putative|location=Tb927_11_v5.1:3802287-3802967(+)|protein_length=226|sequence_SO=chromosome|SO=protein_coding_gene|is_pseudo=false
30.28692055	30.09898758	30.26472473	29.87408257	29.9949646	30.29789162	0.506548726	0.823038647	0.161231359	1.157455015	Tb927.11.1430	organism=Trypanosoma_brucei_brucei_TREU927	gene_product=Component	ofmotileflagella2|transcript_product=Componentofmotileflagella2|location=Tb927_11_v5.1:422497-424755(+)|protein_length=752|sequence_SO=chromosome|SO=protein_coding_gene|is_pseudo=false
29.42342186	29.50899696	29.53704834	29.45904541	29.78487778	29.31094742	0.069041498	0.952235294	-0.028467814	-0.197565448	Tb927.11.14300	organism=Trypanosoma_brucei_brucei_TREU927	gene_product=Dynein	intermediatechain,axonemal|transcript_product=Dyneinintermediatechain,axonemal|location=Tb927_11_v5.1:3803683-3805491(+)|protein_length=602|sequence_SO=chromosome|SO=protein_coding_gene|is_pseudo=false
28.9814167	29.16758347	29.67472076	29.87408257	28.69975281	28.90884781	0.097697234	0.931321026	0.11367925	0.272744417	Tb927.11.14330	organism=Trypanosoma_brucei_brucei_TREU927	gene_product=HECT-domain	(ubiquitin-transferase),putative|transcript_product=HECT-domain(ubiquitin-transferase),putative|location=Tb927_11_v5.1:3808658-3813487(+)|protein_length=1609|sequence_SO=chromosome|SO=protein_coding_gene|is_pseudo=false
27.2624855	27.36619759	27.2624855	28.14588737	25.55800819	26.1487999	0.361656405	0.846072041	0.679491043	0.867002794	Tb927.11.14390	organism=Trypanosoma_brucei_brucei_TREU927	gene_product=hypothetical	protein,conserved|transcript_product=hypotheticalprotein,conserved|location=Tb927_11_v5.1:3828506-3829303(+)|protein_length=265|sequence_SO=chromosome|SO=protein_coding_gene|is_pseudo=false
26.88576508	27.14102173	27.14102173	27.43141365	27.16038704	27.90884781	0.881549592	0.83846729	-0.444279989	-1.892596929	Tb927.11.14430	organism=Trypanosoma_brucei_brucei_TREU927	gene_product=proteasome	regulatorynon-ATP-asesubunit|transcript_product=proteasomeregulatorynon-ATP-asesubunit|location=Tb927_11_v5.1:3836881-3837705(+)|protein_length=274|sequence_SO=chromosome|SO=protein_coding_gene|is_pseudo=false
30.67134857	30.93999672	30.89012146	30.98820686	30.56637955	30.57542419	0.312785547	0.851864823	0.123818715	0.765498081	Tb927.11.14460	organism=Trypanosoma_brucei_brucei_TREU927	gene_product=ADP-ribosylation	factorGTPaseactivatingprotein1,putative|transcript_product=ADP-ribosylationfactorGTPaseactivatingprotein1,putative|location=Tb927_11_v5.1:3844026-3844949(+)|protein_length=307|sequence_SO=chromosome|SO=protein_coding_gene|is_pseudo=false
28.32817268	28.18895721	27.84445763	28.39100075	28.5351944	28.35783386	0.935175179	0.854627737	-0.307480494	-2.000139548	Tb927.11.1450	organism=Trypanosoma_brucei_brucei_TREU927	gene_product=2-oxoglutarate	dehydrogenaseE1component,putative|transcript_product=2-oxoglutaratedehydrogenaseE1component,putative|location=Tb927_11_v5.1:426930-429956(+)|protein_length=1008|sequence_SO=chromosome|SO=protein_coding_gene|is_pseudo=false
27.40730286	27.36619759	26.13711739	27.48615837	24.63754654	27.16038704	0.212024518	0.899345315	0.542175293	0.546578726	Tb927.11.14560	organism=Trypanosoma_brucei_brucei_TREU927	gene_product=Cleavage	andpolyadenylationspecificityfactorCPSF160,putative|transcript_product=CleavageandpolyadenylationspecificityfactorCPSF160,putative|location=Tb927_11_v5.1:3863461-3867819(+)|protein_length=1452|sequence_SO=chromosome|SO=protein_coding_gene|is_pseudo=false
30.17235947	30.09898758	30.1114769	30.28692055	30.16038704	30.16038704	0.715503161	0.858885106	-0.074956894	-1.565465247	Tb927.11.14590	organism=Trypanosoma_brucei_brucei_TREU927	gene_product=G5-interacting	protein|transcript_product=G5-interactingprotein|location=Tb927_11_v5.1:3872610-3874499(+)|protein_length=629|sequence_SO=chromosome|SO=protein_coding_gene|is_pseudo=false
27.14102173	26.65948868	26.65948868	26.34095955	26.80193329	26.86230659	0.263027106	0.883722183	0.151599884	0.659305608	Tb927.11.14620	organism=Trypanosoma_brucei_brucei_TREU927	gene_product=expression	site-associatedgene2(ESAG2)protein,putative|transcript_product=expressionsite-associatedgene2(ESAG2)protein,putative|location=Tb927_11_v5.1:3881035-3882411(+)|protein_length=458|sequence_SO=chromosome|SO=protein_coding_gene|is_pseudo=false
26.60399437	26.60399437	26.75174713	26.08739853	25.65130043	26.04218292	2.107754555	0.85375	0.726284663	4.942523811	Tb927.11.14680	organism=Trypanosoma_brucei_brucei_TREU927	gene_product=phosphatidylinositol	3-relatedkinase,putative|transcript_product=phosphatidylinositol3-relatedkinase,putative|location=Tb927_11_v5.1:3899433-3908015(-)|protein_length=2860|sequence_SO=chromosome|SO=protein_coding_gene|is_pseudo=false
27.73892403	27.87408257	26.72598457	27.97048759	27.48615837	27.14102173	0.069305939	0.954558505	-0.08622551	-0.198274846	Tb927.11.14690	organism=Trypanosoma_brucei_brucei_TREU927	gene_product=Microtubule-binding	proteinMIP-T3,putative|transcript_product=Microtubule-bindingproteinMIP-T3,putative|location=Tb927_11_v5.1:3908400-3909212(-)|protein_length=270|sequence_SO=chromosome|SO=protein_coding_gene|is_pseudo=false
28.28471565	28.34942055	31.29241562	28.70635605	28.57902718	28.59334755	0.276121884	0.877986947	0.682607015	0.687574455	Tb927.11.14730	organism=Trypanosoma_brucei_brucei_TREU927	gene_product=Metalloprotease	M41FtsH,putative|transcript_product=MetalloproteaseM41FtsH,putative|location=Tb927_11_v5.1:3915109-3917142(-)|protein_length=677|sequence_SO=chromosome|SO=protein_coding_gene|is_pseudo=false
25.71030235	25.80685806	25.82880974	25.6971035	25.21326637	25.8646698	0.40636245	0.845931034	0.19031016	0.957990896	Tb927.11.14740	organism=Trypanosoma_brucei_brucei_TREU927	gene_product=YqaJ-like	viralrecombinasedomaincontainingprotein,putative|transcript_product=YqaJ-likeviralrecombinasedomaincontainingprotein,putative|location=Tb927_11_v5.1:3917967-3919469(-)|protein_length=500|sequence_SO=chromosome|SO=protein_coding_gene|is_pseudo=false
21.8190937	22.6971035	23.64306259	23.26785278	20.63644028	22.8707943	0.18024419	0.897234979	0.461390813	0.473835423	Tb927.11.14750	organism=Trypanosoma_brucei_brucei_TREU927	gene_product=PSP1	C-terminalconservedregion,putative|transcript_product=PSP1C-terminalconservedregion,putative|location=Tb927_11_v5.1:3922763-3923881(-)|protein_length=372|sequence_SO=chromosome|SO=protein_coding_gene|is_pseudo=false
27.89735222	29.15557098	29.01105309	29.32173729	29.15315628	29.17712212	0.589603523	0.837551145	-0.529346466	-1.320107283	Tb927.11.14870	organism=Trypanosoma_brucei_brucei_TREU927	gene_product=NAD+	synthase,putative|transcript_product=NAD+synthase,putative|location=Tb927_11_v5.1:3949222-3950106(-)|protein_length=294|sequence_SO=chromosome|SO=protein_coding_gene|is_pseudo=false
24.64855957	27.2624855	29.84146118	29.623312	29.15315628	25.81176376	0.188213317	0.902162096	-0.945241928	-0.492281598	Tb927.11.14880	organism=Trypanosoma_brucei_brucei_TREU927	gene_product=Paraflagellar	RodProteomeComponent9,putative|transcript_product=ParaflagellarRodProteomeComponent9,putative|location=Tb927_11_v5.1:3951224-3952339(-)|protein_length=371|sequence_SO=chromosome|SO=protein_coding_gene|is_pseudo=false
28.41134834	28.17949677	28.23077583	27.90884781	28.32817268	28.0083847	0.593232288	0.837833846	0.192071915	1.327185117	Tb927.11.14900	organism=Trypanosoma_brucei_brucei_TREU927	gene_product=coatomer	subunitepsilon|transcript_product=coatomersubunitepsilon|location=Tb927_11_v5.1:3955731-3956705(-)|protein_length=324|sequence_SO=chromosome|SO=protein_coding_gene|is_pseudo=false
31.71702003	31.91170883	31.30334473	31.86082649	31.87188148	31.85712242	0.539390869	0.828228723	-0.219252268	-1.221959359	Tb927.11.14950	organism=Trypanosoma_brucei_brucei_TREU927	gene_product=zinc	fingerprotein2|transcript_product=zincfingerprotein2|location=Tb927_11_v5.1:3978189-3978608(-)|protein_length=139|sequence_SO=chromosome|SO=protein_coding_gene|is_pseudo=false
28.9174099	29.16758347	29.10898781	28.9622364	28.53889847	28.53148079	1.129624618	0.867365854	0.387121836	2.402001303	Tb927.11.14960	organism=Trypanosoma_brucei_brucei_TREU927	gene_product=pumilio/PUF	RNAbindingprotein7,putative|transcript_product=pumilio/PUFRNAbindingprotein7,putative|location=Tb927_11_v5.1:3979804-3981918(-)|protein_length=704|sequence_SO=chromosome|SO=protein_coding_gene|is_pseudo=false
28.14588737	28.96499252	29.06342506	28.84445763	28.04009247	28.74855232	0.177510564	0.900824228	0.180400848	0.467474233	Tb927.11.15030	organism=Trypanosoma_brucei_brucei_TREU927	gene_product=small	GTPase|transcript_product=smallGTPase|location=Tb927_11_v5.1:3998986-3999585(-)|protein_length=199|sequence_SO=chromosome|SO=protein_coding_gene|is_pseudo=false
27.93719292	27.95393562	28.84744835	29.05310249	26.6180687	26.55362129	0.405722323	0.844145177	0.837928136	0.956698575	Tb927.11.15040	organism=Trypanosoma_brucei_brucei_TREU927	gene_product=Chaperonin	HSP60,mitochondrial|transcript_product=ChaperoninHSP60,mitochondrial|location=Tb927_11_v5.1:4000459-4002243(-)|protein_length=594|sequence_SO=chromosome|SO=protein_coding_gene|is_pseudo=false
26.37119102	26.41377068	26.48462105	26.515028	26.2076931	26.2908783	0.365376174	0.848326389	0.085327784	0.874634834	Tb927.11.15070	organism=Trypanosoma_brucei_brucei_TREU927	gene_product=Basal	bodyprotein|transcript_product=Basalbodyprotein|location=Tb927_11_v5.1:4006111-4009341(-)|protein_length=1076|sequence_SO=chromosome|SO=protein_coding_gene|is_pseudo=false
30.63720131	30.72110176	31.08638573	31.14224052	30.86820602	30.93297768	0.44422655	0.836538622	-0.166245143	-1.033973917	Tb927.11.15100	organism=Trypanosoma_brucei_brucei_TREU927	gene_product=Tb5.20	|transcript_product=Tb5.20|location=Tb927_11_v5.1:4013255-4016506(-)|protein_length=1083|sequence_SO=chromosome|SO=protein_coding_gene|is_pseudo=false
29.43539429	29.23763084	29.21697044	29.0787735	28.88866997	29.20069504	0.985958672	0.866227848	0.240619024	2.103145372	Tb927.11.15130	organism=Trypanosoma_brucei_brucei_TREU927	gene_product=DnaJ	homolog,putative|transcript_product=DnaJhomolog,putative|location=Tb927_11_v5.1:4023873-4024832(-)|protein_length=319|sequence_SO=chromosome|SO=protein_coding_gene|is_pseudo=false
30.23077583	28.60752487	29.60928726	30.0083847	28.17949677	29.08638573	0.214350216	0.895709325	0.391106923	0.551820174	Tb927.11.15140	organism=Trypanosoma_brucei_brucei_TREU927	gene_product=Cytoskeleton-associated	protein62kDa|transcript_product=Cytoskeleton-associatedprotein62kDa|location=Tb927_11_v5.1:4025863-4027569(-)|protein_length=568|sequence_SO=chromosome|SO=protein_coding_gene|is_pseudo=false
24.19460297	24.23899651	25.53148079	26.25889587	22.72234154	22.95304871	0.214979678	0.896157115	0.676931381	0.553236993	Tb927.11.15150	organism=Trypanosoma_brucei_brucei_TREU927	gene_product=1-acyl-sn-glycerol-3-phosphate	acyltransferase,putative|transcript_product=1-acyl-sn-glycerol-3-phosphateacyltransferase,putative|location=Tb927_11_v5.1:4028318-4029133(-)|protein_length=271|sequence_SO=chromosome|SO=protein_coding_gene|is_pseudo=false
27.69311905	27.7644577	27.60399437	27.546278	27.70635605	28.18423462	0.251622275	0.888088704	-0.125099182	-0.634476302	Tb927.11.15210	organism=Trypanosoma_brucei_brucei_TREU927	gene_product=TLR4	regulatorandMIR-interactingMSAP,putative|transcript_product=TLR4regulatorandMIR-interactingMSAP,putative|location=Tb927_11_v5.1:4040134-4041090(-)|protein_length=318|sequence_SO=chromosome|SO=protein_coding_gene|is_pseudo=false
27.14102173	27.05051041	27.44726753	26.96499252	25.90884781	25.16038704	1.051139702	0.852234146	1.201524099	2.237261885	Tb927.11.15220	organism=Trypanosoma_brucei_brucei_TREU927	gene_product=hypothetical	protein,conserved|transcript_product=hypotheticalprotein,conserved|location=Tb927_11_v5.1:4041643-4042548(-)|protein_length=301|sequence_SO=chromosome|SO=protein_coding_gene|is_pseudo=false
29.43737984	29.93999672	29.9949646	29.83092499	30.06085205	30.0479126	0.418617075	0.846967359	-0.18911616	-0.982678748	Tb927.11.15230	organism=Trypanosoma_brucei_brucei_TREU927	gene_product=cytosolic	coatprotein,putative|transcript_product=cytosoliccoatprotein,putative|location=Tb927_11_v5.1:4043186-4043872(-)|protein_length=228|sequence_SO=chromosome|SO=protein_coding_gene|is_pseudo=false
28.14588737	28.16997337	28.29789162	27.36619759	27.33244705	27.93719292	1.510494514	0.810486486	0.659304937	3.267293303	Tb927.11.15240	organism=Trypanosoma_brucei_brucei_TREU927	gene_product=Ras-related	proteinRAB2B,putative|transcript_product=Ras-relatedproteinRAB2B,putative|location=Tb927_11_v5.1:4046522-4047160(-)|protein_length=212|sequence_SO=chromosome|SO=protein_coding_gene|is_pseudo=false
27.15073776	27.08131599	27.31527328	27.63892746	27.34942055	27.6180687	1.414832741	0.827280899	-0.353029887	-3.038094317	Tb927.11.15270	organism=Trypanosoma_brucei_brucei_TREU927	gene_product=phosphopantetheine	adenylyltransferase,putative|transcript_product=phosphopantetheineadenylyltransferase,putative|location=Tb927_11_v5.1:4051735-4052541(-)|protein_length=268|sequence_SO=chromosome|SO=protein_coding_gene|is_pseudo=false
26.78954887	26.47227859	26.2076931	26.11941528	26.34095955	26.89735222	0.044482249	0.971303116	0.037264506	0.130262983	Tb927.11.15350	organism=Trypanosoma_brucei_brucei_TREU927	gene_product=RNA-binding	protein,putative|transcript_product=RNA-bindingprotein,putative|location=Tb927_11_v5.1:4070209-4071030(-)|protein_length=273|sequence_SO=chromosome|SO=protein_coding_gene|is_pseudo=false
31.19601059	31.36202049	31.26472473	31.25349617	31.25912094	31.00168991	0.45400709	0.835562701	0.102816264	1.053468453	Tb927.11.15370	organism=Trypanosoma_brucei_brucei_TREU927	gene_product=Importin	subunitbeta-4,putative|transcript_product=Importinsubunitbeta-4,putative|location=Tb927_11_v5.1:4073332-4076550(-)|protein_length=1072|sequence_SO=chromosome|SO=protein_coding_gene|is_pseudo=false
26.05258369	25.23534966	24.11743546	25.41377068	27.31527328	26.45199013	0.734506901	0.849403974	-1.258555094	-1.602588838	Tb927.11.15400	organism=Trypanosoma_brucei_brucei_TREU927	gene_product=synaptobrevin,	putative|transcript_product=synaptobrevin,putative|location=Tb927_11_v5.1:4089241-4092897(-)|protein_length=1218|sequence_SO=chromosome|SO=protein_coding_gene|is_pseudo=false
25.49838448	28.02960014	29.96774292	29.86378288	24.57542419	28.07111931	0.05611668	0.966959459	0.328467051	0.162506059	Tb927.11.15420	organism=Trypanosoma_brucei_brucei_TREU927	gene_product=eukaryotic	translationinitiationfactor3subunitk|transcript_product=eukaryotictranslationinitiationfactor3subunitk|location=Tb927_11_v5.1:4095506-4096123(-)|protein_length=205|sequence_SO=chromosome|SO=protein_coding_gene|is_pseudo=false
27.60399437	NaN	23.71816444	27.546278	27.3066082	27.73892403	0.538164659	0.819737533	-1.869524002	-1.283015142	Tb927.11.15480	organism=Trypanosoma_brucei_brucei_TREU927	gene_product=heat	shockproteinHsp20,putative|transcript_product=heatshockproteinHsp20,putative|location=Tb927_11_v5.1:4114506-4115132(-)|protein_length=208|sequence_SO=chromosome|SO=protein_coding_gene|is_pseudo=false
23.58691978	22.88016891	20.40665436	22.91159439	23.82880974	23.8764267	0.543755304	0.828604588	-1.247695923	-1.230509777	Tb927.11.15490	organism=Trypanosoma_brucei_brucei_TREU927	gene_product=Tb-291	membraneassociatedprotein,putative|transcript_product=Tb-291membraneassociatedprotein,putative|location=Tb927_11_v5.1:4115407-4117563(-)|protein_length=718|sequence_SO=chromosome|SO=protein_coding_gene|is_pseudo=false
30.68812561	30.9814167	31.2076931	31.28692055	30.7612915	30.91883278	0.047348515	0.968621506	-0.029936473	-0.138269431	Tb927.11.1560	organism=Trypanosoma_brucei_brucei_TREU927	gene_product=1,2-Dihydroxy-3-keto-5-methylthiopentene	dioxygenase,putative|transcript_product=1,2-Dihydroxy-3-keto-5-methylthiopentenedioxygenase,putative|location=Tb927_11_v5.1:488038-489033(-)|protein_length=331|sequence_SO=chromosome|SO=protein_coding_gene|is_pseudo=false
26.32731628	26.4815464	27.83243561	27.39917374	NaN	26.10948563	0.054443326	0.967231954	0.126103083	0.16120154	Tb927.11.15640	organism=Trypanosoma_brucei_brucei_TREU927	gene_product=mitochondrial	RNAbindingcomplex1subunit|transcript_product=mitochondrialRNAbindingcomplex1subunit|location=Tb927_11_v5.1:4147645-4148832(-)|protein_length=395|sequence_SO=chromosome|SO=protein_coding_gene|is_pseudo=false
30.91883278	31.25912094	31.29789162	31.39815521	31.09270096	31.02168083	0.024530312	0.98449635	-0.012230555	-0.073305382	Tb927.11.15680	organism=Trypanosoma_brucei_brucei_TREU927	gene_product=hypothetical	protein,conserved|transcript_product=hypotheticalprotein,conserved|location=Tb927_11_v5.1:4154366-4154755(-)|protein_length=129|sequence_SO=chromosome|SO=protein_coding_gene|is_pseudo=false
27.58262062	27.6320076	27.47846222	27.2076931	27.71292877	27.75811768	0.00863878	0.997203021	0.00478363	0.026263768	Tb927.11.15730	organism=Trypanosoma_brucei_brucei_TREU927	gene_product=cyclic	nucleotide-bindingdomaincontainingprotein,putative|transcript_product=cyclicnucleotide-bindingdomaincontainingprotein,putative|location=Tb927_11_v5.1:4164157-4166274(-)|protein_length=705|sequence_SO=chromosome|SO=protein_coding_gene|is_pseudo=false
26.26963615	26.19084167	26.24263573	26.81421089	25.43300819	26.85043144	0.101129549	0.929503093	-0.131512324	-0.281534256	Tb927.11.15770	organism=Trypanosoma_brucei_brucei_TREU927	gene_product=WD40	repeat-containingprotein|transcript_product=WD40repeat-containingprotein|location=Tb927_11_v5.1:4175714-4176787(-)|protein_length=357|sequence_SO=chromosome|SO=protein_coding_gene|is_pseudo=false
27.38278008	27.59690475	27.56819344	27.37451172	27.56819344	27.95947456	0.253934048	0.888248257	-0.118100484	-0.639525551	Tb927.11.15800	organism=Trypanosoma_brucei_brucei_TREU927	gene_product=Cytokinesis	initiationfactor1|transcript_product=Cytokinesisinitiationfactor1|location=Tb927_11_v5.1:4181739-4184120(-)|protein_length=793|sequence_SO=chromosome|SO=protein_coding_gene|is_pseudo=false
30.79265594	33.04302979	30.91170883	31.11768341	30.87554932	30.37243843	0.447278608	0.831458552	0.793907801	1.040062586	Tb927.11.15870	organism=Trypanosoma_brucei_brucei_TREU927	gene_product=hypothetical	protein,conserved|transcript_product=hypotheticalprotein,conserved|location=Tb927_11_v5.1:4204325-4205479(-)|protein_length=384|sequence_SO=chromosome|SO=protein_coding_gene|is_pseudo=false
23.59832573	28.04531097	30.59334755	30.44332123	24.2606926	26.36952782	0.048649762	0.968380409	0.387814204	0.141890434	Tb927.11.15910	organism=Trypanosoma_brucei_brucei_TREU927	gene_product=iron	superoxidedismutase|transcript_product=ironsuperoxidedismutase|location=Tb927_11_v5.1:4211910-4212506(-)|protein_length=198|sequence_SO=chromosome|SO=protein_coding_gene|is_pseudo=false
26.42181778	21.91342163	26.87408257	26.32560158	NaN	26.34095955	0.236348094	0.895152497	-1.263506571	-0.618037614	Tb927.11.15940	organism=Trypanosoma_brucei_brucei_TREU927	gene_product=hypothetical	protein,conserved|transcript_product=hypotheticalprotein,conserved|location=Tb927_11_v5.1:4214799-4217681(-)|protein_length=960|sequence_SO=chromosome|SO=protein_coding_gene|is_pseudo=false
28.5052166	29.01105309	29.41538429	28.7988472	28.53148079	27.74534988	0.683804364	0.861043137	0.618658702	1.503639869	Tb927.11.15970	organism=Trypanosoma_brucei_brucei_TREU927	gene_product=Guanine	nucleotideexchangefactorinGolgitransportN-terminal/Sec7domaincontainingprotein,putative|transcript_product=GuaninenucleotideexchangefactorinGolgitransportN-terminal/Sec7domaincontainingprotein,putative|location=Tb927_11_v5.1:4226426-4229566(-)|protein_length=1046|sequence_SO=chromosome|SO=protein_coding_gene|is_pseudo=false
27.9814167	28.1064949	28.24898148	28.1213932	26.90884781	28.13613892	0.398735081	0.837975769	0.390171051	0.942573976	Tb927.11.16030	organism=Trypanosoma_brucei_brucei_TREU927	gene_product=proteasome	regulatorynon-ATP-asesubunit7|transcript_product=proteasomeregulatorynon-ATP-asesubunit7|location=Tb927_11_v5.1:4245537-4246736(-)|protein_length=399|sequence_SO=chromosome|SO=protein_coding_gene|is_pseudo=false
26.6458149	26.75174713	25.54921913	25.56674194	26.97596359	26.80193329	0.079706726	0.945622378	-0.132619222	-0.225936863	Tb927.11.16040	organism=Trypanosoma_brucei_brucei_TREU927	gene_product=prefoldin	subunit,putative|transcript_product=prefoldinsubunit,putative|location=Tb927_11_v5.1:4247941-4249176(-)|protein_length=411|sequence_SO=chromosome|SO=protein_coding_gene|is_pseudo=false
29.4919014	29.31094742	29.63720131	29.43737984	29.54074669	29.63720131	0.20391758	0.895811676	-0.058425903	-0.528224339	Tb927.11.16090	organism=Trypanosoma_brucei_brucei_TREU927	gene_product=Outer	dyneinarmdockingcomplexprotein2,putative|transcript_product=Outerdyneinarmdockingcomplexprotein2,putative|location=Tb927_11_v5.1:4258257-4260161(-)|protein_length=634|sequence_SO=chromosome|SO=protein_coding_gene|is_pseudo=false
26.6180687	26.98685074	27.05051041	27.32388687	26.85043144	26.49533653	0.005647163	0.998514134	-0.004741669	-0.017226262	Tb927.11.16100	organism=Trypanosoma_brucei_brucei_TREU927	gene_product=ubiquitin	carboxyl-terminalhydrolase,putative|transcript_product=ubiquitincarboxyl-terminalhydrolase,putative|location=Tb927_11_v5.1:4261144-4264698(-)|protein_length=1184|sequence_SO=chromosome|SO=protein_coding_gene|is_pseudo=false
27.67976189	27.71947098	27.39917374	27.49381065	28.31094742	27.74534988	0.405903484	0.844535373	-0.250567118	-0.95706434	Tb927.11.16110	organism=Trypanosoma_brucei_brucei_TREU927	gene_product=integrin	alphachainprotein,putative|transcript_product=integrinalphachainprotein,putative|location=Tb927_11_v5.1:4265124-4267235(-)|protein_length=703|sequence_SO=chromosome|SO=protein_coding_gene|is_pseudo=false
34.61981964	34.58105087	34.70985031	34.24784851	34.3763237	34.3763237	2.212689917	0.855	0.303408305	5.290146707	Tb927.11.16130	organism=Trypanosoma_brucei_brucei_TREU927	gene_product=nucleoside	diphosphatekinase|transcript_product=nucleosidediphosphatekinase|location=Tb927_11_v5.1:4272000-4272461(-)|protein_length=153|sequence_SO=chromosome|SO=protein_coding_gene|is_pseudo=false
29.87554932	30.16038704	29.95393562	30.24218178	30.21928024	30.14831352	1.085095375	0.850412698	-0.206634521	-2.308072301	Tb927.11.16150	organism=Trypanosoma_brucei_brucei_TREU927	gene_product=tubulin	bindingcofactorA,putative|transcript_product=tubulinbindingcofactorA,putative|location=Tb927_11_v5.1:4277407-4277793(-)|protein_length=128|sequence_SO=chromosome|SO=protein_coding_gene|is_pseudo=false
24.36452866	27.38278008	28.02960014	28.68979263	25.20209694	24.17949677	0.116684673	0.92278473	0.568507512	0.32084589	Tb927.11.1620	organism=Trypanosoma_brucei_brucei_TREU927	gene_product=hypothetical	protein,conserved|transcript_product=hypotheticalprotein,conserved|location=Tb927_11_v5.1:502065-502643(-)|protein_length=192|sequence_SO=chromosome|SO=protein_coding_gene|is_pseudo=false
26.48462105	26.96499252	26.97596359	26.92025375	26.29963875	26.28029633	0.509102091	0.829717791	0.308462779	1.162481546	Tb927.11.16330	organism=Trypanosoma_brucei_brucei_TREU927	gene_product=hypothetical	protein,conserved|transcript_product=hypotheticalprotein,conserved|location=Tb927_11_v5.1:4330421-4333243(-)|protein_length=940|sequence_SO=chromosome|SO=protein_coding_gene|is_pseudo=false
23.71816444	23.00710106	24.31007957	23.00024033	23.42981911	21.52133179	0.676810081	0.858438462	1.027984619	1.490010144	Tb927.11.16340	organism=Trypanosoma_brucei_brucei_TREU927	gene_product=Importin-beta	N-terminaldomain/HEAT-likerepeat,putative|transcript_product=Importin-betaN-terminaldomain/HEAT-likerepeat,putative|location=Tb927_11_v5.1:4334423-4337872(-)|protein_length=1149|sequence_SO=chromosome|SO=protein_coding_gene|is_pseudo=false
27.96499252	28.08638573	28.17949677	27.43936348	28.02432632	27.8203125	0.80004815	0.873931034	0.315624237	1.73113667	Tb927.11.16400	organism=Trypanosoma_brucei_brucei_TREU927	gene_product=kinetoplast-associated	protein3,putative|transcript_product=kinetoplast-associatedprotein3,putative|location=Tb927_11_v5.1:4351728-4352702(-)|protein_length=324|sequence_SO=chromosome|SO=protein_coding_gene|is_pseudo=false
28.1064949	28.28471565	28.3066082	28.28029633	27.78331757	27.66627884	0.745731036	0.850681818	0.322642008	1.624541621	Tb927.11.16480	organism=Trypanosoma_brucei_brucei_TREU927	gene_product=enoyl-CoA	hydratase/isomerasefamilyprotein,putative|transcript_product=enoyl-CoAhydratase/isomerasefamilyprotein,putative|location=Tb927_11_v5.1:4369403-4370491(-)|protein_length=362|sequence_SO=chromosome|SO=protein_coding_gene|is_pseudo=false
27.28911972	27.546278	27.65948868	27.77705956	27.1213932	27.17949677	0.230411093	0.894604527	0.138978958	0.587737794	Tb927.11.1660	organism=Trypanosoma_brucei_brucei_TREU927	gene_product=vesicular	transportprotein(CDC48homologue),putative|transcript_product=vesiculartransportprotein(CDC48homologue),putative|location=Tb927_11_v5.1:509355-511343(-)|protein_length=662|sequence_SO=chromosome|SO=protein_coding_gene|is_pseudo=false
27.28029633	26.38607407	28.07622719	26.41377068	26.18139267	27.46294975	0.375259733	0.846182786	0.561494827	0.894856078	Tb927.11.16660	organism=Trypanosoma_brucei_brucei_TREU927	gene_product=Dopey,	N-terminal,putative|transcript_product=Dopey,N-terminal,putative|location=Tb927_11_v5.1:4425026-4431433(-)|protein_length=2135|sequence_SO=chromosome|SO=protein_coding_gene|is_pseudo=false
29.10149384	29.01371765	29.08638573	29.70140648	28.75811768	28.84445763	0.038317985	0.97672438	-0.034128189	-0.112898944	Tb927.11.16670	organism=Trypanosoma_brucei_brucei_TREU927	gene_product=zinc	fingerprotein,MYND-type,putative|transcript_product=zincfingerprotein,MYND-type,putative|location=Tb927_11_v5.1:4433080-4434792(-)|protein_length=570|sequence_SO=chromosome|SO=protein_coding_gene|is_pseudo=false
25.93606949	25.6180687	NaN	26.19272232	26.416996	26.08131599	1.096617296	0.841698925	-0.453275681	-2.604646024	Tb927.11.1670	organism=Trypanosoma_brucei_brucei_TREU927	gene_product=cysteine	desulfurase|transcript_product=cysteinedesulfurase|location=Tb927_11_v5.1:512470-513783(-)|protein_length=437|sequence_SO=chromosome|SO=protein_coding_gene|is_pseudo=false
29.51088524	29.55178833	29.35573578	29.46878624	29.60045433	29.65437698	0.554693653	0.838173669	-0.101736069	-1.251920488	Tb927.11.16720	organism=Trypanosoma_brucei_brucei_TREU927	gene_product=mitotic	cyclin6|transcript_product=mitoticcyclin6|location=Tb927_11_v5.1:4449245-4450525(-)|protein_length=426|sequence_SO=chromosome|SO=protein_coding_gene|is_pseudo=false
31.93999672	32.02168274	31.72517204	31.30334473	31.88649178	32.06406784	0.229709925	0.894832447	0.14431572	0.586179603	Tb927.11.16730	organism=Trypanosoma_brucei_brucei_TREU927	gene_product=dihydrolipoyl	dehydrogenase|transcript_product=dihydrolipoyldehydrogenase|location=Tb927_11_v5.1:4452624-4454057(-)|protein_length=477|sequence_SO=chromosome|SO=protein_coding_gene|is_pseudo=false
33.04140091	33.07845688	33.14376068	32.98651123	32.8080864	32.98141861	1.160900012	0.850179487	0.162534078	2.468742842	Tb927.11.16760	organism=Trypanosoma_brucei_brucei_TREU927	gene_product=T-complex	protein1,alphasubunit,putative|transcript_product=T-complexprotein1,alphasubunit,putative|location=Tb927_11_v5.1:4458569-4460227(-)|protein_length=552|sequence_SO=chromosome|SO=protein_coding_gene|is_pseudo=false
27.50142479	27.83845901	28.22158813	28.32817268	27.0914402	26.78954887	0.366006275	0.849625762	0.45077006	0.875926454	Tb927.11.16770	organism=Trypanosoma_brucei_brucei_TREU927	gene_product=glucosamine-6-phosphate	isomerase,putative|transcript_product=glucosamine-6-phosphateisomerase,putative|location=Tb927_11_v5.1:4461953-4462795(-)|protein_length=280|sequence_SO=chromosome|SO=protein_coding_gene|is_pseudo=false
27.51653099	27.53889847	26.57542419	27.69975281	27.6320076	27.24445152	0.380824364	0.845651079	-0.315119425	-0.906205656	Tb927.11.16790	organism=Trypanosoma_brucei_brucei_TREU927	gene_product=mitogen-activated	proteinkinase|transcript_product=mitogen-activatedproteinkinase|location=Tb927_11_v5.1:4467249-4469222(-)|protein_length=657|sequence_SO=chromosome|SO=protein_coding_gene|is_pseudo=false
28.70964622	28.7356987	28.62853622	28.58262062	28.77705956	28.85638046	0.209860408	0.895575334	-0.047393163	-0.541691935	Tb927.11.1680	organism=Trypanosoma_brucei_brucei_TREU927	gene_product=vesicular-fusion	proteinSEC18,putative|transcript_product=vesicular-fusionproteinSEC18,putative|location=Tb927_11_v5.1:514347-517013(-)|protein_length=888|sequence_SO=chromosome|SO=protein_coding_gene|is_pseudo=false
27.27141953	27.15073776	27.31527328	27.0083847	27.34942055	26.87408257	0.490104801	0.825045508	0.168514252	1.125029685	Tb927.11.16880	organism=Trypanosoma_brucei_brucei_TREU927	gene_product=leucine-rich	repeatprotein(LRRP),putative|transcript_product=leucine-richrepeatprotein(LRRP),putative|location=Tb927_11_v5.1:4495085-4496971(-)|protein_length=628|sequence_SO=chromosome|SO=protein_coding_gene|is_pseudo=false
29.79420662	29.76287651	30.0348568	29.83695602	30.1114769	29.39100075	0.137026031	0.916342352	0.084168752	0.371053769	Tb927.11.16890	organism=Trypanosoma_brucei_brucei_TREU927	gene_product=Tetratricopeptide-like	helicaldomaincontainingprotein|transcript_product=Tetratricopeptide-likehelicaldomaincontainingprotein|location=Tb927_11_v5.1:4497834-4504013(-)|protein_length=2059|sequence_SO=chromosome|SO=protein_coding_gene|is_pseudo=false
27.05051041	27.16038704	27.55362129	27.22618866	26.32216835	26.6320076	0.797087435	0.873519789	0.528051376	1.725308639	Tb927.11.16970	organism=Trypanosoma_brucei_brucei_TREU927	gene_product=protein	phosphatase4,putative|transcript_product=proteinphosphatase4,putative|location=Tb927_11_v5.1:4525977-4526888(-)|protein_length=303|sequence_SO=chromosome|SO=protein_coding_gene|is_pseudo=false
25.51050758	25.64855957	26.69975281	26.56674194	25.31354332	24.99765778	0.207824674	0.894707147	0.326958974	0.537086562	Tb927.11.170	organism=Trypanosoma_brucei_brucei_TREU927	gene_product=Mitoribosomal	SSUassemblyfactor15|transcript_product=MitoribosomalSSUassemblyfactor15|location=Tb927_11_v5.1:39516-40907(-)|protein_length=463|sequence_SO=chromosome|SO=protein_coding_gene|is_pseudo=false
33.87004471	33.7047081	33.96774292	33.85155106	33.63070679	33.5641098	0.644239003	0.863483871	0.165376027	1.426567816	Tb927.11.17000	organism=Trypanosoma_brucei_brucei_TREU927	gene_product=AIR9-like	protein|transcript_product=AIR9-likeprotein|location=Tb927_11_v5.1:4532213-4535212(-)|protein_length=999|sequence_SO=chromosome|SO=protein_coding_gene|is_pseudo=false
31.10524559	31.27586365	31.41336823	31.19601059	30.95393562	30.84595299	0.909763622	0.868864111	0.266192754	1.94903216	Tb927.11.1710	organism=Trypanosoma_brucei_brucei_TREU927	gene_product=guide	RNA-bindingproteinof21kDa|transcript_product=guideRNA-bindingproteinof21kDa|location=Tb927_11_v5.1:520974-521594(-)|protein_length=206|sequence_SO=chromosome|SO=protein_coding_gene|is_pseudo=false
30.72923088	30.78487778	31.23077583	30.9949646	30.67976189	30.12386131	0.45287979	0.834275347	0.315432231	1.051224016	Tb927.11.1740	organism=Trypanosoma_brucei_brucei_TREU927	gene_product=intraflagellar	transportprotein88|transcript_product=intraflagellartransportprotein88|location=Tb927_11_v5.1:526696-529098(-)|protein_length=800|sequence_SO=chromosome|SO=protein_coding_gene|is_pseudo=false
24.74406624	25.93606949	26.13516045	26.11545181	25.62086868	25.34773254	0.06371131	0.957898734	-0.089585622	-0.18319992	Tb927.11.180	organism=Trypanosoma_brucei_brucei_TREU927	gene_product=electron	transferflavoprotein,putative|transcript_product=electrontransferflavoprotein,putative|location=Tb927_11_v5.1:41368-42177(-)|protein_length=269|sequence_SO=chromosome|SO=protein_coding_gene|is_pseudo=false
32.28691864	32.40578079	32.66288757	32.64796066	32.12386322	32.05762863	0.332847577	0.85240836	0.175378164	0.807461194	Tb927.11.1840	organism=Trypanosoma_brucei_brucei_TREU927	gene_product=Cytoskeleton-associated	protein46kDa|transcript_product=Cytoskeleton-associatedprotein46kDa|location=Tb927_11_v5.1:548222-549421(-)|protein_length=399|sequence_SO=chromosome|SO=protein_coding_gene|is_pseudo=false
31.7493515	31.92238235	31.8792057	31.6458149	32.12077713	31.85340881	0.053977145	0.967499759	-0.023020426	-0.156626873	Tb927.11.1890	organism=Trypanosoma_brucei_brucei_TREU927	gene_product=Serine-threonine	kinasereceptor-associatedprotein,putative|transcript_product=Serine-threoninekinasereceptor-associatedprotein,putative|location=Tb927_11_v5.1:554728-555708(-)|protein_length=326|sequence_SO=chromosome|SO=protein_coding_gene|is_pseudo=false
27.6458149	27.67303467	27.31527328	27.25349617	28.40324402	28.55727768	0.545045181	0.831777174	-0.526631673	-1.233035944	Tb927.11.190	organism=Trypanosoma_brucei_brucei_TREU927	gene_product=elongation	factor,putative|transcript_product=elongationfactor,putative|location=Tb927_11_v5.1:43125-45068(-)|protein_length=647|sequence_SO=chromosome|SO=protein_coding_gene|is_pseudo=false
32.12077713	32.22216415	32.50379562	32.16339111	31.60222435	31.29789162	1.002409069	0.867458515	0.594409943	2.136781209	Tb927.11.1900	organism=Trypanosoma_brucei_brucei_TREU927	gene_product=T-complex	protein1,betasubunit,putative|transcript_product=T-complexprotein1,betasubunit,putative|location=Tb927_11_v5.1:556305-557894(-)|protein_length=529|sequence_SO=chromosome|SO=protein_coding_gene|is_pseudo=false
27.90311241	25.54333115	27.53148079	27.69975281	26.25709915	26.71292877	0.041265507	0.973149296	0.102714539	0.121226842	Tb927.11.1960	organism=Trypanosoma_brucei_brucei_TREU927	gene_product=leucine-rich	repeatprotein(LRRP),putative|transcript_product=leucine-richrepeatprotein(LRRP),putative|location=Tb927_11_v5.1:571784-572962(+)|protein_length=392|sequence_SO=chromosome|SO=protein_coding_gene|is_pseudo=false
30.92592239	30.98820686	31.81955147	31.0083847	31.02828407	31.24785042	0.192545998	0.900088452	0.14972051	0.502250795	Tb927.11.1980	organism=Trypanosoma_brucei_brucei_TREU927	gene_product=zinc	fingerproteinZC3H41|transcript_product=zincfingerproteinZC3H41|location=Tb927_11_v5.1:574332-575885(+)|protein_length=517|sequence_SO=chromosome|SO=protein_coding_gene|is_pseudo=false
30.83092499	30.55727768	31.14831352	30.93999672	30.52962112	30.63720131	0.272999112	0.876744788	0.143232346	0.680855453	Tb927.11.1990	organism=Trypanosoma_brucei_brucei_TREU927	gene_product=arginyl-tRNA	synthetase,putative|transcript_product=arginyl-tRNAsynthetase,putative|location=Tb927_11_v5.1:578450-580528(+)|protein_length=692|sequence_SO=chromosome|SO=protein_coding_gene|is_pseudo=false
27.58262062	27.77077293	28.05051041	27.50899696	27.61104774	27.02960014	0.864443324	0.860352584	0.41808637	1.858526568	Tb927.11.2110	organism=Trypanosoma_brucei_brucei_TREU927	gene_product=Snf7,	putative|transcript_product=Snf7,putative|location=Tb927_11_v5.1:601276-601920(+)|protein_length=214|sequence_SO=chromosome|SO=protein_coding_gene|is_pseudo=false
29.13613892	28.98956108	29.48039055	29.22848511	28.92874718	28.34942055	0.547226408	0.836549451	0.366479238	1.237306927	Tb927.11.2130	organism=Trypanosoma_brucei_brucei_TREU927	gene_product=proteasome	regulatorynon-ATP-asesubunit3|transcript_product=proteasomeregulatorynon-ATP-asesubunit3|location=Tb927_11_v5.1:605809-606813(+)|protein_length=334|sequence_SO=chromosome|SO=protein_coding_gene|is_pseudo=false
26.45512962	26.51653099	26.68645668	26.97596359	26.52701187	26.67303467	0.50625797	0.823010856	-0.172630946	-1.156882498	Tb927.11.2140	organism=Trypanosoma_brucei_brucei_TREU927	gene_product=cyclic	nucleotide-bindingdomaincontainingprotein,putative|transcript_product=cyclicnucleotide-bindingdomaincontainingprotein,putative|location=Tb927_11_v5.1:607583-610924(+)|protein_length=1113|sequence_SO=chromosome|SO=protein_coding_gene|is_pseudo=false
28.62505531	28.67976189	28.90884781	28.45904541	28.56092453	28.15073776	1.08332221	0.850968421	0.347652435	2.304357594	Tb927.11.2200	organism=Trypanosoma_brucei_brucei_TREU927	gene_product=DNA-directed	RNApolymeraseII,putative|transcript_product=DNA-directedRNApolymeraseII,putative|location=Tb927_11_v5.1:621668-622066(+)|protein_length=132|sequence_SO=chromosome|SO=protein_coding_gene|is_pseudo=false
25.66763306	25.84325981	26.07111931	26.53445244	26.67303467	26.45512962	2.189989918	0.832923077	-0.693534851	-5.213372144	Tb927.11.2210	organism=Trypanosoma_brucei_brucei_TREU927	gene_product=diacylglycerol	acyltransferase,putative|transcript_product=diacylglycerolacyltransferase,putative|location=Tb927_11_v5.1:623053-627627(+)|protein_length=1524|sequence_SO=chromosome|SO=protein_coding_gene|is_pseudo=false
29.60928726	29.61280632	30.06085205	29.80654907	29.40324402	29.71783829	0.241375245	0.891161905	0.118438085	0.611991537	Tb927.11.2230	organism=Trypanosoma_brucei_brucei_TREU927	gene_product=carnitine	O-acetyltransferase,putative|transcript_product=carnitineO-acetyltransferase,putative|location=Tb927_11_v5.1:630926-633139(+)|protein_length=737|sequence_SO=chromosome|SO=protein_coding_gene|is_pseudo=false
29.9814167	30.16038704	29.87701225	30.18423462	29.40527344	29.03223038	0.596309787	0.849301887	0.46569252	1.333186581	Tb927.11.2260	organism=Trypanosoma_brucei_brucei_TREU927	gene_product=Eukaryotic	translationinitiationfactor0.4|transcript_product=Eukaryotictranslationinitiationfactor0.4|location=Tb927_11_v5.1:640550-641251(+)|protein_length=233|sequence_SO=chromosome|SO=protein_coding_gene|is_pseudo=false
29.43737984	29.29131889	28.5052166	29.81726456	28.57902718	28.86230659	0.005698078	0.998914715	-0.008227666	-0.017380578	Tb927.11.2270	organism=Trypanosoma_brucei_brucei_TREU927	gene_product=inner	dyneinarmI1intermediatechain,axonemal|transcript_product=innerdyneinarmI1intermediatechain,axonemal|location=Tb927_11_v5.1:644653-647082(+)|protein_length=809|sequence_SO=chromosome|SO=protein_coding_gene|is_pseudo=false
26.37119102	26.07520676	25.71030235	25.73892403	26.41215706	26.27141953	0.114789373	0.924395349	-0.088600159	-0.316100377	Tb927.11.2280	organism=Trypanosoma_brucei_brucei_TREU927	gene_product=BRO1-like	domain/ALIXV-shapeddomainbindingtoHIV,putative|transcript_product=BRO1-likedomain/ALIXV-shapeddomainbindingtoHIV,putative|location=Tb927_11_v5.1:648084-650672(+)|protein_length=862|sequence_SO=chromosome|SO=protein_coding_gene|is_pseudo=false
28.85934639	29.10898781	29.8203125	29.71128845	26.81421089	26.2076931	0.685175856	0.865270217	1.685151418	1.506312891	Tb927.11.2300	organism=Trypanosoma_brucei_brucei_TREU927	gene_product=eukaryotic	peptidechainreleasefactorsubunit1,putative|transcript_product=eukaryoticpeptidechainreleasefactorsubunit1,putative|location=Tb927_11_v5.1:656382-657740(+)|protein_length=452|sequence_SO=chromosome|SO=protein_coding_gene|is_pseudo=false
26.94279671	27.16997337	27.546278	27.08131599	26.8263855	26.86230659	0.699448944	0.859371429	0.296346664	1.534140318	Tb927.11.2320	organism=Trypanosoma_brucei_brucei_TREU927	gene_product=Hereditary	spasticparaplegiaproteinstrumpellin,putative|transcript_product=Hereditaryspasticparaplegiaproteinstrumpellin,putative|location=Tb927_11_v5.1:663645-667298(+)|protein_length=1217|sequence_SO=chromosome|SO=protein_coding_gene|is_pseudo=false
29.44134331	29.51088524	29.5986805	29.61631775	28.94558907	28.88576508	0.703208313	0.859851546	0.367745717	1.541472974	Tb927.11.2360	organism=Trypanosoma_brucei_brucei_TREU927	gene_product=phenylalanyl-tRNA	synthetase(betasubunit),putative|transcript_product=phenylalanyl-tRNAsynthetase(betasubunit),putative|location=Tb927_11_v5.1:676961-678835(+)|protein_length=624|sequence_SO=chromosome|SO=protein_coding_gene|is_pseudo=false
28.08131599	28.22158813	27.56819344	27.73892403	28.23534966	28.08131599	0.088539346	0.94170645	-0.06149737	-0.249075811	Tb927.11.2380	organism=Trypanosoma_brucei_brucei_TREU927	gene_product=phosphoglycerate	kinase,putative|transcript_product=phosphoglyceratekinase,putative|location=Tb927_11_v5.1:684322-687063(+)|protein_length=913|sequence_SO=chromosome|SO=protein_coding_gene|is_pseudo=false
31.91527557	32.18423462	32.40578079	32.46538544	31.89012146	32.09584808	0.027419442	0.985236564	0.017978668	0.081691828	Tb927.11.2430	organism=Trypanosoma_brucei_brucei_TREU927	gene_product=Cytoplasmic	dynein2heavychain(DYNC2H2),putative|transcript_product=Cytoplasmicdynein2heavychain(DYNC2H2),putative|location=Tb927_11_v5.1:704939-717862(-)|protein_length=4307|sequence_SO=chromosome|SO=protein_coding_gene|is_pseudo=false
26.80193329	25.67303467	26.14685822	25.71554947	26.03590584	27.43936348	0.110276267	0.927433071	-0.189664205	-0.30475163	Tb927.11.2440	organism=Trypanosoma_brucei_brucei_TREU927	gene_product=Tubulin	cofactorCdomain-containingprotein1|transcript_product=TubulincofactorCdomain-containingprotein1|location=Tb927_11_v5.1:719993-721615(-)|protein_length=540|sequence_SO=chromosome|SO=protein_coding_gene|is_pseudo=false
29.33883667	29.17235947	29.18895721	27.62505531	29.51088524	29.5808239	0.195915466	0.901280495	0.3277963	0.509975454	Tb927.11.2470	organism=Trypanosoma_brucei_brucei_TREU927	gene_product=metallo-peptidase,	ClanMF,FamilyM17|transcript_product=metallo-peptidase,ClanMF,FamilyM17|location=Tb927_11_v5.1:725901-727598(-)|protein_length=565|sequence_SO=chromosome|SO=protein_coding_gene|is_pseudo=false
29.17949677	28.37036133	28.72923088	28.89157104	27.70635605	29.31094742	0.081590618	0.946624498	0.123404821	0.230898592	Tb927.11.2490	organism=Trypanosoma_brucei_brucei_TREU927	gene_product=Unc104-like	kinesin,putative|transcript_product=Unc104-likekinesin,putative|location=Tb927_11_v5.1:730054-734772(-)|protein_length=1572|sequence_SO=chromosome|SO=protein_coding_gene|is_pseudo=false
30.57542419	31.041399	31.51559067	31.44332123	30.52028275	30.54811668	0.195264848	0.899674074	0.206897736	0.508485784	Tb927.11.2500	organism=Trypanosoma_brucei_brucei_TREU927	gene_product=Metallocarboxypeptidase	1|transcript_product=Metallocarboxypeptidase1|location=Tb927_11_v5.1:736264-737775(-)|protein_length=503|sequence_SO=chromosome|SO=protein_coding_gene|is_pseudo=false
28.64924431	28.84445763	29.1064949	29.10399628	28.2624855	28.36202049	0.416968075	0.849940711	0.290564855	0.979362383	Tb927.11.2520	organism=Trypanosoma_brucei_brucei_TREU927	gene_product=UDP-n-acetylglucosamine	pyrophosphorylase|transcript_product=UDP-n-acetylglucosaminepyrophosphorylase|location=Tb927_11_v5.1:742969-744606(-)|protein_length=545|sequence_SO=chromosome|SO=protein_coding_gene|is_pseudo=false
30.52962112	30.48231506	30.41336823	30.35152817	30.3195858	30.42342186	1.136363315	0.863382716	0.110256195	2.416326509	Tb927.11.2540	organism=Trypanosoma_brucei_brucei_TREU927	gene_product=hypothetical	protein,conserved|transcript_product=hypotheticalprotein,conserved|location=Tb927_11_v5.1:748768-749661(-)|protein_length=297|sequence_SO=chromosome|SO=protein_coding_gene|is_pseudo=false
27.08131599	27.75811768	27.78331757	27.91456223	27.70635605	27.43936348	0.211049342	0.900546504	-0.145843506	-0.544377817	Tb927.11.2570	organism=Trypanosoma_brucei_brucei_TREU927	gene_product=hypothetical	protein,conserved|transcript_product=hypotheticalprotein,conserved|location=Tb927_11_v5.1:754151-755872(-)|protein_length=573|sequence_SO=chromosome|SO=protein_coding_gene|is_pseudo=false
28.92308998	29.20303154	29.54811668	29.68143845	28.45904541	28.34519577	0.354963987	0.851813559	0.396186193	0.853240732	Tb927.11.260	organism=Trypanosoma_brucei_brucei_TREU927	gene_product=Putative	intraflagellartransportproteinF6|transcript_product=PutativeintraflagellartransportproteinF6|location=Tb927_11_v5.1:58091-62161(-)|protein_length=1356|sequence_SO=chromosome|SO=protein_coding_gene|is_pseudo=false
31.18423462	31.16638565	31.45806694	31.60222435	31.00168991	31.05439758	0.082880819	0.945615694	0.050125122	0.234288301	Tb927.11.2610	organism=Trypanosoma_brucei_brucei_TREU927	gene_product=Cytoskeleton-associated	protein50kDa|transcript_product=Cytoskeleton-associatedprotein50kDa|location=Tb927_11_v5.1:766672-768057(-)|protein_length=461|sequence_SO=chromosome|SO=protein_coding_gene|is_pseudo=false
33.79459381	32.71292877	32.78292847	32.7790184	32.44825363	32.42592239	0.673956139	0.857435115	0.545752207	1.484449569	Tb927.11.2650	organism=Trypanosoma_brucei_brucei_TREU927	gene_product=heat	shockprotein84,putative|transcript_product=heatshockprotein84,putative|location=Tb927_11_v5.1:777488-779749(-)|protein_length=753|sequence_SO=chromosome|SO=protein_coding_gene|is_pseudo=false
28.6320076	29.05827332	28.9622364	29.0163765	28.13613892	28.47072792	0.525493448	0.819928934	0.343091329	1.194701094	Tb927.11.2660	organism=Trypanosoma_brucei_brucei_TREU927	gene_product=Golgi	reassemblystackingprotein(GRASPhomologue),putative|transcript_product=Golgireassemblystackingprotein(GRASPhomologue),putative|location=Tb927_11_v5.1:780491-781990(-)|protein_length=499|sequence_SO=chromosome|SO=protein_coding_gene|is_pseudo=false
31.25349617	31.3249588	31.53426743	31.40324402	31.28692055	31.25912094	0.22370653	0.890941176	0.054478963	0.572802137	Tb927.11.2670	organism=Trypanosoma_brucei_brucei_TREU927	gene_product=Nucleoporin	NUP59|transcript_product=NucleoporinNUP59|location=Tb927_11_v5.1:783432-785069(-)|protein_length=545|sequence_SO=chromosome|SO=protein_coding_gene|is_pseudo=false
30.44332123	30.53889847	30.2076931	30.14831352	30.12386131	30.06085205	1.313929871	0.821117117	0.285628637	2.805542513	Tb927.11.2690	organism=Trypanosoma_brucei_brucei_TREU927	gene_product=Succinyl-CoA:3-ketoacid	coenzymeAtransferase,mitochondrial|transcript_product=Succinyl-CoA:3-ketoacidcoenzymeAtransferase,mitochondrial|location=Tb927_11_v5.1:791064-792545(-)|protein_length=493|sequence_SO=chromosome|SO=protein_coding_gene|is_pseudo=false
26.10349655	27.1213932	27.79575539	27.42342186	26.80193329	26.46762085	0.067333962	0.953969682	0.109223048	0.192977292	Tb927.11.2740	organism=Trypanosoma_brucei_brucei_TREU927	gene_product=zinc	fingerprotein,MYND-type,putative|transcript_product=zincfingerprotein,MYND-type,putative|location=Tb927_11_v5.1:804168-806684(-)|protein_length=838|sequence_SO=chromosome|SO=protein_coding_gene|is_pseudo=false
31.14224052	31.58441353	31.43837166	24.62644958	27.8263855	28.19366264	1.774894729	0.727181818	4.506175995	3.951837494	Tb927.11.2750	organism=Trypanosoma_brucei_brucei_TREU927	gene_product=Present	intheoutermitochondrialmembraneproteome12|transcript_product=Presentintheoutermitochondrialmembraneproteome12|location=Tb927_11_v5.1:807320-808741(-)|protein_length=473|sequence_SO=chromosome|SO=protein_coding_gene|is_pseudo=false
26.58978081	27.0083847	26.35783386	26.80193329	26.06907272	26.46762085	0.29250014	0.863094675	0.205790838	0.722595949	Tb927.11.2770	organism=Trypanosoma_brucei_brucei_TREU927	gene_product=microtubule	innerproteinMC8|transcript_product=microtubuleinnerproteinMC8|location=Tb927_11_v5.1:810672-811484(-)|protein_length=270|sequence_SO=chromosome|SO=protein_coding_gene|is_pseudo=false
25.2642765	25.48308372	25.91798019	25.7023983	26.58978081	26.57542419	0.981006485	0.869121339	-0.734087626	-2.09304643	Tb927.11.280	organism=Trypanosoma_brucei_brucei_TREU927	gene_product=hypothetical	protein,conserved|transcript_product=hypotheticalprotein,conserved|location=Tb927_11_v5.1:64134-66080(-)|protein_length=648|sequence_SO=chromosome|SO=protein_coding_gene|is_pseudo=false
27.50142479	27.90884781	28.28029633	28.19366264	28.15557098	28.18423462	0.552466433	0.837108635	-0.280966441	-1.247562994	Tb927.11.2840	organism=Trypanosoma_brucei_brucei_TREU927	gene_product=magnesium-dependent	phosphatase-1/HADphosphatase,familyIIIC,putative|transcript_product=magnesium-dependentphosphatase-1/HADphosphatase,familyIIIC,putative|location=Tb927_11_v5.1:833552-834136(-)|protein_length=194|sequence_SO=chromosome|SO=protein_coding_gene|is_pseudo=false
24.94503021	25.05258369	25.32388687	23.20955276	23.82880974	24.28911972	1.793991478	0.735512195	1.331339518	4.00450927	Tb927.11.2890	organism=Trypanosoma_brucei_brucei_TREU927	gene_product=hypothetical	protein,conserved|transcript_product=hypotheticalprotein,conserved|location=Tb927_11_v5.1:848446-850377(-)|protein_length=643|sequence_SO=chromosome|SO=protein_coding_gene|is_pseudo=false
27.01903152	27.18895721	28.1064949	28.23534966	25.50445747	25.2606926	0.473418691	0.833324324	1.104661306	1.092021364	Tb927.11.290	organism=Trypanosoma_brucei_brucei_TREU927	gene_product=Phosphatase	andtensinhomolog,putative|transcript_product=Phosphataseandtensinhomolog,putative|location=Tb927_11_v5.1:66667-67449(-)|protein_length=260|sequence_SO=chromosome|SO=protein_coding_gene|is_pseudo=false
28.58620453	28.53148079	28.19366264	28.52775764	28.83545113	28.66627884	0.722445039	0.863947712	-0.239379883	-1.579020108	Tb927.11.2950	organism=Trypanosoma_brucei_brucei_TREU927	gene_product=Nucleoporin	NUP89|transcript_product=NucleoporinNUP89|location=Tb927_11_v5.1:858822-861212(-)|protein_length=796|sequence_SO=chromosome|SO=protein_coding_gene|is_pseudo=false
30.8080864	30.87554932	30.95393562	30.9949646	30.79265594	30.7047081	0.194116358	0.898317343	0.04841423	0.50585396	Tb927.11.3030	organism=Trypanosoma_brucei_brucei_TREU927	gene_product=phosphoribosylpyrophosphate	synthetase,putative|transcript_product=phosphoribosylpyrophosphatesynthetase,putative|location=Tb927_11_v5.1:874127-875197(-)|protein_length=356|sequence_SO=chromosome|SO=protein_coding_gene|is_pseudo=false
27.73892403	27.61104774	27.96499252	27.77705956	27.58978081	27.57542419	0.435662906	0.836301733	0.124233246	1.01686312	Tb927.11.3070	organism=Trypanosoma_brucei_brucei_TREU927	gene_product=ribosome	assemblyproteinRRB1,putative|transcript_product=ribosomeassemblyproteinRRB1,putative|location=Tb927_11_v5.1:879986-881716(-)|protein_length=576|sequence_SO=chromosome|SO=protein_coding_gene|is_pseudo=false
26.34604263	26.49990463	27.60399437	26.1273098	26.42181778	26.18518066	0.634488672	0.854308492	0.571877797	1.407578796	Tb927.11.3090	organism=Trypanosoma_brucei_brucei_TREU927	gene_product=LisH	domain-containingproteinFOPNL,putative|transcript_product=LisHdomain-containingproteinFOPNL,putative|location=Tb927_11_v5.1:883709-884164(-)|protein_length=151|sequence_SO=chromosome|SO=protein_coding_gene|is_pseudo=false
31.06085205	31.1114769	31.14224052	31.28692055	31.22504044	31.37761879	1.723954623	0.7316	-0.1916701	-3.813587525	Tb927.11.3220	organism=Trypanosoma_brucei_brucei_TREU927	gene_product=metacaspase	|transcript_product=metacaspase|location=Tb927_11_v5.1:914998-916116(-)|protein_length=372|sequence_SO=chromosome|SO=protein_coding_gene|is_pseudo=false
32.12694168	32.24784851	32.27308655	32.26192474	32.13919449	32.21639252	0.060961657	0.961906706	0.010121663	0.175738778	Tb927.11.3240	organism=Trypanosoma_brucei_brucei_TREU927	gene_product=T-complex	protein1,zetasubunit,putative|transcript_product=T-complexprotein1,zetasubunit,putative|location=Tb927_11_v5.1:925327-926961(+)|protein_length=544|sequence_SO=chromosome|SO=protein_coding_gene|is_pseudo=false
33.72517014	33.81383133	33.92415237	33.96774292	33.30334473	33.27586365	0.583667249	0.831143713	0.305400848	1.3085253	Tb927.11.3250	organism=Trypanosoma_brucei_brucei_TREU927	gene_product=dynein	heavychain,putative|transcript_product=dyneinheavychain,putative|location=Tb927_11_v5.1:927364-941340(+)|protein_length=4658|sequence_SO=chromosome|SO=protein_coding_gene|is_pseudo=false
29.74855232	29.84445763	29.72435951	30.0348568	29.43539429	29.70140648	0.098195819	0.930631093	0.048570633	0.274023934	Tb927.11.3300	organism=Trypanosoma_brucei_brucei_TREU927	gene_product=Spindle	assemblyabnormal4|transcript_product=Spindleassemblyabnormal4|location=Tb927_11_v5.1:962243-965041(+)|protein_length=932|sequence_SO=chromosome|SO=protein_coding_gene|is_pseudo=false
31.74534988	31.9294529	31.89735222	31.83092499	32.05439758	32.17831039	0.634241329	0.853384083	-0.163825989	-1.407097069	Tb927.11.3310	organism=Trypanosoma_brucei_brucei_TREU927	gene_product=ubiquitin-conjugating	enzyme,putative|transcript_product=ubiquitin-conjugatingenzyme,putative|location=Tb927_11_v5.1:969346-969762(+)|protein_length=138|sequence_SO=chromosome|SO=protein_coding_gene|is_pseudo=false
26.58978081	27.01903152	27.10149384	27.19835472	27.59690475	27.25349617	1.038611026	0.866531401	-0.446149826	-2.2113036	Tb927.11.3350	organism=Trypanosoma_brucei_brucei_TREU927	gene_product=phospholipid-transporting	ATPase1-likeprotein,putative|transcript_product=phospholipid-transportingATPase1-likeprotein,putative|location=Tb927_11_v5.1:979783-983169(+)|protein_length=1128|sequence_SO=chromosome|SO=protein_coding_gene|is_pseudo=false
27.98685074	28.37865257	28.77391815	28.19835472	28.01903152	28.52775764	0.184512635	0.902727932	0.131425858	0.483733556	Tb927.11.3360	organism=Trypanosoma_brucei_brucei_TREU927	gene_product=Component	ofmotileflagella22|transcript_product=Componentofmotileflagella22|location=Tb927_11_v5.1:986248-988977(+)|protein_length=909|sequence_SO=chromosome|SO=protein_coding_gene|is_pseudo=false
27.06085205	27.27141953	27.16997337	26.96499252	27.06085205	27.01903152	1.072252562	0.845918367	0.152456284	2.281209991	Tb927.11.3370	organism=Trypanosoma_brucei_brucei_TREU927	gene_product=hypothetical	protein|transcript_product=hypotheticalprotein|location=Tb927_11_v5.1:989572-990135(+)|protein_length=187|sequence_SO=chromosome|SO=protein_coding_gene|is_pseudo=false
29.28029633	29.32603073	29.64924431	30.14831352	29.93999672	29.13369179	0.414718485	0.849368732	-0.322143555	-0.974835354	Tb927.11.3380	organism=Trypanosoma_brucei_brucei_TREU927	gene_product=Ran-binding	protein1,putative|transcript_product=Ran-bindingprotein1,putative|location=Tb927_11_v5.1:991911-992384(+)|protein_length=157|sequence_SO=chromosome|SO=protein_coding_gene|is_pseudo=false
30.0348568	30.17235947	30.28692055	30.0348568	30.02168083	29.95393562	0.980614218	0.866416667	0.161221186	2.092247004	Tb927.11.3490	organism=Trypanosoma_brucei_brucei_TREU927	gene_product=hypothetical	protein,conserved|transcript_product=hypotheticalprotein,conserved|location=Tb927_11_v5.1:1032022-1034418(+)|protein_length=798|sequence_SO=chromosome|SO=protein_coding_gene|is_pseudo=false
29.18423462	29.54074669	29.9814167	30.09898758	28.8111515	29.0083847	0.221706529	0.891089135	0.262624741	0.568330865	Tb927.11.3500	organism=Trypanosoma_brucei_brucei_TREU927	gene_product=Dpy-30	motifcontainingprotein,putative|transcript_product=Dpy-30motifcontainingprotein,putative|location=Tb927_11_v5.1:1035340-1038393(+)|protein_length=1017|sequence_SO=chromosome|SO=protein_coding_gene|is_pseudo=false
32.61763	32.83845901	32.77116776	32.62853622	32.52495956	32.65437698	0.85019953	0.867821958	0.139794668	1.83023601	Tb927.11.3570	organism=Trypanosoma_brucei_brucei_TREU927	gene_product=aminopeptidase,	putative,metallo-peptidase,ClanMA(E)FamilyM1|transcript_product=metallo-peptidase,ClanMA(E)FamilyM1|location=Tb927_11_v5.1:1057399-1060014(+)|protein_length=871|sequence_SO=chromosome|SO=protein_coding_gene|is_pseudo=false
32.47024155	32.89012146	32.80039215	32.91883087	32.55499268	32.7231369	0.02441681	0.983923428	-0.012068431	-0.072974909	Tb927.11.3590	organism=Trypanosoma_brucei_brucei_TREU927	gene_product=40S	ribosomalproteinS4,putative|transcript_product=40SribosomalproteinS4,putative|location=Tb927_11_v5.1:1062324-1063145(+)|protein_length=273|sequence_SO=chromosome|SO=protein_coding_gene|is_pseudo=false
25.75174713	25.49533653	26.43300819	25.65676498	24.56964302	26.01265335	0.392625271	0.843807407	0.480343501	0.930194689	Tb927.11.360	organism=Trypanosoma_brucei_brucei_TREU927	gene_product=ATP-binding	protein,putative|transcript_product=ATP-bindingprotein,putative|location=Tb927_11_v5.1:82444-84243(-)|protein_length=599|sequence_SO=chromosome|SO=protein_coding_gene|is_pseudo=false
27.83243561	27.96499252	28.02960014	27.67303467	28.11644363	27.73246765	0.270420834	0.87969341	0.101694107	0.675297556	Tb927.11.3660	organism=Trypanosoma_brucei_brucei_TREU927	gene_product=dynein	lightchainTctex-type,putative|transcript_product=dyneinlightchainTctex-type,putative|location=Tb927_11_v5.1:1080719-1081069(+)|protein_length=116|sequence_SO=chromosome|SO=protein_coding_gene|is_pseudo=false
28.69643974	28.75493622	28.9949646	28.48999023	28.71620369	28.42742348	1.003668101	0.875823009	0.27090772	2.139361242	Tb927.11.3710	organism=Trypanosoma_brucei_brucei_TREU927	gene_product=coiled-coil	domain-containingprotein173,putative|transcript_product=coiled-coildomain-containingprotein173,putative|location=Tb927_11_v5.1:1090522-1092069(+)|protein_length=515|sequence_SO=chromosome|SO=protein_coding_gene|is_pseudo=false
31.99833107	32.08321762	32.27308655	32.09584808	31.9434948	31.71702003	0.660372066	0.867761639	0.199424108	1.457988022	Tb927.11.3730	organism=Trypanosoma_brucei_brucei_TREU927	gene_product=leucyl-tRNA	synthetase,putative|transcript_product=leucyl-tRNAsynthetase,putative|location=Tb927_11_v5.1:1098860-1102084(+)|protein_length=1074|sequence_SO=chromosome|SO=protein_coding_gene|is_pseudo=false
31.35152817	31.54351616	31.658638	31.78877258	31.4919014	31.09898758	0.094670296	0.932675166	0.058006922	0.264956513	Tb927.11.3740	organism=Trypanosoma_brucei_brucei_TREU927	gene_product=proteasome	regulatoryATPasesubunit2|transcript_product=proteasomeregulatoryATPasesubunit2|location=Tb927_11_v5.1:1103069-1104382(+)|protein_length=437|sequence_SO=chromosome|SO=protein_coding_gene|is_pseudo=false
28.35363388	28.49381065	28.69311905	28.62853622	27.94279671	27.81421089	0.640508065	0.854537786	0.385006587	1.419301875	Tb927.11.3760	organism=Trypanosoma_brucei_brucei_TREU927	gene_product=hypothetical	protein|transcript_product=hypotheticalprotein|location=Tb927_11_v5.1:1107164-1107886(+)|protein_length=240|sequence_SO=chromosome|SO=protein_coding_gene|is_pseudo=false
28.54995346	28.6831131	28.56456375	28.43141365	28.57542419	28.4512043	0.852165201	0.872948949	0.113196055	1.834136066	Tb927.11.3790	organism=Trypanosoma_brucei_brucei_TREU927	gene_product=hypothetical	protein,conserved|transcript_product=hypotheticalprotein,conserved|location=Tb927_11_v5.1:1117286-1118164(+)|protein_length=292|sequence_SO=chromosome|SO=protein_coding_gene|is_pseudo=false
26.90884781	26.7644577	25.96499252	26.71292877	27.10149384	26.93156815	0.515283471	0.824475836	-0.369230906	-1.174641491	Tb927.11.3850	organism=Trypanosoma_brucei_brucei_TREU927	gene_product=AMP	deaminase,putative|transcript_product=AMPdeaminase,putative|location=Tb927_11_v5.1:1125684-1130360(+)|protein_length=1558|sequence_SO=chromosome|SO=protein_coding_gene|is_pseudo=false
26.99765778	27.47846222	27.47846222	27.57542419	27.34942055	26.6180687	0.155393819	0.915134328	0.137222926	0.415336976	Tb927.11.3900	organism=Trypanosoma_brucei_brucei_TREU927	gene_product=glycosyltransferase	family-likeprotein,putative|transcript_product=glycosyltransferasefamily-likeprotein,putative|location=Tb927_11_v5.1:1142170-1142997(+)|protein_length=275|sequence_SO=chromosome|SO=protein_coding_gene|is_pseudo=false
26.20955276	26.78954887	27.16997337	27.15073776	23.64306259	24.73892403	0.651273685	0.863460838	1.545450211	1.440267892	Tb927.11.3960	organism=Trypanosoma_brucei_brucei_TREU927	gene_product=btb/poz	domaincontainingprotein,putative|transcript_product=btb/pozdomaincontainingprotein,putative|location=Tb927_11_v5.1:1157097-1159286(+)|protein_length=729|sequence_SO=chromosome|SO=protein_coding_gene|is_pseudo=false
26.99765778	27.57542419	NaN	26.72598457	26.94279671	27.21697044	0.475859947	0.83522361	0.324623744	1.147740227	Tb927.11.4000	organism=Trypanosoma_brucei_brucei_TREU927	gene_product=hypothetical	protein,conserved|transcript_product=hypotheticalprotein,conserved|location=Tb927_11_v5.1:1169008-1170753(+)|protein_length=581|sequence_SO=chromosome|SO=protein_coding_gene|is_pseudo=false
26.41377068	26.72598457	26.49533653	26.49533653	26.67303467	27.18895721	0.455093631	0.836680301	-0.240745544	-1.055631139	Tb927.11.4030	organism=Trypanosoma_brucei_brucei_TREU927	gene_product=hypothetical	protein,conserved|transcript_product=hypotheticalprotein,conserved|location=Tb927_11_v5.1:1178385-1183406(+)|protein_length=1673|sequence_SO=chromosome|SO=protein_coding_gene|is_pseudo=false
29.7356987	29.78487778	29.92592239	29.89735222	29.67134857	29.6320076	0.336878481	0.855912195	0.081930161	0.815840836	Tb927.11.4210	organism=Trypanosoma_brucei_brucei_TREU927	gene_product=U-box	domaincontainingprotein,putative|transcript_product=U-boxdomaincontainingprotein,putative|location=Tb927_11_v5.1:1232059-1233951(-)|protein_length=630|sequence_SO=chromosome|SO=protein_coding_gene|is_pseudo=false
24.89041138	25.49228287	25.8646698	25.62644958	24.87173462	25.59832573	0.045689373	0.969864775	0.050284704	0.133640027	Tb927.11.4280	organism=Trypanosoma_brucei_brucei_TREU927	gene_product=Cytoskeleton-associated	protein156kDa|transcript_product=Cytoskeleton-associatedprotein156kDa|location=Tb927_11_v5.1:1247172-1251470(-)|protein_length=1432|sequence_SO=chromosome|SO=protein_coding_gene|is_pseudo=false
27.42342186	28.1114769	28.67303467	28.36619759	24.08537483	26.31181335	0.635334821	0.857142857	1.814849218	1.409226752	Tb927.11.4290	organism=Trypanosoma_brucei_brucei_TREU927	gene_product=40S	ribosomalproteinS12|transcript_product=40SribosomalproteinS12|location=Tb927_11_v5.1:1253083-1253517(-)|protein_length=144|sequence_SO=chromosome|SO=protein_coding_gene|is_pseudo=false
28.86230659	28.78643608	28.91170883	28.73892403	29.67472076	29.91170883	0.750937224	0.847256881	-0.588300705	-1.634731692	Tb927.11.4320	organism=Trypanosoma_brucei_brucei_TREU927	gene_product=Uncharacterized	ACR,COG1678,putative|transcript_product=UncharacterizedACR,COG1678,putative|location=Tb927_11_v5.1:1255294-1256721(-)|protein_length=475|sequence_SO=chromosome|SO=protein_coding_gene|is_pseudo=false
28.18895721	28.1114769	28.32388687	27.90311241	28.2123394	28.28029633	0.226423925	0.894938614	0.076190948	0.57886545	Tb927.11.4360	organism=Trypanosoma_brucei_brucei_TREU927	gene_product=Protein	ofunknownfunction(DUF1014),putative|transcript_product=Proteinofunknownfunction(DUF1014),putative|location=Tb927_11_v5.1:1264913-1265686(-)|protein_length=257|sequence_SO=chromosome|SO=protein_coding_gene|is_pseudo=false
28.82941437	26.48922348	28.65608215	28.69643974	28.71292877	28.71620369	0.403543257	0.845344729	-0.716950734	-0.952297266	Tb927.11.4420	organism=Trypanosoma_brucei_brucei_TREU927	gene_product=hypothetical	protein,conserved|transcript_product=hypotheticalprotein,conserved|location=Tb927_11_v5.1:1280598-1282187(-)|protein_length=529|sequence_SO=chromosome|SO=protein_coding_gene|is_pseudo=false
33.69436646	33.83281326	33.87004471	33.51794052	33.43340683	33.72517014	1.109446873	0.844960894	0.240235647	2.359283572	Tb927.11.4460	organism=Trypanosoma_brucei_brucei_TREU927	gene_product=ALBA-Domain	Protein|transcript_product=ALBA-DomainProtein|location=Tb927_11_v5.1:1292887-1293264(+)|protein_length=125|sequence_SO=chromosome|SO=protein_coding_gene|is_pseudo=false
25.50748634	26.01903152	26.38278008	25.9671917	19.66968727	26.1487999	0.403169346	0.843655303	2.04120636	0.951541707	Tb927.11.4470	organism=Trypanosoma_brucei_brucei_TREU927	gene_product=ULK	familyserine/threonine-proteinkinase,putative|transcript_product=ULKfamilyserine/threonine-proteinkinase,putative|location=Tb927_11_v5.1:1293639-1296908(+)|protein_length=1089|sequence_SO=chromosome|SO=protein_coding_gene|is_pseudo=false
29.13858223	29.66119003	29.91170883	29.83996201	27.79575539	28.52028275	0.594896917	0.845079563	0.851826986	1.330431452	Tb927.11.4480	organism=Trypanosoma_brucei_brucei_TREU927	gene_product=Flagellar	radialspokeprotein45447|transcript_product=Flagellarradialspokeprotein45447|location=Tb927_11_v5.1:1297212-1298969(+)|protein_length=585|sequence_SO=chromosome|SO=protein_coding_gene|is_pseudo=false
25.94726181	26.26963615	27.69311905	27.14102173	24.2606926	25.416996	0.445582176	0.834146444	1.030435562	1.036678915	Tb927.11.4530	organism=Trypanosoma_brucei_brucei_TREU927	gene_product=N-acetyltransferase	subunitARD1|transcript_product=N-acetyltransferasesubunitARD1|location=Tb927_11_v5.1:1315713-1316432(+)|protein_length=239|sequence_SO=chromosome|SO=protein_coding_gene|is_pseudo=false
27.42342186	27.89157104	28.75493622	28.62505531	27.52402496	27.83243561	0.019246845	0.989702899	0.02947108	0.057840045	Tb927.11.4540	organism=Trypanosoma_brucei_brucei_TREU927	gene_product=Nucleoporin	NUP48|transcript_product=NucleoporinNUP48|location=Tb927_11_v5.1:1316884-1318245(+)|protein_length=453|sequence_SO=chromosome|SO=protein_coding_gene|is_pseudo=false
27.83845901	27.16997337	27.84445763	27.77705956	28.01371765	27.88576508	0.514469244	0.82519802	-0.274550756	-1.173040439	Tb927.11.4550	organism=Trypanosoma_brucei_brucei_TREU927	gene_product=Domain	ofunknownfunction(DUF4200),putative|transcript_product=Domainofunknownfunction(DUF4200),putative|location=Tb927_11_v5.1:1319168-1320067(+)|protein_length=299|sequence_SO=chromosome|SO=protein_coding_gene|is_pseudo=false
25.54037857	25.51050758	26.06907272	26.1273098	25.9825058	25.35447502	0.142506443	0.918336877	-0.114777247	-0.384366182	Tb927.11.4570	organism=Trypanosoma_brucei_brucei_TREU927	gene_product=Ras-related	proteinRab5B|transcript_product=Ras-relatedproteinRab5B|location=Tb927_11_v5.1:1322602-1323213(+)|protein_length=203|sequence_SO=chromosome|SO=protein_coding_gene|is_pseudo=false
27.8263855	27.90884781	27.33244705	28.1064949	28.58978081	28.59690475	1.42460548	0.831126437	-0.741833369	-3.061105061	Tb927.11.460	organism=Trypanosoma_brucei_brucei_TREU927	gene_product=predicted	WD40repeatprotein|transcript_product=predictedWD40repeatprotein|location=Tb927_11_v5.1:103046-105892(-)|protein_length=948|sequence_SO=chromosome|SO=protein_coding_gene|is_pseudo=false
31.55270386	31.66712379	31.68812561	31.68394852	31.52028275	31.14224052	0.491910531	0.823250585	0.187160492	1.128595147	Tb927.11.4610	organism=Trypanosoma_brucei_brucei_TREU927	gene_product=protein	kinaseAregulatorysubunit|transcript_product=proteinkinaseAregulatorysubunit|location=Tb927_11_v5.1:1327122-1328621(+)|protein_length=499|sequence_SO=chromosome|SO=protein_coding_gene|is_pseudo=false
31.57542419	31.90813255	32.07686234	32.18718719	30.87554932	30.60222435	0.546941159	0.83328591	0.631819407	1.236748452	Tb927.11.4700	organism=Trypanosoma_brucei_brucei_TREU927	gene_product=prostaglandin	fsynthase|transcript_product=prostaglandinfsynthase|location=Tb927_11_v5.1:1356892-1357722(+)|protein_length=276|sequence_SO=chromosome|SO=protein_coding_gene|is_pseudo=false
23.45512962	23.05920219	23.56383705	18.88464737	22.93876457	23.40405655	0.487665626	0.826132404	1.616900126	1.120211493	Tb927.11.4710	organism=Trypanosoma_brucei_brucei_TREU927	gene_product=hypothetical	protein,conserved|transcript_product=hypotheticalprotein,conserved|location=Tb927_11_v5.1:1358135-1359463(+)|protein_length=442|sequence_SO=chromosome|SO=protein_coding_gene|is_pseudo=false
29.33883667	29.35573578	30.38278008	30.34095955	28.74213982	28.69975281	0.269420085	0.879222302	0.431500117	0.673137704	Tb927.11.4800	organism=Trypanosoma_brucei_brucei_TREU927	gene_product=clathrin	coatassemblyprotein,putative|transcript_product=clathrincoatassemblyprotein,putative|location=Tb927_11_v5.1:1383235-1384713(+)|protein_length=492|sequence_SO=chromosome|SO=protein_coding_gene|is_pseudo=false
26.17378998	25.57830811	21.81518936	26.55654716	26.83845901	26.73892403	0.733820116	0.848660793	-2.18888092	-1.601246268	Tb927.11.4860	organism=Trypanosoma_brucei_brucei_TREU927	gene_product=Ring	fingerdomaincontainingprotein,putative|transcript_product=Ringfingerdomaincontainingprotein,putative|location=Tb927_11_v5.1:1394308-1395708(+)|protein_length=466|sequence_SO=chromosome|SO=protein_coding_gene|is_pseudo=false
28.89446449	28.90884781	29.23306465	29.31311226	28.1114769	28.47072792	0.43726637	0.838030769	0.380353292	1.02007004	Tb927.11.4880	organism=Trypanosoma_brucei_brucei_TREU927	gene_product=flagella	associatedproteinFAP106|transcript_product=flagellaassociatedproteinFAP106|location=Tb927_11_v5.1:1397126-1397950(+)|protein_length=274|sequence_SO=chromosome|SO=protein_coding_gene|is_pseudo=false
28.6320076	28.78331757	30.55727768	31.17235947	27.95947456	28.29351234	0.052649475	0.966084291	0.182418823	0.152967418	Tb927.11.4900	organism=Trypanosoma_brucei_brucei_TREU927	gene_product=WD40/YVTN	repeat-like-containingprotein|transcript_product=WD40/YVTNrepeat-like-containingprotein|location=Tb927_11_v5.1:1400327-1402009(+)|protein_length=560|sequence_SO=chromosome|SO=protein_coding_gene|is_pseudo=false
30.25349617	30.36202049	30.14831352	29.9949646	30.45316887	30.42342186	0.078939551	0.94685971	-0.035908381	-0.22391211	Tb927.11.4910	organism=Trypanosoma_brucei_brucei_TREU927	gene_product=predicted	ankyrinrepeatfamilyprotein|transcript_product=predictedankyrinrepeatfamilyprotein|location=Tb927_11_v5.1:1402909-1404087(+)|protein_length=392|sequence_SO=chromosome|SO=protein_coding_gene|is_pseudo=false
29.0083847	29.1114769	29.27808189	29.51465225	28.96499252	29.21928024	0.220755362	0.891397794	-0.100327174	-0.566201795	Tb927.11.4920	organism=Trypanosoma_brucei_brucei_TREU927	gene_product=microtubule	innerproteinMC5|transcript_product=microtubuleinnerproteinMC5|location=Tb927_11_v5.1:1405656-1406474(+)|protein_length=272|sequence_SO=chromosome|SO=protein_coding_gene|is_pseudo=false
27.6180687	27.97596359	27.80193329	27.98685074	27.71292877	27.67303467	0.017952144	0.991960199	0.007717133	0.05402435	Tb927.11.4930	organism=Trypanosoma_brucei_brucei_TREU927	gene_product=Phosducin,	putative|transcript_product=Phosducin,putative|location=Tb927_11_v5.1:1406973-1407704(+)|protein_length=243|sequence_SO=chromosome|SO=protein_coding_gene|is_pseudo=false
25.63754654	26.16422844	25.06907272	24.98468018	21.32663155	23.02917862	1.069499129	0.835537688	2.51011912	2.275463691	Tb927.11.4950	organism=Trypanosoma_brucei_brucei_TREU927	gene_product=hypothetical	protein,conserved|transcript_product=hypotheticalprotein,conserved|location=Tb927_11_v5.1:1409821-1412181(+)|protein_length=786|sequence_SO=chromosome|SO=protein_coding_gene|is_pseudo=false
27.22618866	27.43141365	27.78331757	28.0083847	26.72598457	26.6320076	0.309002165	0.853850382	0.358181	0.757534033	Tb927.11.4970	organism=Trypanosoma_brucei_brucei_TREU927	gene_product=Chromatin	assemblyfactor1subunitC|transcript_product=Chromatinassemblyfactor1subunitC|location=Tb927_11_v5.1:1417393-1418796(+)|protein_length=467|sequence_SO=chromosome|SO=protein_coding_gene|is_pseudo=false
32.04140091	31.56183624	29.42942047	29.17949677	33.52962112	27.91456223	0.160301494	0.909734411	0.802992503	0.427013109	Tb927.11.5000	organism=Trypanosoma_brucei_brucei_TREU927	gene_product=Dynein	intermediatechain1,axonemal|transcript_product=Dyneinintermediatechain1,axonemal|location=Tb927_11_v5.1:1425525-1427492(+)|protein_length=655|sequence_SO=chromosome|SO=protein_coding_gene|is_pseudo=false
30.07367516	30.50142479	30.55727768	30.43340492	29.5986805	29.62679672	0.716358376	0.863459227	0.491165161	1.56713481	Tb927.11.510	organism=Trypanosoma_brucei_brucei_TREU927	gene_product=RNA-binding	protein,UBP2|transcript_product=RNA-bindingprotein,UBP2|location=Tb927_11_v5.1:127191-127718(-)|protein_length=175|sequence_SO=chromosome|SO=protein_coding_gene|is_pseudo=false
27.16997337	27.06085205	27.34942055	27.0083847	26.93156815	26.8263855	1.281345696	0.796292683	0.271302541	2.732307545	Tb927.11.5140	organism=Trypanosoma_brucei_brucei_TREU927	gene_product=ubiquitin	carboxyl-terminalhydrolase,putative|transcript_product=ubiquitincarboxyl-terminalhydrolase,putative|location=Tb927_11_v5.1:1468729-1469658(+)|protein_length=309|sequence_SO=chromosome|SO=protein_coding_gene|is_pseudo=false
27.70635605	27.83845901	27.71947098	27.66627884	28.05569077	27.94279671	0.469725013	0.83427486	-0.133493423	-1.084698764	Tb927.11.5150	organism=Trypanosoma_brucei_brucei_TREU927	gene_product=hypothetical	protein,conserved|transcript_product=hypotheticalprotein,conserved|location=Tb927_11_v5.1:1470026-1471612(+)|protein_length=528|sequence_SO=chromosome|SO=protein_coding_gene|is_pseudo=false
30.55727768	30.61981964	30.89012146	30.4919014	30.33031273	30.29789162	1.251158382	0.805630769	0.315704346	2.665221738	Tb927.11.5180	organism=Trypanosoma_brucei_brucei_TREU927	gene_product=hypothetical	protein,conserved|transcript_product=hypotheticalprotein,conserved|location=Tb927_11_v5.1:1477270-1478022(+)|protein_length=250|sequence_SO=chromosome|SO=protein_coding_gene|is_pseudo=false
27.8263855	27.73892403	27.7644577	28.44726753	27.57542419	27.0083847	0.084093883	0.945086694	0.099563599	0.237469197	Tb927.11.5220	organism=Trypanosoma_brucei_brucei_TREU927	gene_product=chaperone	proteinDnaJ,putative|transcript_product=chaperoneproteinDnaJ,putative|location=Tb927_11_v5.1:1488407-1490707(+)|protein_length=766|sequence_SO=chromosome|SO=protein_coding_gene|is_pseudo=false
31.0479126	31.28692055	31.34095955	31.15436363	30.74534988	30.83092499	0.959815492	0.88139759	0.315051397	2.049966957	Tb927.11.530	organism=Trypanosoma_brucei_brucei_TREU927	gene_product=RNA-binding	protein,putative|transcript_product=RNA-bindingprotein,putative|location=Tb927_11_v5.1:133925-134527(-)|protein_length=200|sequence_SO=chromosome|SO=protein_coding_gene|is_pseudo=false
27.6320076	27.97596359	28.16997337	27.78331757	27.87408257	27.72598457	0.332333474	0.851172414	0.131519953	0.806391254	Tb927.11.5300	organism=Trypanosoma_brucei_brucei_TREU927	gene_product=Kinesin-13	3,putative|transcript_product=Kinesin-133,putative|location=Tb927_11_v5.1:1510715-1512415(+)|protein_length=566|sequence_SO=chromosome|SO=protein_coding_gene|is_pseudo=false
28.37865257	28.3195858	28.56819344	28.85340881	28.2123394	28.37451172	0.100742219	0.929400618	-0.057942708	-0.280544497	Tb927.11.5370	organism=Trypanosoma_brucei_brucei_TREU927	gene_product=hypothetical	protein,conserved|transcript_product=hypotheticalprotein,conserved|location=Tb927_11_v5.1:1530694-1532766(+)|protein_length=690|sequence_SO=chromosome|SO=protein_coding_gene|is_pseudo=false
30.4919014	30.60222435	30.61981964	30.69643974	29.53333855	29.27808189	0.772813771	0.851389831	0.735361735	1.677608739	Tb927.11.5400	organism=Trypanosoma_brucei_brucei_TREU927	gene_product=signal	recognitionparticle54kDa|transcript_product=signalrecognitionparticle54kDa|location=Tb927_11_v5.1:1535638-1537101(+)|protein_length=487|sequence_SO=chromosome|SO=protein_coding_gene|is_pseudo=false
24.58691978	24.9583683	25.51050758	25.81665421	22.87267494	21.79946518	0.547176848	0.83540192	1.522333781	1.237209897	Tb927.11.5420	organism=Trypanosoma_brucei_brucei_TREU927	gene_product=hypothetical	protein,conserved|transcript_product=hypotheticalprotein,conserved|location=Tb927_11_v5.1:1541385-1542377(+)|protein_length=330|sequence_SO=chromosome|SO=protein_coding_gene|is_pseudo=false
31.97117233	31.97117233	31.91527557	31.71292877	31.9949646	32.03485489	0.137289922	0.916714207	0.03829066	0.371696791	Tb927.11.5440	organism=Trypanosoma_brucei_brucei_TREU927	gene_product=NADP-dependent	malicenzyme,cytosolic|transcript_product=NADP-dependentmalicenzyme,cytosolic|location=Tb927_11_v5.1:1546913-1548607(+)|protein_length=564|sequence_SO=chromosome|SO=protein_coding_gene|is_pseudo=false
30.42342186	30.25349617	30.84595299	30.50142479	29.63720131	28.34095955	0.710521708	0.863535865	1.014428457	1.555742222	Tb927.11.5450	organism=Trypanosoma_brucei_brucei_TREU927	gene_product=malic	enzyme|transcript_product=malicenzyme|location=Tb927_11_v5.1:1550378-1552093(+)|protein_length=571|sequence_SO=chromosome|SO=protein_coding_gene|is_pseudo=false
25.98032761	28.43141365	28.71620369	28.31094742	28.22158813	28.40324402	0.278497184	0.874572674	-0.602611542	-0.692676043	Tb927.11.5510	organism=Trypanosoma_brucei_brucei_TREU927	gene_product=dynein	lightchainp28,axonemal,putative|transcript_product=dyneinlightchainp28,axonemal,putative|location=Tb927_11_v5.1:1565872-1566579(+)|protein_length=235|sequence_SO=chromosome|SO=protein_coding_gene|is_pseudo=false
33.95046234	34.51794052	34.52379227	34.58105087	34.34360886	34.33031082	0.158799449	0.910764265	-0.087591807	-0.423446208	Tb927.11.5520	organism=Trypanosoma_brucei_brucei_TREU927	gene_product=triosephosphate	isomerase|transcript_product=triosephosphateisomerase|location=Tb927_11_v5.1:1567338-1568090(+)|protein_length=250|sequence_SO=chromosome|SO=protein_coding_gene|is_pseudo=false
24.8764267	24.19460297	24.9583683	21.88762474	23.68645668	24.48615837	0.754784051	0.847574074	1.323052724	1.642264335	Tb927.11.5590	organism=Trypanosoma_brucei_brucei_TREU927	gene_product=Anaphase-promoting	complex-associatedproteinAP1|transcript_product=Anaphase-promotingcomplex-associatedproteinAP1|location=Tb927_11_v5.1:1582868-1585117(+)|protein_length=749|sequence_SO=chromosome|SO=protein_coding_gene|is_pseudo=false
25.62086868	25.68378258	26.23717499	26.38607407	23.0886116	22.97945595	0.679079248	0.858978723	1.695894877	1.494431703	Tb927.11.5910	organism=Trypanosoma_brucei_brucei_TREU927	gene_product=WASH	complexsubunit7,N-terminal/WASHcomplexsubunit7/WASHcomplexsubunit7,C-terminal,putative|transcript_product=WASHcomplexsubunit7,N-terminal/WASHcomplexsubunit7/WASHcomplexsubunit7,C-terminal,putative|location=Tb927_11_v5.1:1675314-1679087(+)|protein_length=1257|sequence_SO=chromosome|SO=protein_coding_gene|is_pseudo=false
26.43936348	26.53296852	26.86230659	NaN	25.60964012	25.55800819	2.066057776	0.833111111	1.027722041	6.165252051	Tb927.11.600	organism=Trypanosoma_brucei_brucei_TREU927	gene_product=mitochondrial	ATPsynthasesubunite|transcript_product=mitochondrialATPsynthasesubunite|location=Tb927_11_v5.1:146963-147241(-)|protein_length=92|sequence_SO=chromosome|SO=protein_coding_gene|is_pseudo=false
26.38607407	26.48769188	26.65948868	26.47382736	26.22802544	26.47227859	0.451457867	0.833370213	0.119707743	1.04839208	Tb927.11.6070	organism=Trypanosoma_brucei_brucei_TREU927	gene_product=hypothetical	protein,conserved|transcript_product=hypotheticalprotein,conserved|location=Tb927_11_v5.1:1715866-1717020(-)|protein_length=384|sequence_SO=chromosome|SO=protein_coding_gene|is_pseudo=false
25.79203415	25.78954887	26.14102173	26.16038704	26.05258369	22.37252045	0.34671704	0.857936455	1.045704524	0.83622545	Tb927.11.6090	organism=Trypanosoma_brucei_brucei_TREU927	gene_product=tatD	relateddeoxyribonuclease,putative|transcript_product=tatDrelateddeoxyribonuclease,putative|location=Tb927_11_v5.1:1718567-1719571(-)|protein_length=334|sequence_SO=chromosome|SO=protein_coding_gene|is_pseudo=false
27.93156815	28.05569077	28.33670998	28.0914402	28.20303154	28.25799751	0.230658928	0.895725333	-0.076166789	-0.588288343	Tb927.11.610	organism=Trypanosoma_brucei_brucei_TREU927	gene_product=hypothetical	protein,conserved|transcript_product=hypotheticalprotein,conserved|location=Tb927_11_v5.1:148250-149245(-)|protein_length=331|sequence_SO=chromosome|SO=protein_coding_gene|is_pseudo=false
29.652668	29.7723465	29.31311226	29.5127697	29.77705956	29.69643974	0.20152459	0.896724095	-0.082714081	-0.522781088	Tb927.11.6130	organism=Trypanosoma_brucei_brucei_TREU927	gene_product=SKP1-like	protein|transcript_product=SKP1-likeprotein|location=Tb927_11_v5.1:1730561-1731109(-)|protein_length=182|sequence_SO=chromosome|SO=protein_coding_gene|is_pseudo=false
29.83394432	29.75811768	29.67808342	29.78487778	29.57722664	29.52775764	0.629242381	0.859010309	0.126761119	1.397360754	Tb927.11.6160	organism=Trypanosoma_brucei_brucei_TREU927	gene_product=eukaryotic	releasefactor3,putative|transcript_product=eukaryoticreleasefactor3,putative|location=Tb927_11_v5.1:1734600-1736696(-)|protein_length=698|sequence_SO=chromosome|SO=protein_coding_gene|is_pseudo=false
30.78487778	31.12386131	31.0348568	31.01504707	30.66288757	30.55727768	0.618291624	0.848079208	0.236127853	1.376029104	Tb927.11.6170	organism=Trypanosoma_brucei_brucei_TREU927	gene_product=protein	transportproteinSEC31,putative|transcript_product=proteintransportproteinSEC31,putative|location=Tb927_11_v5.1:1737626-1741321(-)|protein_length=1231|sequence_SO=chromosome|SO=protein_coding_gene|is_pseudo=false
27.53148079	28.47846222	30.02168083	29.95393562	27.93156815	22.87267494	0.32407571	0.849966955	1.757815043	0.789167276	Tb927.11.6180	organism=Trypanosoma_brucei_brucei_TREU927	gene_product=60S	ribosomalproteinL28,putative|transcript_product=60SribosomalproteinL28,putative|location=Tb927_11_v5.1:1742498-1742938(-)|protein_length=146|sequence_SO=chromosome|SO=protein_coding_gene|is_pseudo=false
29.76287651	29.81878853	29.46489906	28.38689613	29.29789162	24.08537483	0.684753849	0.863566929	2.425467173	1.505490389	Tb927.11.6230	organism=Trypanosoma_brucei_brucei_TREU927	gene_product=protein	transportproteinSEC61subunitalpha,putative|transcript_product=proteintransportproteinSEC61subunitalpha,putative|location=Tb927_11_v5.1:1753966-1755411(-)|protein_length=481|sequence_SO=chromosome|SO=protein_coding_gene|is_pseudo=false
29.6180687	29.78799438	29.46099854	28.14588737	29.36619759	29.54074669	0.603621125	0.848382775	0.604743322	1.347440713	Tb927.11.6250	organism=Trypanosoma_brucei_brucei_TREU927	gene_product=mitochondrial	ATPsynthasesubunitATPTB3|transcript_product=mitochondrialATPsynthasesubunitATPTB3|location=Tb927_11_v5.1:1760540-1761349(-)|protein_length=269|sequence_SO=chromosome|SO=protein_coding_gene|is_pseudo=false
28.19366264	27.74534988	26.46606636	26.92025375	28.96774292	29.12878609	0.422279569	0.847022931	-0.870567958	-0.99003843	Tb927.11.6270	organism=Trypanosoma_brucei_brucei_TREU927	gene_product=inositol-1,4,5-trisphosphate	(IP3)5-phosphatase,putative|transcript_product=inositol-1,4,5-trisphosphate(IP3)5-phosphatase,putative|location=Tb927_11_v5.1:1765462-1767156(-)|protein_length=564|sequence_SO=chromosome|SO=protein_coding_gene|is_pseudo=false
29.62679672	29.53889847	29.54995346	29.18423462	29.53889847	29.43539429	0.787181838	0.872442159	0.185707092	1.70582613	Tb927.11.630	organism=Trypanosoma_brucei_brucei_TREU927	gene_product=RNA	polymeraseIsecondlargestsubunit|transcript_product=RNApolymeraseIsecondlargestsubunit|location=Tb927_11_v5.1:154047-158837(-)|protein_length=1596|sequence_SO=chromosome|SO=protein_coding_gene|is_pseudo=false
28.28911972	28.36202049	28.49762344	28.38689613	28.11644363	28.06599426	0.760094861	0.850037559	0.193143209	1.65266839	Tb927.11.6320	organism=Trypanosoma_brucei_brucei_TREU927	gene_product=MRB1-associated	protein|transcript_product=MRB1-associatedprotein|location=Tb927_11_v5.1:1776789-1778207(-)|protein_length=472|sequence_SO=chromosome|SO=protein_coding_gene|is_pseudo=false
26.6458149	27.1114769	26.89735222	27.60399437	25.60399437	25.76698685	0.355592298	0.851918506	0.559889476	0.854534491	Tb927.11.6330	organism=Trypanosoma_brucei_brucei_TREU927	gene_product=6-phosphogluconolactonase	|transcript_product=6-phosphogluconolactonase|location=Tb927_11_v5.1:1782237-1783037(-)|protein_length=266|sequence_SO=chromosome|SO=protein_coding_gene|is_pseudo=false
28.19835472	30.19601059	28.2624855	28.43141365	28.41134834	28.65948868	0.228231605	0.894884029	0.384866714	0.582891483	Tb927.11.6360	organism=Trypanosoma_brucei_brucei_TREU927	gene_product=60S	ribosomalproteinL24,putative|transcript_product=60SribosomalproteinL24,putative|location=Tb927_11_v5.1:1789575-1790150(-)|protein_length=191|sequence_SO=chromosome|SO=protein_coding_gene|is_pseudo=false
29.95393562	30.13613892	30.60222435	30.55727768	29.71292877	29.61631775	0.307774412	0.852852359	0.268591563	0.754946005	Tb927.11.6370	organism=Trypanosoma_brucei_brucei_TREU927	gene_product=leucine-rich	repeatprotein(LRRP),putative|transcript_product=leucine-richrepeatprotein(LRRP),putative|location=Tb927_11_v5.1:1790955-1793594(-)|protein_length=879|sequence_SO=chromosome|SO=protein_coding_gene|is_pseudo=false
30.71292877	30.82335281	30.96085548	31.40324402	30.81573868	30.86082649	0.408263474	0.846487007	-0.19422404	-0.961827143	Tb927.11.6390	organism=Trypanosoma_brucei_brucei_TREU927	gene_product=START	domaincontainingprotein,putative|transcript_product=STARTdomaincontainingprotein,putative|location=Tb927_11_v5.1:1796497-1797375(-)|protein_length=292|sequence_SO=chromosome|SO=protein_coding_gene|is_pseudo=false
26.43300819	26.19460297	26.22986031	26.1114769	26.58978081	26.77705956	0.416222843	0.849447732	-0.206948598	-0.977863053	Tb927.11.6410	organism=Trypanosoma_brucei_brucei_TREU927	gene_product=regulator	ofnonsensetranscripts2|transcript_product=regulatorofnonsensetranscripts2|location=Tb927_11_v5.1:1802687-1807051(-)|protein_length=1454|sequence_SO=chromosome|SO=protein_coding_gene|is_pseudo=false
28.546278	28.60752487	28.77705956	28.77705956	28.33244705	28.27586365	0.453225969	0.834645299	0.181830724	1.05191332	Tb927.11.6420	organism=Trypanosoma_brucei_brucei_TREU927	gene_product=hypothetical	protein,conserved|transcript_product=hypotheticalprotein,conserved|location=Tb927_11_v5.1:1807847-1811806(-)|protein_length=1319|sequence_SO=chromosome|SO=protein_coding_gene|is_pseudo=false
31.54811668	31.51559067	31.67976189	31.3249588	31.51088524	31.4678154	0.908186013	0.859450172	0.146603266	1.945868209	Tb927.11.6440	organism=Trypanosoma_brucei_brucei_TREU927	gene_product=Essential	NuclearFactor,49kDa|transcript_product=EssentialNuclearFactor,49kDa|location=Tb927_11_v5.1:1821094-1822419(-)|protein_length=441|sequence_SO=chromosome|SO=protein_coding_gene|is_pseudo=false
31.82714462	31.88649178	32.00168991	32.11768341	31.60222435	31.61104774	0.291361631	0.864073855	0.128123601	0.720172962	Tb927.11.6460	organism=Trypanosoma_brucei_brucei_TREU927	gene_product=EF-hand	domainpair,putative|transcript_product=EF-handdomainpair,putative|location=Tb927_11_v5.1:1825897-1828761(-)|protein_length=954|sequence_SO=chromosome|SO=protein_coding_gene|is_pseudo=false
27.08131599	27.1213932	27.05051041	26.85043144	27.2076931	27.21697044	0.019836903	0.98862738	-0.007291794	-0.059575615	Tb927.11.6470	organism=Trypanosoma_brucei_brucei_TREU927	gene_product=MICOS	complexsubunitMIC16|transcript_product=MICOScomplexsubunitMIC16|location=Tb927_11_v5.1:1829187-1829624(-)|protein_length=145|sequence_SO=chromosome|SO=protein_coding_gene|is_pseudo=false
26.35279274	26.40243149	26.49075508	26.57398224	26.16614723	26.07316399	0.381245439	0.845432943	0.144228617	0.907063471	Tb927.11.6540	organism=Trypanosoma_brucei_brucei_TREU927	gene_product=hypothetical	protein,conserved|transcript_product=hypotheticalprotein,conserved|location=Tb927_11_v5.1:1838654-1840306(-)|protein_length=550|sequence_SO=chromosome|SO=protein_coding_gene|is_pseudo=false
30.93297768	31.02828407	32.22216415	32.31148911	30.45316887	29.9814167	0.227799169	0.89512053	0.479117076	0.581928907	Tb927.11.6590	organism=Trypanosoma_brucei_brucei_TREU927	gene_product=metallo-peptidase,	ClanMF,FamilyM17|transcript_product=metallo-peptidase,ClanMF,FamilyM17|location=Tb927_11_v5.1:1853222-1854787(-)|protein_length=521|sequence_SO=chromosome|SO=protein_coding_gene|is_pseudo=false
29.27141953	29.0479126	29.34942055	29.24671745	29.06085205	28.94558907	0.477474607	0.835106043	0.138531367	1.100055283	Tb927.11.6610	organism=Trypanosoma_brucei_brucei_TREU927	gene_product=hypothetical	protein,conserved|transcript_product=hypotheticalprotein,conserved|location=Tb927_11_v5.1:1866744-1867838(-)|protein_length=364|sequence_SO=chromosome|SO=protein_coding_gene|is_pseudo=false
26.99765778	27.36619759	26.97596359	27.36619759	26.95393562	28.33670998	0.438915378	0.839376677	-0.439008077	-1.023366549	Tb927.11.6630	organism=Trypanosoma_brucei_brucei_TREU927	gene_product=3-methylcrotonoyl-CoA	carboxylasebetasubunit,putative|transcript_product=3-methylcrotonoyl-CoAcarboxylasebetasubunit,putative|location=Tb927_11_v5.1:1870430-1872268(-)|protein_length=612|sequence_SO=chromosome|SO=protein_coding_gene|is_pseudo=false
32.42341995	32.46295166	32.4919014	32.56864548	32.31958771	32.36984253	0.195848571	0.900242424	0.040065765	0.509822332	Tb927.11.670	organism=Trypanosoma_brucei_brucei_TREU927	gene_product=epsinR	|transcript_product=epsinR|location=Tb927_11_v5.1:163880-165397(-)|protein_length=505|sequence_SO=chromosome|SO=protein_coding_gene|is_pseudo=false
26.87408257	26.54775047	26.31872368	26.41215706	26.6458149	NaN	0.078318858	0.946981057	0.051199595	0.227032527	Tb927.11.6710	organism=Trypanosoma_brucei_brucei_TREU927	gene_product=predicted	tetratricopeptiderepeat(TPR)protein|transcript_product=predictedtetratricopeptiderepeat(TPR)protein|location=Tb927_11_v5.1:1892618-1893763(-)|protein_length=381|sequence_SO=chromosome|SO=protein_coding_gene|is_pseudo=false
26.49075508	26.6180687	26.8263855	26.65948868	26.53889847	26.38607407	0.392188541	0.843389454	0.116916021	0.929308773	Tb927.11.6780	organism=Trypanosoma_brucei_brucei_TREU927	gene_product=regulator	ofchromatincondensation,putative|transcript_product=regulatorofchromatincondensation,putative|location=Tb927_11_v5.1:1913382-1915064(-)|protein_length=560|sequence_SO=chromosome|SO=protein_coding_gene|is_pseudo=false
29.39304733	29.46489906	30.08638573	29.89735222	29.82790184	30.61981964	0.626341212	0.851884746	-0.466913859	-1.391709875	Tb927.11.6790	organism=Trypanosoma_brucei_brucei_TREU927	gene_product=Nucleolar	protein89|transcript_product=Nucleolarprotein89|location=Tb927_11_v5.1:1915589-1917934(-)|protein_length=781|sequence_SO=chromosome|SO=protein_coding_gene|is_pseudo=false
30.50142479	30.96774292	31.09270096	30.68812561	30.58441353	30.82335281	0.332050178	0.8491296	0.155325572	0.805801546	Tb927.11.680	organism=Trypanosoma_brucei_brucei_TREU927	gene_product=ribosomal	proteinL21E(60S),putative|transcript_product=ribosomalproteinL21E(60S),putative|location=Tb927_11_v5.1:165711-166190(-)|protein_length=159|sequence_SO=chromosome|SO=protein_coding_gene|is_pseudo=false
25.82880974	26.16997337	26.39427567	26.32388687	25.36786461	25.36452866	0.549087481	0.838091286	0.44559288	1.240950196	Tb927.11.6810	organism=Trypanosoma_brucei_brucei_TREU927	gene_product=tubulin-tyrsoine	ligase-likeprotein,putative|transcript_product=tubulin-tyrsoineligase-likeprotein,putative|location=Tb927_11_v5.1:1920877-1923819(-)|protein_length=980|sequence_SO=chromosome|SO=protein_coding_gene|is_pseudo=false
27.34095955	27.38278008	27.39100075	27.16997337	27.47072792	27.2624855	0.320235123	0.848217729	0.070517858	0.781131631	Tb927.11.6820	organism=Trypanosoma_brucei_brucei_TREU927	gene_product=hypothetical	protein,conserved|transcript_product=hypotheticalprotein,conserved|location=Tb927_11_v5.1:1924136-1925557(-)|protein_length=473|sequence_SO=chromosome|SO=protein_coding_gene|is_pseudo=false
25.19460297	25.99118423	26.0914402	25.22066498	24.53445244	25.77203178	0.567601875	0.837192475	0.5833594	1.277156229	Tb927.11.6840	organism=Trypanosoma_brucei_brucei_TREU927	gene_product=hypothetical	protein,conserved|transcript_product=hypotheticalprotein,conserved|location=Tb927_11_v5.1:1929909-1931543(-)|protein_length=544|sequence_SO=chromosome|SO=protein_coding_gene|is_pseudo=false
30.93297768	31.5709095	31.05439758	31.69643974	31.30334473	31.11768341	0.290430538	0.86346647	-0.186394374	-0.718190155	Tb927.11.6870	organism=Trypanosoma_brucei_brucei_TREU927	gene_product=14-3-3	protein2|transcript_product=14-3-3protein2|location=Tb927_11_v5.1:1935818-1936576(-)|protein_length=252|sequence_SO=chromosome|SO=protein_coding_gene|is_pseudo=false
29.25349617	29.09395981	29.40932655	29.29131889	28.99226379	29.01105309	0.507768871	0.828214896	0.15404892	1.159857249	Tb927.11.7020	organism=Trypanosoma_brucei_brucei_TREU927	gene_product=proteasome	alpha7subunit,putative|transcript_product=proteasomealpha7subunit,putative|location=Tb927_11_v5.1:1977555-1978298(-)|protein_length=247|sequence_SO=chromosome|SO=protein_coding_gene|is_pseudo=false
32.37243652	32.80039215	32.73932648	32.52495956	32.55270386	32.79459381	0.028144932	0.984163678	0.013299306	0.083790095	Tb927.11.7060	organism=Trypanosoma_brucei_brucei_TREU927	gene_product=acidocalcisomal	pyrophosphatase|transcript_product=acidocalcisomalpyrophosphatase|location=Tb927_11_v5.1:1983532-1984776(-)|protein_length=414|sequence_SO=chromosome|SO=protein_coding_gene|is_pseudo=false
32.37243652	32.80039215	32.73932648	32.52495956	32.55270386	32.79459381	0.028144932	0.983711397	0.013299306	0.083790095	Tb927.11.7080	organism=Trypanosoma_brucei_brucei_TREU927	gene_product=acidocalcisomal	pyrophosphatase|transcript_product=acidocalcisomalpyrophosphatase|location=Tb927_11_v5.1:1988366-1989610(-)|protein_length=414|sequence_SO=chromosome|SO=protein_coding_gene|is_pseudo=false
26.72598457	24.69178963	27.16997337	27.04009247	25.95393562	25.5926342	0.000134198	1	0.00036176	0.000411939	Tb927.11.710	organism=Trypanosoma_brucei_brucei_TREU927	gene_product=SCAMP	family,putative|transcript_product=SCAMPfamily,putative|location=Tb927_11_v5.1:171039-172244(-)|protein_length=401|sequence_SO=chromosome|SO=protein_coding_gene|is_pseudo=false
28.01371765	27.92592239	27.9814167	27.68645668	27.6320076	28.11644363	0.448840671	0.836105932	0.162049611	1.043176917	Tb927.11.7100	organism=Trypanosoma_brucei_brucei_TREU927	gene_product=cytoplasmic	translationmachineryassociatedprotein,putative|transcript_product=cytoplasmictranslationmachineryassociatedprotein,putative|location=Tb927_11_v5.1:1991100-1991711(-)|protein_length=203|sequence_SO=chromosome|SO=protein_coding_gene|is_pseudo=false
[truncated: 1,307 more rows]
