# Supplementary material for: Exploring the activity of the putative Δ6-desaturase and its role in bloodstream form life-cycle transitions in Trypanosoma brucei
Source: PLoS Pathog. 2025 Feb 18;21(2):e1012691. doi: 10.1371/journal.ppat.1012691 (PMC11867338; doi:10.1371/journal.ppat.1012691)
Supplement: S7 Appendix — (XLSX) [file ppat.1012691.s007.xlsx]

## Sheet: PiMP File
PiMP (ID and Pathway) - Perseus log2FC and Logpvalue)
						OE-D6 BSF 5% FBS +Tet			WT BSF 5% FBS
Compound id	Peak ID	Name	Formula	SuperPathway	Pathway	MC_OE_cells_1.mzXML	MC_OE_cells_2.mzXML	MC_OE_cells_4.mzXML	MC_WT_cells_2.mzXML	MC_WT_cells_3.mzXML	MC_WT_cells_4.mzXML	logFC OE_D6 / WT	Log-p-value	Identification
26679742	1948	Orotate	C5H4N2O4	Metabolism; Nucleotide metabolism	Pyrimidine metabolism	344554	459571	115152	1.50994e+06	995938	815527	-2.02388	1.42257	identified
26679743	1948	Uracil 5-carboxylate	C5H4N2O4	None	Pyrimidine metabolism	344554	459571	115152	1.50994e+06	995938	815527	-2.02388	1.42257	annotated
26674372	717	Nicotinate	C6H5NO2	Metabolism; Metabolism of cofactors and vitamins Human Diseases; Infectious diseases Metabolism; Biosynthesis of other secondary metabolites	Nicotinate and nicotinamide metabolism	287597	362831	181282	905366	954051	580471	-1.57607	1.87688	annotated+fragment
26678349	1389	Adenylsuccinic acid	C14H18N5O11P	None	Purine metabolism	14620	20098	0	36042.9	35461	38052	-1.09048	2.07461	annotated
26678350	1389	N6-(1,2-Dicarboxyethyl)-AMP	C14H18N5O11P	Metabolism; Nucleotide metabolism Metabolism; Amino acid metabolism	Purine metabolism	14620	20098	0	36042.9	35461	38052	-1.09048	2.07461	annotated
26680146	2024	22:4 PUFA	C22H36O2	Metabolism; Lipid metabolism	Biosynthesis of unsaturated fatty acids	230429	349146	490103	684125	715009	674367	-1.0215	1.49685	annotated
26680094	2023	20:4 PUFA	C20H32O2	Human Diseases; Infectious diseases Organismal Systems; Immune system Organismal Systems; Nervous system Organismal Systems; Nervous system Human Diseases; Infectious diseases Organismal Systems; Nervous system Organismal Systems; Immune system Metabolism; Lipid metabolism None Organismal Systems; Endocrine system Organismal Systems; Circulatory system Metabolism; Lipid metabolism Organismal Syst…	Biosynthesis of unsaturated fatty acids	473673	863230	935567	1.35786e+06	1.39161e+06	1198870	-0.855356	1.26661	annotated
26669920	165	N6,N6,N6-Trimethyl-L-lysine	C9H20N2O2	Metabolism; Amino acid metabolism	Lysine degradation	13400508	13844126	10644554	26066054	18090148	24653686	-0.852501	1.86507	annotated+fragment
26669571	67	Adenine	C5H5N5	Metabolism; Metabolism of terpenoids and polyketides Metabolism; Nucleotide metabolism	Purine metabolism	33558300	43053744	35585356	61599448	72134992	60234968	-0.793375	2.36724	identified
26674699	743	PS(36:2)	C42H78NO10P	None	Lipid metabolism	283995	290464	292412	875550	371514	379408	-0.785044	0.898523	annotated
26679982	2022	18:2 PUFA	C18H32O2	Metabolism; Lipid metabolism Metabolism; Lipid metabolism	Biosynthesis of unsaturated fatty acids	1323430	1.67317e+06	2.29722e+06	3.79648e+06	2.46721e+06	2.71081e+06	-0.773172	1.21926	annotated+fragment
26676492	1021	N-Methyl-1H-indole-3-propanamide	C12H14N2O	None	Triptophan Metabolism	84153.4	209784	176922	305315	242340	202036	-0.752943	0.790402	annotated
26671298	326	Diethyl tartrate	C8H14O6	None	Dicarboxylate metabolism	86733.5	230742	186582	365443	224028	213780	-0.7429	0.682457	annotated
26682927	2818	Ribitol/Arabitol/Xylitol	C5H12O5	Metabolism; Carbohydrate metabolism Metabolism; Metabolism of cofactors and vitamins	Pentose metabolism	57315.4	71555.6	82854.6	102075	134617	109991	-0.717694	1.67233	annotated
26676895	1078	Bicine	C6H13NO4	None	None	62043.2	50549.3	92113	64393.2	78490	248929	-0.707571	0.464027	annotated
26676898	1078	2-Amino-4-ethoxy-3-hydroxybutanoic acid	C6H13NO4	None	None	62043.2	50549.3	92113	64393.2	78490	248929	-0.707571	0.464027	annotated
26676899	1078	2-Deoxy-scyllo-inosamine	C6H13NO4	Metabolism; Biosynthesis of other secondary metabolites	Butirosin and neomycin biosynthesis	62043.2	50549.3	92113	64393.2	78490	248929	-0.707571	0.464027	annotated
26676900	1078	N,N-Dihydroxy-L-isoleucine	C6H13NO4	Metabolism; Metabolism of other amino acids	Cyanoamino acid metabolism	62043.2	50549.3	92113	64393.2	78490	248929	-0.707571	0.464027	annotated
26676903	1078	Deoxynojirimycin	C6H13NO4	None	None	62043.2	50549.3	92113	64393.2	78490	248929	-0.707571	0.464027	annotated
26676904	1078	D-Fucosamine	C6H13NO4	None	None	62043.2	50549.3	92113	64393.2	78490	248929	-0.707571	0.464027	annotated
26678667	1472	Succinate1	C4H6O4	None	None	93569384	102077208	84183328	169883056	147394288	136995312	-0.697657	2.34095	identified+fragment
26683264	2980	Xanthosine	C10H12N4O6	Metabolism; Nucleotide metabolism Metabolism; Biosynthesis of other secondary metabolites	Purine metabolism	31554.1	31911.8	18694.3	48693.8	45820.4	35522.3	-0.691313	1.12045	annotated
26669928	168	1,2,3,4-Tetrahydro-beta-carboline	C11H12N2	None	None	6.21203e+06	21957474	19164648	24467758	22516258	19469430	-0.67892	0.507866	annotated
26678675	1477	Malic acid	C4H6O5	None	None	77905352	80195744	51845292	121684272	112805776	98032232	-0.684878	1.43033	annotated+fragment
26678679	1477	3-Dehydro-L-threonate	C4H6O5	Metabolism; Carbohydrate metabolism	Ascorbate and aldarate metabolism	77905352	80195744	51845292	121684272	112805776	98032232	-0.684878	1.43033	annotated+fragment
26683001	2871	Deoxyuridine	C9H12N2O5	Metabolism; Nucleotide metabolism	Pyrimidine metabolism	67284.9	47315.8	38347.9	104743	66276	72131.6	-0.678717	1.02234	identified
26671991	429	PC(40:4)	C48H88NO8P	None	Lipid metabolism	2.38589e+06	2.36879e+06	2.092e+06	3592916	3.22646e+06	3.92844e+06	-0.6485	2.49383	annotated
26669489	54	Glutamate	C5H9NO4	Organismal Systems; Digestive system Metabolism; Metabolism of other amino acids Human Diseases; Neurodegenerative diseases Cellular Processes; Cellular commiunity Human Diseases; Substance dependence Environmental Information Processing; Membrane transport Metabolism; Biosynthesis of other secondary metabolites Organismal Systems; Nervous system Metabolism; Carbohydrate metabolism Metabolism; Me…	Protein digestion and absorption D-Glutamine and D-glutamate metabolism Amyotrophic lateral sclerosis (ALS) Gap junction Cocaine addiction ABC transporters Butirosin and neomycin biosynthesis Long-term depression C5-Branched dibasic acid metabolism Taurine and hypotaurine metabolism Nicotine addiction Huntington's disease Porphyrin and chlorophyll metabolism Butanoate metabolism Synaptic vesicle …	49177864	53170644	48238776	66280216	96958008	72968872	-0.631462	1.68461	identified+fragment
26669492	54	N-Acetylserine	C5H9NO4	None	Aminoacid metabolism	49177864	53170644	48238776	66280216	96958008	72968872	-0.631462	1.68461	annotated+fragment
26669493	54	N-Methyl-D-aspartic acid	C5H9NO4	None	Aminoacid metabolism	49177864	53170644	48238776	66280216	96958008	72968872	-0.631462	1.68461	annotated+fragment
26669498	54	N-lactoyl-Glycine	C5H9NO4	None	Aminoacid metabolism	49177864	53170644	48238776	66280216	96958008	72968872	-0.631462	1.68461	annotated+fragment
26669500	54	O-Acetyl-L-serine	C5H9NO4	Metabolism; Energy metabolism Metabolism; Metabolism of terpenoids and polyketides Metabolism; Amino acid metabolism	Aminoacid metabolism	49177864	53170644	48238776	66280216	96958008	72968872	-0.631462	1.68461	identified+fragment
26669501	54	3-Aminopentanedioate	C5H9NO4	None	Aminoacid metabolism	49177864	53170644	48238776	66280216	96958008	72968872	-0.631462	1.68461	annotated+fragment
26669502	54	N-(Carboxymethyl)-D-alanine	C5H9NO4	None	Aminoacid metabolism	49177864	53170644	48238776	66280216	96958008	72968872	-0.631462	1.68461	annotated+fragment
26669503	54	L-threo-3-Methylaspartate	C5H9NO4	Metabolism; Carbohydrate metabolism	C5-Branched dibasic acid metabolism	49177864	53170644	48238776	66280216	96958008	72968872	-0.631462	1.68461	annotated+fragment
26669504	54	2-Oxo-4-hydroxy-5-aminovalerate	C5H9NO4	Metabolism; Amino acid metabolism	Aminoacid metabolism	49177864	53170644	48238776	66280216	96958008	72968872	-0.631462	1.68461	annotated+fragment
26670059	193	Trypanothione disulfide	C27H47N9O10S2	Metabolism; Metabolism of other amino acids	Glutathione metabolism	446170	425200	415839	668720	610329	713089	-0.62777	3.02784	annotated
26677509	1193	Thiomorpholine 3-carboxylate	C5H9NO2S	None	None	79646.6	77753	71452.6	138277	107736	104523	-0.605055	1.94365	annotated
26679596	1909	3,4-Dihydroxyphenylpropanoate	C9H10O4	Metabolism; Amino acid metabolism	Aminoacid metabolism	864496	976550	1.00916e+06	1.57659e+06	1.42759e+06	1.35379e+06	-0.612844	2.55089	annotated
26679597	1909	3-(4-Hydroxyphenyl)lactate	C9H10O4	Metabolism; Metabolism of cofactors and vitamins Metabolism; Amino acid metabolism	Ubiquinone and other terpenoid-quinone biosynthesis Tyrosine metabolism	864496	976550	1.00916e+06	1.57659e+06	1.42759e+06	1.35379e+06	-0.612844	2.55089	annotated
26679598	1909	Homovanillic acid	C9H10O4	Metabolism; Amino acid metabolism Organismal Systems; Nervous system	Aminoacid metabolism	864496	976550	1.00916e+06	1.57659e+06	1.42759e+06	1.35379e+06	-0.612844	2.55089	annotated
26679600	1909	3-Methoxy-4-hydroxyphenylglycolaldehyde	C9H10O4	Metabolism; Amino acid metabolism	Aminoacid metabolism	864496	976550	1.00916e+06	1.57659e+06	1.42759e+06	1.35379e+06	-0.612844	2.55089	annotated
26679603	1909	3-Hydroxyphenyllactate	C9H10O4	None	None	864496	976550	1.00916e+06	1.57659e+06	1.42759e+06	1.35379e+06	-0.612844	2.55089	annotated
26679612	1909	(R)-3-(4-Hydroxyphenyl)lactate	C9H10O4	None	None	864496	976550	1.00916e+06	1.57659e+06	1.42759e+06	1.35379e+06	-0.612844	2.55089	annotated
26682935	2819	N-Acetyl-D-mannosaminolactone	C8H13NO6	None	None	19857	28039.9	35217.4	45167	39640.5	38597.8	-0.605781	1.13822	annotated
26682936	2819	O-Succinyl-L-homoserine	C8H13NO6	Metabolism; Amino acid metabolism Metabolism; Energy metabolism	Aminoacid metabolism	19857	28039.9	35217.4	45167	39640.5	38597.8	-0.605781	1.13822	annotated
26670265	208	PC(44:9)	C52H86NO8P	None	Lipid metabolism	472086	417532	386725	620600	651348	652209	-0.596728	2.62499	annotated
26681105	2266	22:6 PUFA	C22H32O2	Metabolism; Lipid metabolism	Biosynthesis of unsaturated fatty acids	371132	821463	914046	900912	1.15361e+06	892283	-0.578191	0.605828	annotated
26680360	2063	6-Acetamido-3-oxohexanoate	C8H13NO4	None	None	1.5457e+06	1.43513e+06	1.21035e+06	2328992	1684463	2.21619e+06	-0.56507	1.46499	annotated
26679211	1775	5,6-Dihydrouridine	C9H14N2O6	None	Pyrimidine metabolism	142855	178016	167170	272902	211168	230480	-0.54785	1.72168	annotated
26679212	1775	L-alpha-Aspartyl-L-hydroxyproline	C9H14N2O6	None	Aminoacid metabolism	142855	178016	167170	272902	211168	230480	-0.54785	1.72168	annotated
26681908	2474	PG(36:2)	C42H79O10P	None	Lipid metabolism	344781	297114	312471	499426	434532	461520	-0.548568	2.51339	annotated
26669237	18	Betaine	C5H11NO2	Metabolism; Amino acid metabolism Environmental Information Processing; Membrane transport	Aminoacid metabolism	128464896	116180272	128461280	191572752	163054352	189820416	-0.542936	2.42733	identified+fragment
26669241	18	N-Methyl-a-aminoisobutyric acid	C5H11NO2	None	Aminoacid metabolism	128464896	116180272	128461280	191572752	163054352	189820416	-0.542936	2.42733	annotated+fragment
26669245	18	D-Valine	C5H11NO2	None	None	128464896	116180272	128461280	191572752	163054352	189820416	-0.542936	2.42733	annotated+fragment
26672184	486	N-Acetylputrescine	C6H14N2O	Metabolism; Amino acid metabolism	Aminoacid metabolism	1.82512e+06	1.75805e+06	1.52274e+06	2987399	2.03572e+06	2.46285e+06	-0.538705	1.40629	annotated+fragment
26674778	745	PS(40:4)	C46H82NO10P	None	Lipid metabolism	130850	111255	129878	200641	147069	188064	-0.517796	1.52847	annotated
26676000	922	3-Aminopropanal	C3H7NO	Metabolism; Metabolism of other amino acids	beta-Alanine metabolism	351887	291521	252377	449195	413186	403832	-0.5112	1.59999	annotated
26676019	924	Hydroxyprolyl-Serine	C8H14N2O5	None	Aminoacid metabolism	32737.7	28149.8	24383.8	44496.1	43799.4	32646.9	-0.50051	1.23614	annotated
26676020	924	Serinyl-Hydroxyproline	C8H14N2O5	None	Aminoacid metabolism	32737.7	28149.8	24383.8	44496.1	43799.4	32646.9	-0.50051	1.23614	annotated
26676023	924	Glutamylalanine	C8H14N2O5	None	Aminoacid metabolism	32737.7	28149.8	24383.8	44496.1	43799.4	32646.9	-0.50051	1.23614	annotated
26676701	1044	Glycyl-Arginine	C8H17N5O3	None	Aminoacid metabolism	192957	190726	190248	264981	276811	267210	-0.495035	4.77493	annotated
26681928	2475	PS(38:4)	C44H78NO10P	None	Lipid metabolism	144183	137967	148819	223849	193019	194806	-0.502506	2.56534	annotated
26669506	55	N-a-Acetyl-L-arginine	C8H16N4O3	None	Aminoacid metabolism	179244	206580	295099	281238	366361	291823	-0.486776	0.928757	annotated
26670040	186	Arginyl-Serine	C9H19N5O4	None	Aminoacid metabolism	140741	157756	130956	211553	188986	196158	-0.477161	2.18721	annotated
26678109	1299	Histidinyl-Proline	C11H16N4O3	None	Aminoacid metabolism	46366.6	54417.2	39760.9	78562.6	54848.5	63419.3	-0.481906	1.13672	annotated
26674419	728	Adenosine	C10H13N5O4	Metabolism; Nucleotide metabolism Environmental Information Processing; Signaling molecules and interaction Human Diseases; Neurodegenerative diseases Human Diseases; Substance dependence Human Diseases; Substance dependence Organismal Systems; Circulatory system	Purine metabolism	617495	635827	678396	911746	929926	834732	-0.469957	2.77705	identified
26674420	728	Deoxyguanosine	C10H13N5O4	Metabolism; Nucleotide metabolism	Purine metabolism	617495	635827	678396	911746	929926	834732	-0.469957	2.77705	annotated
26679140	1738	Xanthine	C5H4N4O2	Metabolism; Nucleotide metabolism Metabolism; Biosynthesis of other secondary metabolites	Purine metabolism	12392621	11783690	7370185	14929491	14828087	12800700	-0.465558	0.868374	identified+fragment
26679141	1738	6,8-Dihydroxypurine	C5H4N4O2	None	Purine metabolism	12392621	11783690	7370185	14929491	14828087	12800700	-0.465558	0.868374	annotated+fragment
26680657	2146	Hydroxymethylphosphonate	CH5O4P	Metabolism; Metabolism of other amino acids	Phosphonate and phosphinate metabolism	935039	966748	1.16764e+06	1.68151e+06	1.14825e+06	1.44615e+06	-0.467839	1.16653	annotated
26669704	84	N-Alpha-acetyllysine2	C8H16N2O3	None	Aminoacid metabolism	37408424	39043368	30588726	55533808	40906884	51708500	-0.46489	1.26933	annotated
26674081	666	Ne,Ne dimethyllysine	C8H18N2O2	None	Aminoacid metabolism	707038	793358	641457	1.0432e+06	776806	1.15991e+06	-0.461777	1.11706	annotated
26674125	676	NADPH	C21H30N7O17P3	None	Cofactor	87791.2	100686	69595.3	119442	130894	101644	-0.456389	1.13824	annotated
26676967	1090	cytosine	C4H5N3O	Metabolism; Nucleotide metabolism	Pyrimidine metabolism	163433	187609	132850	201922	234212	222234	-0.455823	1.35137	identified
26679208	1773	Threonic acid	C4H8O5	None	None	980451	869671	937235	1.54727e+06	1.18506e+06	1134921	-0.460244	1.43956	annotated
26682742	2737	5-Phosphoribosylamine	C5H12NO7P	Metabolism; Nucleotide metabolism Metabolism; Amino acid metabolism	Purine metabolism	125021	146842	125898	191478	180493	175786	-0.464751	2.28163	annotated
26669079	8	Hydroxyprolyl-Valine	C10H18N2O4	None	Aminoacid metabolism	3.46363e+06	3566507	3.27888e+06	5.7159e+06	4.49078e+06	4.0018e+06	-0.447531	1.34461	annotated
26669623	73	Indoleamine	C8H8N2	None	None	28644354	54707344	50854776	64286600	58946136	53376320	-0.447916	0.665359	annotated
26677699	1223	N-Acetyl-beta-D-galactosamine	C8H15NO6	None	None	79915	79519.8	80154.3	95978.7	116329	115926	-0.448476	2.0914	annotated
26677706	1223	Avenic acid B	C8H15NO6	None	None	79915	79519.8	80154.3	95978.7	116329	115926	-0.448476	2.0914	annotated
26677759	1223	N-Acetyl-D-hexosamine	C8H15NO6	None	None	79915	79519.8	80154.3	95978.7	116329	115926	-0.448476	2.0914	annotated
26678755	1518	3-Methyluridine3	C10H14N2O6	None	None	223857	218558	184761	359583	235414	270618	-0.447178	1.05148	annotated
26678757	1518	(1-Ribosylimidazole)-4-acetate	C10H14N2O6	Metabolism; Amino acid metabolism	Aminoacid metabolism	223857	218558	184761	359583	235414	270618	-0.447178	1.05148	annotated
26678904	1577	N-Succinyl-L-glutamate	C9H13NO7	Metabolism; Amino acid metabolism	Aminoacid metabolism	1.04667e+06	945745	1.11513e+06	1.45116e+06	1.44036e+06	1.35355e+06	-0.452616	2.39494	annotated
26670220	207	PC(42:7)	C50H86NO8P	None	Lipid metabolism	975135	892695	980180	1.33237e+06	1.31876e+06	1.21143e+06	-0.439621	2.68767	annotated
26681114	2272	PI(40:4)	C49H87O13P	None	Lipid metabolism	778225	759775	811070	1.0766e+06	1.00381e+06	1.11276e+06	-0.442105	2.98684	annotated
26682940	2825	3-Mercaptolactate	C3H6O3S	Metabolism; Amino acid metabolism	Aminoacid metabolism	77822.9	93464.4	74503.5	102660	131698	99444.2	-0.436977	1.26071	annotated
26671756	385	Tiglylglycine	C7H11NO3	None	None	3.59995e+06	2.83222e+06	2.90549e+06	4952866	3.29715e+06	4446747	-0.431181	0.975781	annotated
26671758	385	3-Methylcrotonylglycine	C7H11NO3	None	None	3.59995e+06	2.83222e+06	2.90549e+06	4952866	3.29715e+06	4446747	-0.431181	0.975781	annotated
26675755	891	C16 Sphinganine	C16H35NO2	None	None	455695	302331	199199	503973	329592	400252	-0.425508	0.476524	annotated
26678404	1399	Glycine	C2H5NO2	Metabolism; Amino acid metabolism Metabolism; Metabolism of cofactors and vitamins Environmental Information Processing; Membrane transport Metabolism; Metabolism of cofactors and vitamins Metabolism; Metabolism of other amino acids Metabolism; Energy metabolism Organismal Systems; Digestive system Metabolism; Metabolism of other amino acids Metabolism; Nucleotide metabolism Metabolism; Lipid met…	Aminoacid metabolism	24609.9	24075	24604.8	34310.4	34251.2	30475.5	-0.432243	2.77402	annotated
26680749	2165	Glucosamine	C6H13NO5	Environmental Information Processing; Membrane transport Metabolism; Carbohydrate metabolism	Amino sugar and nucleotide sugar metabolism	299189	296916	301848	397396	393159	417225	-0.427193	4.01435	annotated
26680751	2165	Fructosamine	C6H13NO5	None	Amino sugar and nucleotide sugar metabolism	299189	296916	301848	397396	393159	417225	-0.427193	4.01435	annotated
26680756	2165	D-Mannosamine	C6H13NO5	None	Amino sugar and nucleotide sugar metabolism	299189	296916	301848	397396	393159	417225	-0.427193	4.01435	annotated
26680757	2165	D-Galactosamine	C6H13NO5	Metabolism; Carbohydrate metabolism Environmental Information Processing; Membrane transport	Galactose metabolism	299189	296916	301848	397396	393159	417225	-0.427193	4.01435	annotated
26674466	735	PC(38:4)	C46H84NO8P	None	Lipid metabolism	582175	707271	631498	817135	916619	831894	-0.420268	1.91937	annotated
26678673	1476	Phosphonoacetate	C2H5O5P	Metabolism; Metabolism of other amino acids	Phosphonate and phosphinate metabolism	144266	207340	145490	276797	231460	163219	-0.421584	0.678036	annotated
26680559	2112	Aspartate	C4H7NO4	Organismal Systems; Digestive system Metabolism; Amino acid metabolism Metabolism; Amino acid metabolism Environmental Information Processing; Signal transduction Cellular Processes; Cell motility Metabolism; Energy metabolism Metabolism; Metabolism of cofactors and vitamins Metabolism; Metabolism of cofactors and vitamins BMA Synthesis Metabolism; Amino acid metabolism Genetic Information Proces…	Aminoacid metabolism	1.62859e+06	1639427	825542	1830941	1.66349e+06	1737569	-0.421216	0.5657	identified
26680560	2112	Iminodiacetic acid	C4H7NO4	None	None	1.62859e+06	1639427	825542	1830941	1.66349e+06	1737569	-0.421216	0.5657	annotated
26671723	382	5-Hydroxymethyl-4-methyluracil	C6H8N2O3	None	None	3.42678e+06	3.2514e+06	3.37385e+06	5029710	3.73178e+06	4699443	-0.410173	1.44179	annotated+fragment
26671726	382	Imidazole lactate	C6H8N2O3	Metabolism; Amino acid metabolism	Aminoacid metabolism	3.42678e+06	3.2514e+06	3.37385e+06	5029710	3.73178e+06	4699443	-0.410173	1.44179	annotated+fragment
26675763	895	dAMP	C10H14N5O6P	Metabolism; Nucleotide metabolism	Purine metabolism	261343	361110	430172	428343	498655	450255	-0.414752	0.876752	identified+fragment
26682294	2544	dTMP	C10H15N2O8P	Metabolism; Nucleotide metabolism	Pyrimidine metabolism	188088	181830	284142	312126	273692	264707	-0.406155	0.8609	annotated
26682767	2746	N-Formyl-L-methionine	C6H11NO3S	None	Aminoacid metabolism	112332	114848	102499	177637	125136	139412	-0.409562	1.22051	annotated
26682773	2746	N-Formylmethionine	C6H11NO3S	Metabolism; Amino acid metabolism	Aminoacid metabolism	112332	114848	102499	177637	125136	139412	-0.409562	1.22051	annotated
26682833	2769	PE(36:4)	C41H74NO8P	None	Lipid metabolism	103190	114870	94299.5	164700	122115	131548	-0.414347	1.26557	annotated
26678893	1563	Uracil	C4H4N2O2	Metabolism; Metabolism of other amino acids Metabolism; Metabolism of cofactors and vitamins Metabolism; Nucleotide metabolism	beta-Alanine metabolism Pantothenate and CoA biosynthesis Pyrimidine metabolism	23419910	26489860	25077280	31023840	37834124	30283644	-0.397349	1.59829	annotated
26682827	2762	Methylglyoxal	C3H4O2	Metabolism; Carbohydrate metabolism Bioethanol Metabolism; Amino acid metabolism	Pyruvate metabolism 1,2-Propanediol Glycine, serine and threonine metabolism	40524.7	38088.7	168531	45200.8	114828	114770	-0.39844	0.182461	annotated
26674732	744	PS(36:1)	C42H80NO10P	None	None	147109	148108	153876	221389	197028	174666	-0.394762	1.76233	annotated
26676471	1016	Phenethylamine	C8H11N	Metabolism; Amino acid metabolism	Phenylalanine metabolism	190165	167143	182265	207016	201561	315392	-0.394578	0.847427	annotated
26679214	1777	S-Adenosyl-L-homocysteine	C14H20N6O5S	Metabolism; Amino acid metabolism	Cysteine and methionine metabolism	73321.8	62806.9	62149.7	99253.3	77356.1	83412.2	-0.387325	1.37554	identified
26673878	613	Homomethionine	C6H13NO2S	Metabolism; Biosynthesis of other secondary metabolites	Glucosinolate biosynthesis	1.05754e+06	1.04643e+06	903618	1.46057e+06	1.06271e+06	1.38973e+06	-0.3697	1.08489	annotated+fragment
26678746	1517	5-Oxoproline	C5H7NO3	Metabolism; Metabolism of other amino acids	Glutathione metabolism	47748984	47896056	43514012	64731016	57236120	58142556	-0.371373	2.1748	identified+fragment
26679169	1756	dADP	C10H15N5O9P2	Metabolism; Nucleotide metabolism	Purine metabolism	74030.1	73063.1	77585.5	110406	90718.7	90533.3	-0.370518	1.70421	annotated
26682601	2687	1-O-(3R,4-dihydroxy-2-methylene-butanoyl)-beta-D-glucopyranose	C11H18O9	None	None	0	192829	117203	236363	192046	163166	-0.374765	0.464006	annotated
26682885	2788	Cer(32:1)	C32H63NO3	None	None	98613.2	89862.6	95413.6	127533	93749.3	153488	-0.372657	0.817378	annotated
26671351	336	Ophthalmic acid	C11H19N3O6	None	None	24201.9	27253.4	19152.3	28959.6	27819.4	33044.5	-0.358488	1.00557	annotated
26674644	739	Sphingosine	C18H37NO2	None	None	92654	52890.2	58923.7	106737	70455	81745.9	-0.363379	0.526785	annotated
26679171	1758	Hydroxyprolyl-Threonine4	C9H16N2O5	None	None	52406.7	57225.8	43260.3	68882.7	67478.3	59312.3	-0.362478	1.24267	annotated
26681204	2308	Threoninyl-Cysteine5	C7H14N2O4S	None	None	734340	748757	680948	1.06548e+06	787757	940217	-0.358563	1.26402	annotated
26682740	2735	Coenzyme A	C21H36N7O16P3S	None	None	33229.6	44595.3	60414.8	58837.3	47060.8	68158.8	-0.358631	0.539446	annotated
26675549	851	N6-Methyl-L-lysine	C7H16N2O2	None	None	320427	459993	293504	405906	384132	567510	-0.344135	0.57823	annotated+fragment
26680177	2026	EPC(34:1)	C36H73N2O6P	None	None	265150	277220	274534	357321	331946	346738	-0.342395	3.14333	annotated
26669561	65	Carnitine	C7H15NO3	Organismal Systems; Digestive system	Bile secretion	49604480	50784384	70705112	72918488	69360576	69996376	-0.330338	0.926749	identified+fragment
26675630	868	L-prolyl-L-proline	C10H16N2O3	None	None	185952	170937	164545	231792	223665	198334	-0.325076	1.7163	annotated
26676968	1091	N-Methylnicotinate	C7H7NO2	Metabolism; Metabolism of cofactors and vitamins	Nicotinate and nicotinamide metabolism	96505.8	85443.7	74448.6	102410	102229	117534	-0.3344	1.2362	annotated
26676974	1091	Salicylamide	C7H7NO2	None	None	96505.8	85443.7	74448.6	102410	102229	117534	-0.3344	1.2362	annotated
26676976	1091	Methyl nicotinate	C7H7NO2	None	None	96505.8	85443.7	74448.6	102410	102229	117534	-0.3344	1.2362	annotated
26669065	7	Proline	C5H9NO2	Metabolism; Biosynthesis of other secondary metabolites Organismal Systems; Digestive system Environmental Information Processing; Membrane transport Metabolism; Amino acid metabolism Genetic Information Processing; Translation Organismal Systems; Digestive system	Novobiocin biosynthesis Protein digestion and absorption ABC transporters Arginine and proline metabolism Aminoacyl-tRNA biosynthesis Mineral absorption	731035328	749590016	725641088	1024782336	898330368	841275968	-0.32059	1.7101	identified
26675147	786	PE(O-36:2)	C41H80NO7P	None	None	544608	516921	515638	730681	635567	605548	-0.318001	1.69332	annotated
26679690	1927	N-Acetyl-beta-D-glucosaminylamine	C8H16N2O5	None	None	23890.4	22300.5	21351.8	28956.5	24083.7	31646	-0.3187	1.19605	annotated
26679691	1927	Threoninyl-Threonine	C8H16N2O5	None	None	23890.4	22300.5	21351.8	28956.5	24083.7	31646	-0.3187	1.19605	annotated
26680772	2179	N-Palmitoylsphingosine	C34H67NO3	None	None	1.06986e+06	1.13885e+06	1.06236e+06	1159419	1.53873e+06	1.42309e+06	-0.323968	1.20962	annotated
26680773	2179	Cer(34:1)	C34H67NO3	None	None	1.06986e+06	1.13885e+06	1.06236e+06	1159419	1.53873e+06	1.42309e+06	-0.323968	1.20962	annotated
26678629	1468	2-Hydroxyglutarate	C5H8O5	Metabolism; Carbohydrate metabolism Metabolism; Carbohydrate metabolism	Butanoate metabolism C5-Branched dibasic acid metabolism	140555648	158032336	199783824	201726784	215020640	196696976	-0.31435	0.955792	annotated+fragment
26678644	1468	(S)-2-Hydroxyglutarate	C5H8O5	None	None	140555648	158032336	199783824	201726784	215020640	196696976	-0.31435	0.955792	annotated+fragment
26678668	1474	CMP	C9H14N3O8P	Metabolism; Nucleotide metabolism	Pyrimidine metabolism	299574	333748	258618	400349	310020	399899	-0.313587	0.899831	identified+fragment
26678813	1539	UMP	C9H13N2O9P	Metabolism; Glycan biosynthesis and metabolism Metabolism; Nucleotide metabolism	Pyrimidine metabolism	4.8742e+06	6501931	5507126	6.83281e+06	6.82206e+06	7.20506e+06	-0.314789	1.20072	identified+fragment
26678832	1542	3-Hydroxy-L-proline6	C5H9NO3	None	None	706694	698902	585772	981873	701340	784086	-0.300049	0.830307	annotated
26678840	1518	2-amino-4-oxo-pentanoic acid	C5H9NO3	None	None	706694	698902	585772	981873	701340	784086	-0.300049	0.830307	annotated
26678899	1576	Oxoglutaric acid	C5H6O5	None	None	27471338	21321568	23948650	32650262	29546970	27416626	-0.30499	1.11674	annotated+fragment
26681512	2367	Acetoacetic acid	C4H6O3	Metabolism; Carbohydrate metabolism Metabolism; Amino acid metabolism Environmental Information Processing; Signal transduction Metabolism; Carbohydrate metabolism Metabolism; Lipid metabolism Metabolism; Amino acid metabolism Metabolism; Xenobiotics biodegradation and metabolism	Propanoate metabolism Tyrosine metabolism Two-component system Butanoate metabolism Synthesis and degradation of ketone bodies Valine, leucine and isoleucine degradation Styrene degradation	679117	464807	535896	779160	699227	582779	-0.302795	0.685275	annotated
26671386	355	10:4 FA	C10H10O4	None	None	176026	153956	186239	204970	228860	197614	-0.292363	1.324	annotated
26676741	1051	Homo-L-arginine	C7H16N4O2	None	None	210669	219471	223526	261117	273749	263716	-0.289028	3.04397	annotated
26676742	1051	N(omega)-Methyl-L-arginine	C7H16N4O2	None	None	210669	219471	223526	261117	273749	263716	-0.289028	3.04397	annotated
26678646	1469	Ribose monophosphate7	C5H11O8P	Metabolism; Carbohydrate metabolism Metabolism; Energy metabolism Metabolism; Energy metabolism Metabolism; Metabolism of cofactors and vitamins Metabolism; Carbohydrate metabolism Metabolism; Metabolism of cofactors and vitamins	Pentose phosphate pathway Methane metabolism Carbon fixation in photosynthetic organisms Riboflavin metabolism Pentose and glucuronate interconversions Vitamin B6 metabolism	11434543	12676446	12663378	15768495	16624715	12854451	-0.292144	1.11307	annotated+fragment
26678891	1558	UDP-GlcNAc	C17H27N3O17P2	None	None	1.07452e+06	999875	783393	1.3442e+06	981090	1.16321e+06	-0.28867	0.69006	annotated
26669580	69	Imidazolepropionic acid	C6H8N2O2	None	None	86567.7	98749.4	90043.4	123987	113899	98409	-0.284122	1.1878	annotated
26669585	69	Dihydrourocanate	C6H8N2O2	Metabolism; Amino acid metabolism	Histidine metabolism	86567.7	98749.4	90043.4	123987	113899	98409	-0.284122	1.1878	annotated
26672590	511	cAMP	C10H12N5O6P	Metabolism; Nucleotide metabolism	Purine metabolism	40492.7	38287.5	36568.8	56086.7	46431.1	38885.6	-0.278946	0.815314	annotated
26677162	1116	5-Amino-5-deoxy-3-dehydroshikimate	C7H9NO4	Metabolism; Metabolism of terpenoids and polyketides	Biosynthesis of ansamycins	140234	139971	110118	205775	122352	155201	-0.284747	0.507119	annotated
26680776	2186	PE(34:2)	C39H74NO8P	None	None	139750	153635	124326	142080	188064	179842	-0.282723	0.856398	annotated
26669554	63	Acetylcarnitine	C9H17NO4	None	None	79976096	68193992	43984212	88886032	60818268	77298440	-0.2669	0.367818	annotated
26673059	548	3-Aminobutanoic acid	C4H9NO2	None	None	1.58854e+06	1.5288e+06	1.54999e+06	2031427	1.79338e+06	1.80275e+06	-0.26767	1.93024	annotated+fragment
26678125	1313	Formiminoglutamic acid	C6H10N2O4	Metabolism; Amino acid metabolism	Histidine metabolism	56218.2	61597.2	51756.1	72283.2	64672.6	67828.2	-0.274357	1.47644	annotated
26678127	1313	N-Acetylasparagine	C6H10N2O4	None	None	56218.2	61597.2	51756.1	72283.2	64672.6	67828.2	-0.274357	1.47644	annotated
26678131	1313	Formylisoglutamine	C6H10N2O4	Metabolism; Amino acid metabolism	Histidine metabolism	56218.2	61597.2	51756.1	72283.2	64672.6	67828.2	-0.274357	1.47644	annotated
26679751	1950	Deoxycytidine	C9H13N3O4	Metabolism; Nucleotide metabolism	Pyrimidine metabolism	45503.4	38197.4	45786.3	50607.6	50537.2	54467.4	-0.269242	1.35556	annotated
26681306	2319	4-Hydroxyphenylglyoxylate	C8H6O4	Metabolism; Xenobiotics biodegradation and metabolism Metabolism; Metabolism of terpenoids and polyketides	Aminobenzoate degradation Biosynthesis of vancomycin group antibiotics	534928	867659	352933	386782	704375	1.05051e+06	-0.26834	0.181736	annotated
26670163	206	PC(40:6)	C48H84NO8P	None	None	9958385	9219429	9923124	12346658	10506836	11985350	-0.257041	1.48492	annotated
26674352	714	Hydroxyprolyl-Glutamine	C10H17N3O5	None	None	58067.9	51901.3	47371.3	70906.3	51487.1	67463.6	-0.262236	0.719401	annotated
26679126	1733	Glycerate	C3H6O4	Metabolism; Carbohydrate metabolism Metabolism; Lipid metabolism Metabolism; Carbohydrate metabolism Metabolism; Amino acid metabolism Metabolism; Energy metabolism	Pentose phosphate pathway Glycerolipid metabolism Glyoxylate and dicarboxylate metabolism Glycine, serine and threonine metabolism Methane metabolism	13722840	12288454	10966309	15025273	14460106	14538996	-0.257479	1.27179	annotated
26680880	2211	PE(O-36:3)	C41H78NO7P	None	None	1.0249e+06	1.01903e+06	946404	1.3399e+06	1.11834e+06	1.13961e+06	-0.26294	1.35542	annotated
26682878	2787	D-Ribonate	C5H10O6	None	None	101294	139080	141457	154820	151675	146903	-0.26387	0.767736	annotated
26672708	526	PC(40:5)	C48H86NO8P	None	None	1.14778e+06	1.25198e+06	1.09471e+06	1.49705e+06	1.19371e+06	1.48811e+06	-0.252485	0.973455	annotated
26680818	2191	3-(3-Hydroxyphenyl)propanoic acid	C9H10O3	Metabolism; Amino acid metabolism	Phenylalanine metabolism	909228	798694	1.31022e+06	1.43802e+06	1.12599e+06	989427	-0.250568	0.398552	annotated
26669092	9	4-Trimethylammoniobutanoate	C7H15NO2	Metabolism; Amino acid metabolism Environmental Information Processing; Membrane transport	Lysine degradation ABC transporters	649338	728260	708695	1.04019e+06	714911	746730	-0.242846	0.612365	identified
26670701	248	Alanyl-Proline	C8H14N2O3	None	None	158861	191067	148497	212804	195243	178708	-0.240044	0.852884	annotated
26671503	364	N-Acetyl-L-glutamate 5-semialdehyde	C7H11NO4	Metabolism; Amino acid metabolism	Arginine and proline metabolism	3767879	3.27653e+06	3.38424e+06	4.7471e+06	3470182	4.15485e+06	-0.237366	0.755268	annotated
26679282	1794	D-myo-Inositol 1,2-cyclic phosphate	C6H11O8P	None	None	10283946	10345490	9760509	13401742	11570214	11105712	-0.243238	1.31646	annotated
26682792	2761	PE(36:2)	C41H78NO8P	None	None	124379	102928	138783	142379	119653	170175	-0.235467	0.537312	annotated
26682875	2785	Cysteine	C3H7NO2S	Metabolism; Energy metabolism Metabolism; Metabolism of cofactors and vitamins Metabolism; Metabolism of other amino acids Metabolism; Amino acid metabolism Genetic Information Processing; Translation Metabolism; Amino acid metabolism Metabolism; Biosynthesis of other secondary metabolites Genetic Information Processing; Folding, sorting and degradation Organismal Systems; Digestive system Metabo…	Sulfur metabolism Pantothenate and CoA biosynthesis Glutathione metabolism Cysteine and methionine metabolism Aminoacyl-tRNA biosynthesis Glycine, serine and threonine metabolism Penicillin and cephalosporin biosynthesis Sulfur relay system Protein digestion and absorption Thiamine metabolism Taurine and hypotaurine metabolism	88533.6	99368.8	81168.1	95761.9	134185	91405.9	-0.239323	0.545644	annotated
26669564	66	AMP	C10H14N5O7P	Metabolism; Nucleotide metabolism Environmental Information Processing; Signal transduction Environmental Information Processing; Signal transduction Human Diseases; Substance dependence Environmental Information Processing; Signal transduction Human Diseases; Neurodegenerative diseases Metabolism; Metabolism of terpenoids and polyketides	Purine metabolism PI3K-Akt signaling pathway FoxO signaling pathway Morphine addiction mTOR signaling pathway Parkinson's disease Zeatin biosynthesis	18579394	22157336	22353698	23567328	25487836	24972960	-0.234987	1.18464	identified
26669971	174	Thiamine(1+) Diphosphate(1-)	C12H18N4O7P2S	None	None	224658	220758	201918	276147	250640	232123	-0.227325	1.23071	annotated
26680641	2142	2,3-Dinor-6-keto-prostaglandin F1 a	C18H30O6	None	None	254045	263086	278983	279849	291138	369413	-0.230265	0.812402	annotated
26680801	2188	Tyrosine	C9H11NO3	None	None	1.20666e+06	1.29885e+06	1.02296e+06	1.48026e+06	1.33469e+06	1.31941e+06	-0.233747	0.953796	identified
26673278	564	L-Adrenaline	C9H13NO3	Environmental Information Processing; Signal transduction Organismal Systems; Circulatory system Metabolism; Amino acid metabolism Environmental Information Processing; Signaling molecules and interaction	Two-component system Adrenergic signaling in cardiomyocytes Tyrosine metabolism Neuroactive ligand-receptor interaction	209600	224355	215583	274823	232109	249666	-0.217213	1.33549	annotated
26680883	2214	PS(39:1)	C45H86NO10P	None	None	310350	271522	306716	397557	322625	318658	-0.220387	0.849578	annotated
26681567	2377	dTDP	C10H16N2O11P2	Metabolism; Nucleotide metabolism	Pyrimidine metabolism	560112	673926	605468	731931	681816	724810	-0.220779	1.23835	annotated
26672594	513	Methylhistidine	C7H11N3O2	None	None	2.01926e+06	2.00898e+06	1.71475e+06	2.43108e+06	2.00141e+06	2195405	-0.206272	0.855453	annotated+fragment
26676887	1076	Phenylpropanolamine	C9H13NO	None	None	132920	252201	222657	202048	226078	251299	-0.206992	0.280395	annotated
26678841	1543	Glutarylglycine	C7H11NO5	None	None	662259	707887	525662	901069	605469	696165	-0.208024	0.41677	annotated
26678842	1543	N-Acetylglutamic acid	C7H11NO5	None	None	662259	707887	525662	901069	605469	696165	-0.208024	0.41677	annotated
26678844	1543	L-2-Amino-6-oxoheptanedioate	C7H11NO5	Metabolism; Amino acid metabolism	Lysine biosynthesis	662259	707887	525662	901069	605469	696165	-0.208024	0.41677	annotated
26678845	1543	AminoDHQ	C7H11NO5	Metabolism; Metabolism of terpenoids and polyketides	Biosynthesis of ansamycins	662259	707887	525662	901069	605469	696165	-0.208024	0.41677	annotated
26669129	13	Choline phosphate	C5H14NO4P	Metabolism; Lipid metabolism	Glycerophospholipid metabolism	212239504	210994656	219480192	233452720	256197296	249722192	-0.20124	1.99866	identified
26673512	587	Biotin amide	C10H17N3O2S	None	None	26654.6	27259.1	28231.2	32218.1	30099.7	31793.1	-0.195976	2.15232	annotated
26676603	1032	EPC(38:1)	C40H81N2O6P	None	None	242882	208400	210459	289470	233089	238910	-0.199203	0.750808	annotated
26678966	1594	Serine	C3H7NO3	Metabolism; Amino acid metabolism Metabolism; Carbohydrate metabolism Metabolism; Amino acid metabolism Metabolism; Lipid metabolism Metabolism; Energy metabolism Metabolism; Metabolism of other amino acids Metabolism; Energy metabolism Organismal Systems; Digestive system Environmental Information Processing; Membrane transport Organismal Systems; Digestive system Genetic Information Processing;…	Cysteine and methionine metabolism Glyoxylate and dicarboxylate metabolism Glycine, serine and threonine metabolism Sphingolipid metabolism Sulfur metabolism Cyanoamino acid metabolism Methane metabolism Mineral absorption ABC transporters Protein digestion and absorption Aminoacyl-tRNA biosynthesis	19833198	20822382	21440222	25053608	21266490	25108540	-0.198469	1.08688	identified+fragment
26680675	2148	L-glycyl-L-hydroxyproline	C7H12N2O4	None	None	196605	244385	236945	285873	236728	253073	-0.196379	0.709915	annotated
26680676	2148	N-Acetylglutamine	C7H12N2O4	None	None	196605	244385	236945	285873	236728	253073	-0.196379	0.709915	identified
26669266	21	Histidine	C6H9N3O2	Environmental Information Processing; Membrane transport Metabolism; Metabolism of other amino acids Genetic Information Processing; Translation Metabolism; Amino acid metabolism Organismal Systems; Digestive system	ABC transporters beta-Alanine metabolism Aminoacyl-tRNA biosynthesis Histidine metabolism Protein digestion and absorption	26907958	29638446	25094000	34091364	27069684	31861068	-0.185011	0.697982	annotated+fragment
26669923	166	NG,NG-Dimethyl-L-arginine	C8H18N4O2	None	None	630124	642420	640026	698601	731767	744729	-0.185095	2.52029	annotated
26671399	357	S-Adenosyl-L-methionine	C15H22N6O5S	Genetic Information Processing; Folding, sorting and degradation Metabolism; Amino acid metabolism Metabolism; Metabolism of terpenoids and polyketides Metabolism; Amino acid metabolism	Sulfur relay system Arginine and proline metabolism Zeatin biosynthesis Cysteine and methionine metabolism	5.63811e+06	5484975	4843668	6339437	5.99004e+06	5904926	-0.194014	1.22658	annotated+fragment
26671793	387	Pantothenate	C9H17NO5	BMA Synthesis Organismal Systems; Digestive system Metabolism; Metabolism of cofactors and vitamins Metabolism; Metabolism of other amino acids	Pantathenoate biosynthesis Vitamin digestion and absorption Pantothenate and CoA biosynthesis beta-Alanine metabolism	4266715	4.04854e+06	3555783	4.89901e+06	4.42464e+06	4219997	-0.191533	0.886273	identified
26673436	581	Pyrimidine 5'-deoxynucleotide	C9H14N2O6P	None	None	1.3011e+06	1.20986e+06	1.42296e+06	1.65425e+06	1.2507e+06	1.59815e+06	-0.187283	0.579994	annotated
26675952	920	N-Acetyl-D-fucosamine	C8H15NO5	None	None	383618	316807	363542	456859	361972	396203	-0.18949	0.673469	annotated
26677691	1218	S-Glutathionyl-L-cysteine	C13H22N4O8S2	Metabolism; Amino acid metabolism	Cysteine and methionine metabolism	50813.1	59380.2	50352.3	57401.4	78688.2	49682.1	-0.187573	0.373318	annotated
26680398	2079	DHAP(6:0)	C9H17O7P	None	None	89105.3	114419	110332	99717.5	129048	128947	-0.186949	0.486249	annotated
26669724	89	L-alpha-glutamyl-L-hydroxyproline	C10H16N2O6	None	None	90931.4	79084	76973.2	94505.3	80566.4	106041	-0.181536	0.592389	annotated
26678857	1544	2-Amino-5-oxohexanoate	C6H11NO3	Metabolism; Amino acid metabolism	Lysine degradation	544428	546094	435528	709078	514428	518724	-0.182409	0.415545	annotated+fragment
26669317	26	glutamyl-Lysine	C11H21N3O5	None	None	332289	288242	247139	302310	313723	358004	-0.173484	0.531282	annotated
26669684	83	PC(O-36:3)	C44H84NO7P	None	None	758094	824502	794954	939082	891218	852037	-0.173724	1.49944	annotated
26670779	268	Glutamyl-glutamic acid	C10H16N2O7	None	None	634270	706815	557631	712813	790541	631881	-0.170093	0.554106	annotated+fragment
26673081	551	N-Hydroxy-L-isoleucine	C6H13NO3	Metabolism; Metabolism of other amino acids	Cyanoamino acid metabolism	198210	189804	199257	267350	202288	198735	-0.173269	0.545889	annotated
26682568	2661	3-Propylmalate	C7H12O5	Metabolism; Carbohydrate metabolism	Glyoxylate and dicarboxylate metabolism	127269	229962	127193	138164	255564	148932	-0.16614	0.155874	annotated
26683238	2941	Methylphosphonate	CH5O3P	Metabolism; Metabolism of other amino acids	Phosphonate and phosphinate metabolism	30320	62922.6	32981.7	40369.8	63824.5	34670.1	-0.168524	0.147507	annotated
26669334	30	Alanine	C3H7NO2	Metabolism; Metabolism of other amino acids	Cyanoamino acid metabolism	153664512	146691904	147013216	173767632	157907888	168427328	-0.15995	1.59064	annotated
26669652	80	Phenylethanolamine	C8H11NO	None	None	135362	154614	162748	169337	166744	169929	-0.164776	0.969038	annotated
26677138	1113	L-phenylalanyl-L-hydroxyproline	C14H18N2O4	None	None	31360.8	25682.6	26790.2	35342.8	31411.5	27245.8	-0.162428	0.509972	annotated
26677140	1113	Prolyl-Tyrosine	C14H18N2O4	None	None	31360.8	25682.6	26790.2	35342.8	31411.5	27245.8	-0.162428	0.509972	annotated
26678234	1345	Glutarate	C5H8O4	Metabolism; Lipid metabolism Metabolism; Amino acid metabolism	Fatty acid degradation Lysine degradation	26696.5	28729.5	55555.8	36787.3	41821	38600.9	-0.159649	0.178121	annotated
26678241	1345	2-Acetolactate	C5H8O4	Metabolism; Metabolism of cofactors and vitamins	Pantothenate and CoA biosynthesis	26696.5	28729.5	55555.8	36787.3	41821	38600.9	-0.159649	0.178121	annotated
26678242	1345	(S)-2-Acetolactate	C5H8O4	Metabolism; Amino acid metabolism Metabolism; Carbohydrate metabolism BMA Synthesis Metabolism; Carbohydrate metabolism	Valine, leucine and isoleucine biosynthesis Butanoate metabolism KIV Synthesis C5-Branched dibasic acid metabolism	26696.5	28729.5	55555.8	36787.3	41821	38600.9	-0.159649	0.178121	annotated
26678243	1345	3-hydroxy-3-methyl-2-oxo-butanoic acid	C5H8O4	Metabolism; Amino acid metabolism	Valine, leucine and isoleucine biosynthesis	26696.5	28729.5	55555.8	36787.3	41821	38600.9	-0.159649	0.178121	annotated
26678247	1345	4-Hydroxy-2-oxopentanoate	C5H8O4	Metabolism; Xenobiotics biodegradation and metabolism Metabolism; Xenobiotics biodegradation and metabolism Metabolism; Amino acid metabolism Metabolism; Xenobiotics biodegradation and metabolism	Xylene degradation Dioxin degradation Phenylalanine metabolism Benzoate degradation	26696.5	28729.5	55555.8	36787.3	41821	38600.9	-0.159649	0.178121	annotated
26678435	1404	Aminohydroquinone	C6H7NO2	Metabolism; Xenobiotics biodegradation and metabolism	Aminobenzoate degradation	20565	30359	19097.8	30223.2	27756.7	19846.8	-0.160558	0.225771	annotated
26678441	1404	3,6-Dihydronicotinic acid	C6H7NO2	Metabolism; Biosynthesis of other secondary metabolites	Tropane, piperidine and pyridine alkaloid biosynthesis	20565	30359	19097.8	30223.2	27756.7	19846.8	-0.160558	0.225771	annotated
26679973	2000	Taurine	C2H7NO3S	Metabolism; Lipid metabolism Environmental Information Processing; Membrane transport Metabolism; Metabolism of other amino acids Environmental Information Processing; Signaling molecules and interaction Metabolism; Energy metabolism	Primary bile acid biosynthesis ABC transporters Taurine and hypotaurine metabolism Neuroactive ligand-receptor interaction Sulfur metabolism	282736	201845	228162	308972	225915	258596	-0.157064	0.335646	identified
26681186	2302	2-Oxosuccinamate	C4H5NO4	Metabolism; Amino acid metabolism	Alanine, aspartate and glutamate metabolism	907356	976747	911996	1.0995e+06	990846	1.04043e+06	-0.162624	1.37364	annotated
26681188	2302	N-acetyl-seryl-aspartate	C4H5NO4	None	None	907356	976747	911996	1.0995e+06	990846	1.04043e+06	-0.162624	1.37364	annotated
26670306	216	Lysyl-Tyrosine	C15H23N3O4	None	None	59081.1	59079.7	66830.5	62744.9	65179.2	77487	-0.147333	0.59415	annotated
26670565	236	PC(44:10)	C52H84NO8P	None	None	796439	758494	727097	763508	990371	786019	-0.145443	0.51124	annotated
26674364	715	leucyl-proline	C11H20N2O3	None	None	63264.6	41791.9	53959.2	64891.3	49940.6	59858.9	-0.147771	0.288463	annotated
26675172	792	C14 sphingosine	C14H29NO2	None	None	381295	549066	343216	419612	687692	339583	-0.149193	0.152682	annotated
26679966	1989	UDP-alpha-D-galactose	C15H24N2O17P2	Metabolism; Carbohydrate metabolism Metabolism; Carbohydrate metabolism	Galactose metabolism Amino sugar and nucleotide sugar metabolism	3.46378e+06	3336603	2.37115e+06	4.02666e+06	2958809	3.13823e+06	-0.149412	0.270825	annotated+fragment
26681050	2251	Glycyl-Aspartate	C6H10N2O5	None	None	94059.9	91991.5	94919.5	133210	85219.1	98690.8	-0.149314	0.32225	annotated
26682730	2724	cis-(Homo)3-aconitate	C9H12O6	Metabolism; Energy metabolism	Methane metabolism	146480	162840	184032	189209	172923	183079	-0.149484	0.661199	annotated
26682942	2837	PS(40:7)	C46H76NO10P	None	None	80435.2	99680.2	102003	114806	76893.6	127074	-0.151971	0.243214	annotated
26678864	1552	Gulonic acid	C6H12O7	None	None	34464460	37171596	34609236	37806528	39439384	39374832	-0.135026	1.53317	annotated+fragment
26678865	1552	L-Idonate	C6H12O7	Metabolism; Carbohydrate metabolism Metabolism; Carbohydrate metabolism	Ascorbate and aldarate metabolism Pentose and glucuronate interconversions	34464460	37171596	34609236	37806528	39439384	39374832	-0.135026	1.53317	annotated+fragment
26678866	1552	D-Altronate	C6H12O7	Metabolism; Carbohydrate metabolism	Pentose and glucuronate interconversions	34464460	37171596	34609236	37806528	39439384	39374832	-0.135026	1.53317	annotated+fragment
26678867	1552	D-Mannonate	C6H12O7	Metabolism; Carbohydrate metabolism	Pentose and glucuronate interconversions	34464460	37171596	34609236	37806528	39439384	39374832	-0.135026	1.53317	annotated+fragment
26678868	1552	Hamamelose	C6H12O7	None	None	34464460	37171596	34609236	37806528	39439384	39374832	-0.135026	1.53317	annotated+fragment
26679096	1667	cis-(Homo)3-aconitate	C9H12O6	Metabolism; Energy metabolism	Methane metabolism	401326	382666	339086	353349	444872	446270	-0.143296	0.466275	annotated
26679165	1753	Cyclic ADP-ribose	C15H21N5O13P2	Organismal Systems; Digestive system Organismal Systems; Digestive system Environmental Information Processing; Signal transduction	Salivary secretion Pancreatic secretion Calcium signaling pathway	192611	177754	172385	211738	184375	201700	-0.138643	0.853551	annotated
26679681	1925	Glutathione	C10H17N3O6S	Organismal Systems; Endocrine system Metabolism; Amino acid metabolism Metabolism; Metabolism of other amino acids Environmental Information Processing; Membrane transport Organismal Systems; Digestive system	Thyroid hormone synthesis Cysteine and methionine metabolism Glutathione metabolism ABC transporters Bile secretion	6.44901e+06	5.72522e+06	4865481	6.34352e+06	6197568	6118790	-0.140413	0.519018	annotated
26680677	2151	FMN	C17H21N4O9P	Metabolism; Energy metabolism Organismal Systems; Digestive system Metabolism; Metabolism of cofactors and vitamins Metabolism; Metabolism of terpenoids and polyketides Metabolism; Biosynthesis of other secondary metabolites	Oxidative phosphorylation Vitamin digestion and absorption Riboflavin metabolism Biosynthesis of type II polyketide products Butirosin and neomycin biosynthesis	46936.6	44045.2	49199.8	54247.4	43789.1	57616.3	-0.142751	0.481945	identified
26680764	2170	Acetyl-CoA	C23H38N7O17P3S	Organismal Systems; Digestive system Environmental Information Processing; Signal transduction Metabolism; Carbohydrate metabolism Metabolism; Amino acid metabolism Metabolism; Metabolism of terpenoids and polyketides Metabolism; Xenobiotics biodegradation and metabolism Metabolism; Metabolism of other amino acids Metabolism; Carbohydrate metabolism Metabolism; Lipid metabolism Metabolism; Amino …	Bile secretion HIF-1 signaling pathway Glyoxylate and dicarboxylate metabolism Tryptophan metabolism Biosynthesis of type II polyketide backbone Xylene degradation Taurine and hypotaurine metabolism Citrate cycle (TCA cycle) Fatty acid biosynthesis Lysine degradation Pyruvate metabolism Propanoate metabolism Benzoate degradation Aflatoxin biosynthesis Valine, leucine and isoleucine biosynthesis G…	76110.6	77820.7	56748.6	73021.4	83738.1	73857	-0.142035	0.37212	annotated
26683274	3006	Inosine	C10H12N4O5	Metabolism; Nucleotide metabolism	Purine metabolism	20976.9	26107	34309.6	35131	28399.2	25100.2	-0.138149	0.21524	identified
26671478	363	Alanyl-Alanine	C6H12N2O3	None	None	6183170	5012442	4.94534e+06	6315690	4.93484e+06	6.39095e+06	-0.126014	0.322798	annotated
26671482	363	N(gamma)-Acetyldiaminobutyrate	C6H12N2O3	Metabolism; Amino acid metabolism	Glycine, serine and threonine metabolism	6183170	5012442	4.94534e+06	6315690	4.93484e+06	6.39095e+06	-0.126014	0.322798	annotated
26671485	363	Daminozide	C6H12N2O3	None	None	6183170	5012442	4.94534e+06	6315690	4.93484e+06	6.39095e+06	-0.126014	0.322798	annotated
26671487	363	D-Alanyl-D-alanine	C6H12N2O3	Metabolism; Metabolism of other amino acids Metabolism; Glycan biosynthesis and metabolism	D-Alanine metabolism Peptidoglycan biosynthesis	6183170	5012442	4.94534e+06	6315690	4.93484e+06	6.39095e+06	-0.126014	0.322798	annotated
26671491	363	N5-Methyl-L-glutamine	C6H12N2O3	None	None	6183170	5012442	4.94534e+06	6315690	4.93484e+06	6.39095e+06	-0.126014	0.322798	annotated
26672563	510	Aminoadipic acid	C6H11NO4	None	None	2.05701e+06	2.04384e+06	1.87402e+06	2.43542e+06	1925441	2.19017e+06	-0.12748	0.522882	annotated
26672567	510	Acetylhomoserine	C6H11NO4	None	None	2.05701e+06	2.04384e+06	1.87402e+06	2.43542e+06	1925441	2.19017e+06	-0.12748	0.522882	annotated
26672573	510	N-acetylthreonine	C6H11NO4	None	None	2.05701e+06	2.04384e+06	1.87402e+06	2.43542e+06	1925441	2.19017e+06	-0.12748	0.522882	annotated
26672574	510	N-Methyl-L-glutamate	C6H11NO4	Metabolism; Energy metabolism	Methane metabolism	2.05701e+06	2.04384e+06	1.87402e+06	2.43542e+06	1925441	2.19017e+06	-0.12748	0.522882	annotated
26672580	510	L-2-Aminoadipate	C6H11NO4	Metabolism; Amino acid metabolism Metabolism; Biosynthesis of other secondary metabolites Metabolism; Amino acid metabolism	Lysine biosynthesis Penicillin and cephalosporin biosynthesis Lysine degradation	2.05701e+06	2.04384e+06	1.87402e+06	2.43542e+06	1925441	2.19017e+06	-0.12748	0.522882	annotated
26672582	510	O-Acetyl-L-homoserine	C6H11NO4	Metabolism; Amino acid metabolism	Cysteine and methionine metabolism	2.05701e+06	2.04384e+06	1.87402e+06	2.43542e+06	1925441	2.19017e+06	-0.12748	0.522882	annotated
26673442	582	Isopyridoxal	C8H9NO3	Metabolism; Metabolism of cofactors and vitamins	Vitamin B6 metabolism	1.57102e+06	1.35158e+06	1.29372e+06	1.63996e+06	1.53144e+06	1.44595e+06	-0.134235	0.602503	annotated+fragment
26673445	582	Pyridoxal	C8H9NO3	None	None	1.57102e+06	1.35158e+06	1.29372e+06	1.63996e+06	1.53144e+06	1.44595e+06	-0.134235	0.602503	identified+fragment
26673452	582	Hydroxyphenylglycine	C8H9NO3	Metabolism; Metabolism of terpenoids and polyketides	Biosynthesis of vancomycin group antibiotics	1.57102e+06	1.35158e+06	1.29372e+06	1.63996e+06	1.53144e+06	1.44595e+06	-0.134235	0.602503	annotated+fragment
26673459	582	Pyridoxal	C8H9NO3	Organismal Systems; Digestive system Metabolism; Metabolism of cofactors and vitamins	Vitamin digestion and absorption Vitamin B6 metabolism	1.57102e+06	1.35158e+06	1.29372e+06	1.63996e+06	1.53144e+06	1.44595e+06	-0.134235	0.602503	annotated+fragment
26683258	2972	Glycyl-Threonine8	C6H12N2O4	None	None	42495.8	41981.5	35689.4	50265.7	40719.1	40645.3	-0.128598	0.421321	annotated
26669974	178	Creatine	C4H9N3O2	Metabolism; Amino acid metabolism Metabolism; Amino acid metabolism	Arginine and proline metabolism Glycine, serine and threonine metabolism	17499890	16472854	17147654	18713428	18611444	18131772	-0.117779	1.80267	annotated
26670762	263	Pantothenic acid	C9H17NO5	None	None	7362570	6.74947e+06	6.55559e+06	7634672	7.27353e+06	7.47211e+06	-0.116342	1.00681	annotated
26672533	508	CDP-choline	C14H26N4O11P2	Metabolism; Lipid metabolism	Glycerophospholipid metabolism	2.3311e+06	2.07296e+06	2151564	2.54841e+06	2211007	2.37657e+06	-0.121696	0.718771	annotated+fragment
26678687	1481	Palmitic acid	C16H32O2	Metabolism; Lipid metabolism Metabolism; Lipid metabolism Metabolism; Lipid metabolism Metabolism; Lipid metabolism Metabolism; Lipid metabolism	Biosynthesis of unsaturated fatty acids Fatty acid elongation Fatty acid biosynthesis Cutin, suberine and wax biosynthesis Fatty acid degradation	67756664	96922288	70364248	81400344	104132192	69771088	-0.118659	0.193874	annotated
26679677	1920	NADH	C21H29N7O14P2	Environmental Information Processing; Signal transduction Metabolism; Energy metabolism	Calcium signaling pathway Oxidative phosphorylation	307910	313025	309700	389770	295171	331868	-0.118376	0.435452	annotated
26682589	2669	IMP	C10H13N4O8P	Organismal Systems; Sensory system Metabolism; Nucleotide metabolism	Taste transduction Purine metabolism	83838.1	122000	250051	137746	134965	176051	-0.118603	0.0880491	annotated
26682590	2669	Inosine 2'-phosphate	C10H13N4O8P	None	None	83838.1	122000	250051	137746	134965	176051	-0.118603	0.0880491	annotated
26682984	2843	12-hydroxy-3Z,6Z-dodecadienoic acid	C12H20O3	None	None	94184.7	89725.5	111487	113192	87304.1	123147	-0.123081	0.279825	annotated
26670335	222	Leucine	C6H13NO2	Metabolism; Biosynthesis of other secondary metabolites BMA Synthesis Environmental Information Processing; Membrane transport Metabolism; Amino acid metabolism Organismal Systems; Digestive system Genetic Information Processing; Translation Metabolism; Amino acid metabolism Organismal Systems; Digestive system	Glucosinolate biosynthesis IG-Amino-acid Biosynthesis 1 ABC transporters Valine, leucine and isoleucine degradation Protein digestion and absorption Aminoacyl-tRNA biosynthesis Valine, leucine and isoleucine biosynthesis Mineral absorption	7.9674e+06	9466521	9873788	10427574	8937317	10053905	-0.110437	0.403168	identified+fragment
26672782	532	PC(P-36:1)	C44H86NO7P	None	None	2.03626e+06	1.88366e+06	2133775	2.27185e+06	2.0541e+06	2.2043e+06	-0.109938	0.74325	annotated
26673296	566	L-Pipecolate	C6H11NO2	Metabolism; Amino acid metabolism Metabolism; Biosynthesis of other secondary metabolites	Lysine degradation Tropane, piperidine and pyridine alkaloid biosynthesis	1.66791e+06	1.46713e+06	1.4437e+06	1.8427e+06	1.44153e+06	1675089	-0.110954	0.381115	annotated+fragment
26673311	566	(2E)-Decenoyl-ACP	C6H11NO2	None	None	1.66791e+06	1.46713e+06	1.4437e+06	1.8427e+06	1.44153e+06	1675089	-0.110954	0.381115	annotated+fragment
26679180	1760	4-Pyridoxate	C8H9NO4	Metabolism; Metabolism of cofactors and vitamins	Vitamin B6 metabolism	43667	41379.3	39118.4	43796.4	42460.6	47426.7	-0.106445	0.739551	annotated
26679183	1760	3-Hydroxy-4-hydroxymethyl-2-methylpyridine-5-carboxylate	C8H9NO4	Metabolism; Metabolism of cofactors and vitamins	Vitamin B6 metabolism	43667	41379.3	39118.4	43796.4	42460.6	47426.7	-0.106445	0.739551	annotated
26669728	90	Ureidopropionic acid	C4H8N2O3	Metabolism; Nucleotide metabolism Metabolism; Metabolism of other amino acids Metabolism; Metabolism of cofactors and vitamins	Pyrimidine metabolism beta-Alanine metabolism Pantothenate and CoA biosynthesis	35158396	35498836	31204568	37319324	36817956	35037264	-0.101941	0.70585	annotated+fragment
26669729	90	Asparagine	C4H8N2O3	Metabolism; Metabolism of other amino acids Genetic Information Processing; Translation Organismal Systems; Digestive system Metabolism; Amino acid metabolism Organismal Systems; Digestive system	Cyanoamino acid metabolism Aminoacyl-tRNA biosynthesis Protein digestion and absorption Alanine, aspartate and glutamate metabolism Mineral absorption	35158396	35498836	31204568	37319324	36817956	35037264	-0.101941	0.70585	identified+fragment
26669731	90	Glycylglycine	C4H8N2O3	None	None	35158396	35498836	31204568	37319324	36817956	35037264	-0.101941	0.70585	annotated+fragment
26669735	90	Asparagine	C4H8N2O3	None	None	35158396	35498836	31204568	37319324	36817956	35037264	-0.101941	0.70585	annotated+fragment
26680743	2164	8:1 FA	C8H12O4	None	None	718508	686948	647594	672887	865505	669520	-0.0955798	0.299092	annotated
26682119	2517	delta-1-Pyrroline-5-carboxylate	C5H7NO2	None	None	305940	221885	388380	320748	425754	239916	-0.104488	0.113344	annotated
26682867	2774	cis-Acetylacrylate	C5H6O3	Metabolism; Xenobiotics biodegradation and metabolism	Chlorocyclohexane and chlorobenzene degradation	141663	153354	135841	150207	159435	151613	-0.0996901	0.796292	annotated
26682868	2774	Norfuraneol	C5H6O3	None	None	141663	153354	135841	150207	159435	151613	-0.0996901	0.796292	annotated
26682869	2774	2-Hydroxy-2,4-pentadienoate	C5H6O3	Metabolism; Xenobiotics biodegradation and metabolism Metabolism; Xenobiotics biodegradation and metabolism Metabolism; Xenobiotics biodegradation and metabolism Metabolism; Amino acid metabolism Metabolism; Xenobiotics biodegradation and metabolism Metabolism; Xenobiotics biodegradation and metabolism	Styrene degradation Dioxin degradation Xylene degradation Phenylalanine metabolism Ethylbenzene degradation Benzoate degradation	141663	153354	135841	150207	159435	151613	-0.0996901	0.796292	annotated
26683280	3022	Hydroxylysine	C6H14N2O3	Metabolism; Amino acid metabolism	Lysine degradation	14338.6	23126	19683.2	17142.7	23986.7	19504.1	-0.0990782	0.149533	annotated
26670970	307	PC(36:3)	C44H82NO8P	None	None	1.8383e+06	1.71251e+06	1.78606e+06	1670474	2.03526e+06	2009165	-0.0936019	0.411256	annotated
26671521	373	PC(36:2)	C44H84NO8P	None	None	5661936	5101125	5436022	5.44293e+06	6043638	5.80272e+06	-0.0939554	0.689276	annotated
26675434	822	PA(O-36:2)	C39H75O7P	None	None	494236	609502	521036	643990	543121	541378	-0.0902449	0.2982	annotated
26678892	1562	alpha-D-Ribose 1,2-cyclic phosphate 5-phosphate	C5H10O10P2	Metabolism; Metabolism of other amino acids	Phosphonate and phosphinate metabolism	106550	72737.8	61189.9	85764	83171.9	80565.4	-0.0923894	0.144211	annotated
26680383	2070	cis-2-Carboxycyclohexyl-acetic acid	C9H14O4	Metabolism; Xenobiotics biodegradation and metabolism	Naphthalene degradation	2.06839e+06	1.96422e+06	1.79235e+06	2.04055e+06	2.0454e+06	2110445	-0.091519	0.6646	annotated
26681372	2331	3-methyl-adipic acid	C7H12O4	None	None	611967	606662	578812	602950	693302	625285	-0.0941982	0.65252	annotated
26681418	2351	N-Trimethyl-2-aminoethylphosphonate	C5H15NO3P	Metabolism; Metabolism of other amino acids	Phosphonate and phosphinate metabolism	704006	757614	674238	846903	730776	704321	-0.0925166	0.414569	annotated
26682312	2554	dTTP	C10H17N2O14P3	Metabolism; Nucleotide metabolism	Pyrimidine metabolism	255401	215899	184462	217642	232928	240288	-0.0867246	0.24091	annotated
26670773	266	2Z-Dodecenedioic acid	C12H20O4	None	None	709514	658025	565829	659153	718127	664259	-0.0837536	0.332624	annotated
26671594	374	SM(34:1)	C39H79N2O6P	None	None	5.28651e+06	5740839	5300589	5772679	5.90852e+06	5607907	-0.0832577	0.866563	annotated
26678997	1653	Ribose9	C5H10O5	Environmental Information Processing; Membrane transport Cellular Processes; Cell motility Metabolism; Carbohydrate metabolism	ABC transporters Bacterial chemotaxis Pentose phosphate pathway	106219	143711	155915	146503	120644	158060	-0.0770594	0.139369	annotated
26681038	2249	(S)-Dihydroorotate	C5H6N2O4	Metabolism; Nucleotide metabolism	Pyrimidine metabolism	151090	144840	142460	167421	133813	165682	-0.0838998	0.317102	annotated
26681309	2323	PS(39:0)	C45H88NO10P	None	None	364612	357956	434996	413175	417104	392506	-0.0842419	0.377375	annotated
26683108	2921	Deoxyribitol	C5H12O4	None	None	36933.8	43802.9	61453.5	73979.7	40228.9	39745.9	-0.0835679	0.0805477	annotated
26669256	20	Threonine	C4H9NO3	BMA Synthesis Organismal Systems; Digestive system Metabolism; Metabolism of cofactors and vitamins Organismal Systems; Digestive system Environmental Information Processing; Membrane transport Metabolism; Amino acid metabolism Metabolism; Amino acid metabolism Genetic Information Processing; Translation	IG-Amino-acid Biosynthesis 2 Mineral absorption Porphyrin and chlorophyll metabolism Protein digestion and absorption ABC transporters Valine, leucine and isoleucine biosynthesis Glycine, serine and threonine metabolism Aminoacyl-tRNA biosynthesis	172724896	174856080	164654272	187080400	165013376	184671216	-0.0657063	0.44632	identified+fragment
26670288	213	L-N2-(2-Carboxyethyl)arginine	C9H18N4O4	Metabolism; Biosynthesis of other secondary metabolites	Clavulanic acid biosynthesis	132726	140879	145663	145673	144697	150178	-0.0723	0.783305	annotated
26670866	304	CDP	C9H15N3O11P2	Metabolism; Nucleotide metabolism	Pyrimidine metabolism	39453.9	32850.5	24000.9	35745.5	28898.5	35059.2	-0.0731274	0.114897	annotated
26674846	751	PG(33:2)	C39H73O10P	None	None	530012	472751	512248	574323	428302	602999	-0.0695667	0.161651	annotated
26675042	772	Prenyl-cysteine	C8H15NO2S	None	None	358740	643269	697445	392395	770439	611174	-0.0663776	0.0550806	annotated
26678335	1379	Glycyl-Lysine	C8H17N3O3	None	None	34352.9	33355	35722.6	31628.5	35407.6	42661	-0.0743434	0.225105	annotated
26678347	1384	Tiamulin	C28H47NO4S	None	None	26690.1	38981.1	20201	0	30606.9	27408.8	-0.0697449	0.0661832	annotated
26679512	1863	Prostaglandin M	C16H24O7	None	None	525811	552762	441219	567170	457144	568128	-0.0666498	0.176368	annotated
26680919	2232	3-Hydroxydodecanedioic acid	C12H22O5	None	None	187232	185257	177673	182636	192819	203449	-0.0724341	0.647895	annotated
26678869	1553	dGDP	C10H15N5O10P2	Metabolism; Nucleotide metabolism	Purine metabolism	6003414	5.27758e+06	4711355	5859751	5.24485e+06	5516634	-0.0612437	0.214146	annotated+fragment
26678871	1553	ADP	C10H15N5O10P2	Environmental Information Processing; Signal transduction Metabolism; Energy metabolism Metabolism; Metabolism of terpenoids and polyketides Human Diseases; Neurodegenerative diseases Metabolism; Nucleotide metabolism Cellular Processes; Transport and catabolism Environmental Information Processing; Signaling molecules and interaction Metabolism; Energy metabolism Cellular Processes; Transport an…	FoxO signaling pathway Photosynthesis Zeatin biosynthesis Parkinson's disease Purine metabolism Lysosome Neuroactive ligand-receptor interaction Oxidative phosphorylation Endocytosis	6003414	5.27758e+06	4711355	5859751	5.24485e+06	5516634	-0.0612437	0.214146	annotated+fragment
26678882	1556	N-Acetyl-alpha-D-hexosamine 1-phosphate	C8H16NO9P	None	None	1.6803e+06	1.70394e+06	1.88247e+06	2.00957e+06	1.63884e+06	1.86623e+06	-0.0631568	0.249469	annotated+fragment
26680726	2162	Leucyl-Serine	C9H18N2O4	None	None	31234.7	25929.7	27214	32989.2	30012.6	25218.4	-0.0599778	0.162049	annotated
26680730	2162	Threoninyl-Valine	C9H18N2O4	None	None	31234.7	25929.7	27214	32989.2	30012.6	25218.4	-0.0599778	0.162049	annotated
26675188	794	Guanine	C5H5N5O	Metabolism; Nucleotide metabolism	Purine metabolism	674690	454218	181781	395939	414708	373658	-0.0464287	0.0277378	identified
26679752	1951	Glycerol 1,2-cyclic phosphate	C3H7O5P	None	None	4.15963e+06	4.41502e+06	4.95495e+06	4.17462e+06	5.60433e+06	4.30283e+06	-0.0485776	0.114567	annotated
26682766	2745	Phosphodimethylethanolamine	C4H12NO4P	Metabolism; Lipid metabolism	Glycerophospholipid metabolism	73887.2	72182.6	81663.4	67634.6	93737.5	76790.9	-0.0535533	0.13374	annotated
26670869	306	PC(38:5)	C46H82NO8P	None	None	1.92779e+06	2.06869e+06	1.74645e+06	1.81168e+06	2.08892e+06	2.0182e+06	-0.044356	0.179256	annotated
26671715	378	Ornithine	C5H12N2O2	Metabolism; Amino acid metabolism Environmental Information Processing; Membrane transport Metabolism; Metabolism of other amino acids Metabolism; Metabolism of other amino acids	Arginine and proline metabolism ABC transporters D-Arginine and D-ornithine metabolism Glutathione metabolism	4.72602e+06	5.19712e+06	4613172	4883232	4.88536e+06	5136380	-0.0376517	0.259433	identified+fragment
26672323	492	PC(44:12)	C52H80NO8P	None	None	583356	584414	572847	500620	858718	497503	-0.0436967	0.0578721	annotated
26675586	855	O-Butanoylcarnitine	C11H21NO4	None	None	119065	144603	136365	146628	170523	101060	-0.0353432	0.0507747	annotated
26676380	1007	omega-hydroxy behenic	C22H44O3	Metabolism; Lipid metabolism	Cutin, suberine and wax biosynthesis	194226	283538	225866	225159	330687	181196	-0.0390695	0.0445873	annotated
26676381	1007	13-hydroxy-docosanoic acid	C22H44O3	None	None	194226	283538	225866	225159	330687	181196	-0.0390695	0.0445873	annotated
26670713	249	Alanyl-Threonine	C7H14N2O4	None	None	200221	165491	152833	182994	177805	167186	-0.0344137	0.101503	annotated
26670715	249	N-(gamma-Glutamyl)ethanolamine	C7H14N2O4	None	None	200221	165491	152833	182994	177805	167186	-0.0344137	0.101503	annotated
26670716	249	Threoninyl-Alanine	C7H14N2O4	None	None	200221	165491	152833	182994	177805	167186	-0.0344137	0.101503	annotated
26673516	588	riboflavin	C17H20N4O6	Metabolism; Metabolism of cofactors and vitamins Organismal Systems; Digestive system	Riboflavin metabolism Vitamin digestion and absorption	17602.1	16741.1	26272.6	18809.8	20056.8	21671	-0.0262133	0.0417079	identified
26678744	1510	CDP-ethanolamine	C11H20N4O11P2	Metabolism; Lipid metabolism	Glycerophospholipid metabolism	244359	207938	149332	219510	171701	216023	-0.0338949	0.0487531	annotated
26681027	2248	2,3-Dimethylmaleate	C6H8O4	Metabolism; Metabolism of cofactors and vitamins	Nicotinate and nicotinamide metabolism	299302	310545	326260	311494	314906	329781	-0.0310675	0.284807	annotated
26671885	408	O-Propanoylcarnitine	C10H19NO4	None	None	4587521	4.33173e+06	4259100	4460921	4261406	4684349	-0.024437	0.182363	annotated
26679063	1659	thymine	C5H6N2O2	Metabolism; Nucleotide metabolism	Pyrimidine metabolism	18718996	19702682	17747740	20551040	18438328	17869680	-0.0163008	0.0764323	identified
26679163	1752	4-Methylene-L-glutamate	C6H9NO4	Metabolism; Carbohydrate metabolism	C5-Branched dibasic acid metabolism	241722	195787	214168	235125	210264	213517	-0.0195357	0.0671271	annotated
26679300	1817	1-Pyrroline-2-carboxylate	C5H7NO2	Metabolism; Amino acid metabolism Metabolism; Metabolism of other amino acids	Arginine and proline metabolism D-Arginine and D-ornithine metabolism	12735474	13307371	9379811	11767805	13102532	10738377	-0.0195859	0.037076	annotated
26679302	1817	(S)-1-Pyrroline-5-carboxylate	C5H7NO2	Metabolism; Amino acid metabolism Metabolism; Amino acid metabolism	Alanine, aspartate and glutamate metabolism Arginine and proline metabolism	12735474	13307371	9379811	11767805	13102532	10738377	-0.0195859	0.037076	annotated
26680579	2127	Mevalonic acid	C6H12O4	None	None	161042	113627	137978	114487	154374	147677	-0.0159556	0.0270249	annotated
26681404	2348	sn-Glycero-3-phosphocholine	C8H21NO6P	Metabolism; Lipid metabolism Metabolism; Lipid metabolism	Glycerophospholipid metabolism Ether lipid metabolism	474009	420565	469260	425926	496030	461847	-0.0202719	0.0853711	annotated
26670502	235	PC(40:7)	C48H82NO8P	None	None	8.30827e+06	8.16925e+06	8.01967e+06	8406894	7788575	8519914	-0.0118262	0.098738	annotated
26671922	416	Spermidine	C7H19N3	Metabolism; Biosynthesis of other secondary metabolites Metabolism; Metabolism of other amino acids Metabolism; Metabolism of other amino acids Organismal Systems; Digestive system Environmental Information Processing; Membrane transport Metabolism; Amino acid metabolism	Phenylpropanoid biosynthesis beta-Alanine metabolism Glutathione metabolism Bile secretion ABC transporters Arginine and proline metabolism	4.28102e+06	4.62742e+06	4.34027e+06	4294196	4.49743e+06	4582985	-0.0139427	0.113859	annotated+fragment
26672149	435	(R)-3-hydroxybutyrylcarnitine	C11H21NO5	None	None	3388358	3.15776e+06	3.23396e+06	3.3772e+06	3.36432e+06	3.11567e+06	-0.0109673	0.0802563	annotated
26676743	1052	Arginyl-Valine	C11H23N5O3	None	None	222555	175387	247416	272331	147033	245693	-0.00890605	0.00940502	annotated
26676930	1080	Propenoylcarnitine	C10H17NO4	None	None	244220	214915	210823	238333	208593	226483	-0.00836182	0.0324241	annotated
26676932	1080	2-Amino-9,10-epoxy-8-oxodecanoic acid	C10H17NO4	None	None	244220	214915	210823	238333	208593	226483	-0.00836182	0.0324241	annotated
26679154	1749	4-Hydroxy-4-methylglutamate	C6H11NO5	Metabolism; Carbohydrate metabolism	C5-Branched dibasic acid metabolism	2.2755e+06	1.82676e+06	1.98957e+06	2.11932e+06	1.84734e+06	2.16198e+06	-0.0111574	0.0322805	annotated
26681068	2258	octacosaoctaenoic acid	C28H40O2	None	Fatty acid metabolism	691422	1.19906e+06	821275	792081	1.192e+06	730962	-0.00650088	0.00665606	annotated
26682328	2560	Pyridoxal	C8H9NO3	Metabolism; Metabolism of cofactors and vitamins Organismal Systems; Digestive system	Vitamin B6 metabolism Vitamin digestion and absorption	157036	131704	139819	150275	140570	140700	-0.0131887	0.056201	annotated
26673967	646	Butenylcarnitine	C11H19NO4	None	None	200766	151234	217547	177115	180598	204952	0.0036246	0.00690805	annotated
26676233	984	Suberylglycine	C10H17NO5	None	None	348729	389400	315729	375254	376390	305808	-0.00355848	0.00885859	annotated
26678759	1520	Glycolate	C2H4O3	Metabolism; Carbohydrate metabolism Metabolism; Xenobiotics biodegradation and metabolism Metabolism; Xenobiotics biodegradation and metabolism	Glyoxylate and dicarboxylate metabolism Chloroalkane and chloroalkene degradation Chlorocyclohexane and chlorobenzene degradation	58525664	60074916	60699068	61334420	60900680	57677912	-0.00455538	0.048679	annotated
26679109	1673	Carbamoyl phosphate	CH4NO5P	Metabolism; Amino acid metabolism Metabolism; Nucleotide metabolism Metabolism; Amino acid metabolism Metabolism; Energy metabolism Metabolism; Nucleotide metabolism	Alanine, aspartate and glutamate metabolism Purine metabolism Arginine and proline metabolism Nitrogen metabolism Pyrimidine metabolism	9095732	9203789	9786235	9417530	9371154	9365154	-0.00423559	0.0440529	annotated
26679110	1709	N-Monomethyl-2-aminoethylphosphonate	C3H10NO3P	Metabolism; Metabolism of other amino acids	Phosphonate and phosphinate metabolism	72928.3	89184	75974	76349	78585.9	82984.3	-0.00364939	0.0126463	annotated
26679676	1919	Glycerophosphoglycerol	C6H15O8P	None	Lipid metabolism	5.92825e+06	5369204	6057904	6482676	5185361	5.7446e+06	-0.000701904	0.0021334	annotated
26672960	536	Malonylcarnitine	C10H17NO6	None	None	2.18613e+06	1.88694e+06	1.99807e+06	1.99301e+06	1990842	2.04361e+06	0.00786146	0.0425202	annotated
26676377	1006	Piperidine	C5H11N	Organismal Systems; Digestive system Metabolism; Biosynthesis of other secondary metabolites	piperidine and pyridine alkaloid biosynthesis	311293	293587	330513	292566	333122	301938	0.0125675	0.0580189	annotated+fragment
26677112	1111	Pyridoxine	C8H11NO3	Metabolism; Metabolism of cofactors and vitamins	Vitamin B6 metabolism	185618	212499	184759	168462	212722	200960	0.00570997	0.0156401	identified
26679365	1824	2,6-Dihydroxyphenylacetate	C8H8O4	Metabolism; Amino acid metabolism	Aminoacid metabolism	655427	584815	621074	591785	640175	621815	0.00505129	0.0293443	annotated
26680313	2062	Hexose monophosphate10	C6H13O9P	Metabolism; Carbohydrate metabolism Metabolism; Carbohydrate metabolism	Galactose metabolism Amino sugar and nucleotide sugar metabolism	2.37369e+06	1.71502e+06	1.17042e+06	1719456	1.62105e+06	1.66773e+06	0.0118726	0.0132691	annotated
26681014	2246	Dihydroxyacetone	C3H6O3	Metabolism; Lipid metabolism Bioethanol Metabolism; Energy metabolism	Glycerolipid metabolism Glycerol Utilisation Methane metabolism	919445	947157	1.23856e+06	1.0737e+06	1.02595e+06	964354	0.00732994	0.0169091	annotated+fragment
26681016	2246	Glyceraldehyde	C3H6O3	None	None	919445	947157	1.23856e+06	1.0737e+06	1.02595e+06	964354	0.00732994	0.0169091	annotated+fragment
26681021	2246	Lactate	C3H6O3	None	None	919445	947157	1.23856e+06	1.0737e+06	1.02595e+06	964354	0.00732994	0.0169091	annotated+fragment
26681082	2265	Sorbic acid	C6H8O2	None	None	1.15806e+06	971146	1.05824e+06	1.08548e+06	1.06836e+06	1.00526e+06	0.00995127	0.0419984	annotated
26669508	56	Arginine	C6H14N4O2	Human Diseases; Neurodegenerative diseases Organismal Systems; Digestive system Human Diseases; Infectious diseases Environmental Information Processing; Membrane transport Human Diseases; Infectious diseases Metabolism; Amino acid metabolism Genetic Information Processing; Translation Metabolism; Metabolism of other amino acids Human Diseases; Infectious diseases Metabolism; Biosynthesis of othe…	Aminoacid metabolism	85986416	87345752	83379824	78150440	89210392	86477400	0.0182508	0.108238	identified+fragment
26674235	692	PC(44:11)	C52H82NO8P	None	Lipid metabolism	902515	819881	957196	810815	1.07267e+06	789304	0.0150293	0.032559	annotated
26678716	1483	Eicosanedioic acid	C20H38O4	None	Fatty acid metabolism	641898	670123	562087	593006	745608	521486	0.0228227	0.0461766	annotated
26679073	1661	Mevalonolactone	C6H10O3	None	None	5927350	6.18027e+06	5.44122e+06	6.2358e+06	5.73983e+06	5.32817e+06	0.0212555	0.0889532	annotated
26679088	1661	3-oxo-4-methyl-pentanoic acid	C6H10O3	Metabolism; Amino acid metabolism	Valine, leucine and isoleucine degradation	5927350	6.18027e+06	5.44122e+06	6.2358e+06	5.73983e+06	5.32817e+06	0.0212555	0.0889532	annotated
26679144	1748	2-Methylmaleate	C5H6O4	Metabolism; Carbohydrate metabolism Metabolism; Amino acid metabolism	C5-Branched dibasic acid metabolism Valine, leucine and isoleucine biosynthesis	14633595	14175782	14368221	14057813	14370533	14147282	0.020195	0.54826	annotated
26679304	1819	Phenylpropanoate	C9H10O2	Metabolism; Amino acid metabolism	Aminoacid metabolism	10171406	11750284	9728200	9813436	11807471	9713367	0.0156288	0.043329	annotated
26679711	1934	Oxoglutaramate	C5H7NO4	Metabolism; Amino acid metabolism	Aminoacid metabolism	1.44624e+06	1.58526e+06	1.63509e+06	1.61257e+06	1.4068e+06	1.60092e+06	0.0152397	0.0637115	annotated
26680635	2141	Gamma-glutamyl-Tryptophan	C16H20N4O4	None	Aminoacid metabolism	627340	771227	686481	757004	606419	695139	0.0192362	0.0521203	annotated
26681698	2414	D-Hexose	C6H12O6	None	None	394066	442919	629384	415370	543822	466263	0.0202497	0.0293386	annotated
26679621	1914	3-Hydroxyphenylpyruvic acid	C9H8O4	None	None	6921346	6456584	5112584	7.24072e+06	5758965	5104920	0.0340157	0.059409	annotated
26679972	1992	UDP	C9H14N2O12P2	Metabolism; Metabolism of terpenoids and polyketides Environmental Information Processing; Signaling molecules and interaction Metabolism; Nucleotide metabolism	Pyrimidine metabolism	1.25993e+06	1.30775e+06	926258	1.15516e+06	1160108	1.0702e+06	0.0298926	0.0641396	annotated
26669746	101	PC(36:4)	C44H80NO8P	None	Lipid metabolism	2.26298e+06	2.43884e+06	2.03079e+06	2.03056e+06	2.3092e+06	2.21634e+06	0.0363388	0.143095	annotated
26670646	243	L-isoleucine	C6H13NO2	Metabolism; Biosynthesis of other secondary metabolites Metabolism; Biosynthesis of other secondary metabolites Metabolism; Amino acid metabolism Organismal Systems; Digestive system Environmental Information Processing; Membrane transport Metabolism; Amino acid metabolism BMA Synthesis Organismal Systems; Digestive system Genetic Information Processing; Translation Metabolism; Metabolism of othe…	Aminoacid metabolism	7.8292e+06	8959078	8289856	8623642	7834019	7.94824e+06	0.0382926	0.208937	identified
26671178	311	PC(34:1)	C42H82NO8P	None	Lipid metabolism	807800	706269	693939	587926	872522	713800	0.0375601	0.0738956	annotated
26675590	856	Diethanolamine	C4H11NO2	Metabolism; Lipid metabolism	Lipid metabolism	481861	462977	556224	469133	445485	544110	0.0419839	0.130729	annotated+fragment
26679066	1660	Thymidine	C10H14N2O5	Metabolism; Nucleotide metabolism	Pyrimidine metabolism	6.21023e+06	6621841	5592956	6.34178e+06	6147133	5.47259e+06	0.0361544	0.139208	annotated
26680768	2174	Uridine	C9H12N2O6	Metabolism; Nucleotide metabolism	Pyrimidine metabolism	1.31603e+06	1.25122e+06	1554188	1502236	1.24195e+06	1.27278e+06	0.0359942	0.101071	annotated
26682315	2559	Acetylcysteine	C5H9NO3S	None	None	333576	336751	293174	285146	365966	291072	0.0388908	0.106121	annotated
26679914	1981	Hydroxyphenylacetate	C8H8O3	Metabolism; Xenobiotics biodegradation and metabolism Metabolism; Amino acid metabolism Metabolism; Amino acid metabolism	Aminoacid metabolism	202806	171382	139155	150590	185788	157211	0.0456727	0.0890891	annotated
26680643	2143	PS(O-36:2))	C42H80NO9P	None	Lipid metabolism	1.62994e+06	1607104	1.6746e+06	1.58453e+06	1.49105e+06	1.68286e+06	0.0472666	0.371137	annotated
26682735	2731	Hydroxypyruvic acid	C3H4O4	Metabolism; Carbohydrate metabolism Metabolism; Energy metabolism Metabolism; Amino acid metabolism	Glyoxylate and dicarboxylate metabolism Methane metabolism Glycine, serine and threonine metabolism	168159	181417	170649	144968	199394	160881	0.0542717	0.144468	annotated
26682736	2731	2-Hydroxy-3-oxopropanoate	C3H4O4	Metabolism; Carbohydrate metabolism Metabolism; Carbohydrate metabolism	Glyoxylate and dicarboxylate metabolism Ascorbate and aldarate metabolism	168159	181417	170649	144968	199394	160881	0.0542717	0.144468	annotated
26682737	2731	Malonate	C3H4O4	None	None	168159	181417	170649	144968	199394	160881	0.0542717	0.144468	identified
26670743	258	Glycyl-Valine	C7H14N2O3	None	Aminoacid metabolism	7.43942e+06	7264153	6540630	7646707	6235393	6543304	0.0600249	0.221807	annotated
26670749	258	N-Acetylornithine	C7H14N2O3	Metabolism; Amino acid metabolism	Aminoacid metabolism	7.43942e+06	7264153	6540630	7646707	6235393	6543304	0.0600249	0.221807	annotated
26670850	297	Arginyl-Asparagine	C10H20N6O4	None	Aminoacid metabolism	134413	125567	131573	130334	122827	121631	0.063214	0.674425	annotated
26678783	1532	hydroxypalmitic acid	C16H32O3	None	Fatty acids metabolism	447030	655970	509224	441092	629133	471611	0.06342	0.100764	annotated
26679956	1986	Deoxyribose	C5H10O4	None	None	3.98131e+06	3.94522e+06	4186864	4788467	3.02211e+06	3.9708e+06	0.0648912	0.121728	annotated
26680648	2145	PS(O-36:4)	C44H80NO9P	None	Lipid metabolism	236654	277346	267250	272022	218734	262673	0.0554962	0.17611	annotated
26682831	2763	Glycerol	C3H8O3	Metabolism; Carbohydrate metabolism Organismal Systems; Nervous system Environmental Information Processing; Membrane transport Bioethanol Metabolism; Lipid metabolism	Galactose metabolism Retrograde endocannabinoid signaling ABC transporters Glycerol Utilisation Glycerolipid metabolism	138093	156530	166257	140456	161731	139001	0.0622311	0.230721	annotated
26670426	234	PC(38:6)	C46H80NO8P	None	Lipid metabolism	9417240	9574250	9028480	8738290	9568064	8416492	0.0700493	0.507456	annotated
26670723	250	Hydantoin-5-propionic acid	C6H8N2O4	Metabolism; Amino acid metabolism	Aminoacid metabolism	170027	188483	184587	189745	185222	145554	0.0698738	0.207507	annotated
26671329	329	Phenylalanine	C9H11NO2	None	Aminoacid metabolism	6.97936e+06	6.58831e+06	6181118	6.64735e+06	6138829	5.98027e+06	0.073307	0.463943	annotated+fragment
26671877	402	Hydroxypropionylcarnitine	C10H19NO5	None	None	4.79226e+06	4.70366e+06	4.3887e+06	4.55981e+06	4.32893e+06	4322069	0.0711918	0.702908	annotated
26676526	1027	PC(36:6)	C44H76NO8P	None	Lipid metabolism	264907	295890	186853	202034	268050	234529	0.0685285	0.10658	annotated
26679291	1812	PGF2alpha-11-acetate	C22H36O6	None	None	231412	283074	279818	232402	289707	235750	0.069219	0.190052	annotated
26680590	2128	cis-(Homo)2-aconitate	C8H10O6	Metabolism; Energy metabolism	Differentiation	114323	121435	142231	118265	124015	116905	0.0678902	0.28019	annotated
26683196	2931	beta-L-Arabinofuranose	C5H10O5	None	None	55639.8	69551.2	64699.3	52967.1	68706.5	59039.6	0.0735715	0.195753	annotated
26674090	668	Tryptophan	C11H12N2O2	None	Aminoacid metabolism	1071242	1.05607e+06	1.14386e+06	1.02329e+06	1.02951e+06	1.03398e+06	0.0828406	1.0898	annotated+fragment
26675554	852	pyroglutamine	C5H8N2O2	None	None	323393	549242	566143	459796	467820	396743	0.0789153	0.104109	annotated
26683236	2937	beta-L-Arabinofuranose	C5H10O5	None	None	62120.2	61552	66040.2	61421.2	56670.1	61725.3	0.0776742	0.69209	annotated
26674141	679	Lysine	C6H14N2O2	None	Aminoacid metabolism	699668	1.09184e+06	785946	563323	983216	901570	0.0886269	0.101033	annotated
26680454	2085	5-Hydroxyconiferyl alcohol	C10H12O4	Metabolism; Biosynthesis of other secondary metabolites	Phenylpropanoid biosynthesis	238968	252935	293520	225370	249894	262030	0.0885646	0.334268	annotated
26680591	2129	Oxoadipic acid	C6H8O5	Metabolism; Amino acid metabolism Metabolism; Amino acid metabolism Metabolism; Energy metabolism Metabolism; Amino acid metabolism	Tryptophan metabolism Lysine biosynthesis Methane metabolism Lysine degradation	117129	117155	113949	121620	106169	99548.3	0.0942268	0.47406	annotated
26680597	2129	2-Formylglutarate	C6H8O5	Metabolism; Metabolism of cofactors and vitamins	Nicotinate and nicotinamide metabolism	117129	117155	113949	121620	106169	99548.3	0.0942268	0.47406	annotated
26682502	2629	2-Pyrrolidinone	C4H7NO	None	None	247847	225955	204113	154457	283180	212217	0.100128	0.139707	annotated
26675082	780	Lysyl-Lysine	C12H26N4O3	None	Aminoacid metabolism	16723	15440	14804.1	12578.2	18995.7	12401.9	0.122445	0.230562	annotated
26675084	780	(2R,3R)-3-Methylornithinyl-N6-lysine	C12H26N4O3	Metabolism; Amino acid metabolism	Lysine biosynthesis	16723	15440	14804.1	12578.2	18995.7	12401.9	0.122445	0.230562	annotated
26675808	914	PE(42:6)	C47H82NO8P	None	Lipid metabolism	331247	465784	402039	425065	324113	352802	0.11729	0.253983	annotated
26679119	1732	Pyruvic acid	C3H4O3	Metabolism; Xenobiotics biodegradation and metabolism Metabolism; Carbohydrate metabolism Environmental Information Processing; Signal transduction Metabolism; Metabolism of cofactors and vitamins Metabolism; Xenobiotics biodegradation and metabolism BMA Synthesis Metabolism; Amino acid metabolism Environmental Information Processing; Membrane transport Organismal Systems; Endocrine system Metabo…	Gycolysis	17427912	12382793	12318698	16078873	11579287	11151430	0.118882	0.193503	annotated
26682777	2756	Indolelactate	C11H11NO3	Metabolism; Amino acid metabolism	Tryptophan metabolism	140494	103657	175961	145092	145060	95575	0.116417	0.14474	annotated
26682432	2576	PI(38:3)	C47H85O13P	None	Lipid metabolism	341878	274203	262053	291238	261175	248391	0.126252	0.390033	annotated
26672392	503	PC(34:2)	C42H80NO8P	None	Lipid metabolism	2.42997e+06	2.56608e+06	2.18448e+06	1819893	2.55005e+06	2.18944e+06	0.140949	0.378466	annotated
26680288	2053	7-Oxoheptanoic acid	C7H12O3	Metabolism; Energy metabolism	Methane metabolism	2587569	1.9229e+06	1.7917e+06	1.72846e+06	1.89564e+06	2.04088e+06	0.138283	0.321076	annotated
26672173	482	Spermine	C10H26N4	Metabolism; Metabolism of other amino acids Organismal Systems; Digestive system Metabolism; Metabolism of other amino acids Metabolism; Amino acid metabolism	None	438827	345526	358757	370620	336304	317304	0.153293	0.539425	annotated+fragment
26676750	1053	p-Hydroxybenzyl alcohol	C7H8O2	None	None	270412	240115	261933	229402	216857	247990	0.154393	0.950946	annotated
26679026	1654	Hexanoic acid	C6H12O2	None	None	15153291	21188712	16122845	14425795	16300355	15996161	0.153584	0.412266	annotated
26680296	2054	Adipate	C6H10O4	Metabolism; Xenobiotics biodegradation and metabolism	None	1.98408e+06	2.49278e+06	2.57077e+06	2356227	1.82704e+06	2.15161e+06	0.152342	0.405124	annotated
26680303	2054	acetyl-hydroxy-butanoic acid	C6H10O4	Metabolism; Amino acid metabolism BMA Synthesis	Aminoacid metabolism	1.98408e+06	2.49278e+06	2.57077e+06	2356227	1.82704e+06	2.15161e+06	0.152342	0.405124	annotated
26680404	2083	Capric acid	C10H20O2	Metabolism; Lipid metabolism	Fatty acid biosynthesis	544227	583776	427136	499783	430833	461833	0.149506	0.425941	annotated
26680686	2152	Leucinic acid	C6H12O3	None	Fatty acid biosynthesis	1.00469e+06	1.10122e+06	1.64258e+06	1.34822e+06	852362	1149522	0.153395	0.203002	annotated
26676948	1086	Valyl-Proline	C10H18N2O3	None	Fatty acid biosynthesis	214879	237813	199285	183520	187610	211804	0.160594	0.753549	annotated
26680373		hexosamine-monophosphate11	C6H14NO8P	None	None	2180611	2.04531e+06	2.13984e+06	1.7898e+06	2.10969e+06	1.80747e+06	0.161251	0.923616	annotated
26680717	2159	D-Erythritol 4-phosphate	C4H11O7P	None	None	100274	87506.5	75730.1	82003.2	77228.7	75522.1	0.158138	0.576318	annotated
26669109	11	Choline	C5H13NO	Organismal Systems; Digestive system Environmental Information Processing; Membrane transport Metabolism; Amino acid metabolism Metabolism; Lipid metabolism Organismal Systems; Nervous system	Lipid metabolism	155425408	190807280	263508960	111399624	280327040	175462784	0.170724	0.142676	identified
26670280	209	Methionine	C5H11NO2S	None	Aminoacid metabolism	9154816	10414237	10836603	9125146	8771234	9121175	0.167003	1.03423	annotated+fragment
26680537	2098	L-Citrulline	C6H13N3O3	Metabolism; Amino acid metabolism	Aminoacid metabolism	53526.3	49995.2	51720.8	53705.3	27905.7	65136	0.1679	0.171051	identified
26683027	2889	2-Amino-3-oxobutanoate	C4H7NO3	None	None	93668.2	70302.1	92830.6	90619.1	70276.2	67876.1	0.166657	0.368777	annotated
26679786	1953	Ascorbate	C6H8O6	Environmental Information Processing; Membrane transport Metabolism; Carbohydrate metabolism Metabolism; Metabolism of other amino acids Environmental Information Processing; Signal transduction Organismal Systems; Digestive system	Ascorbate and aldarate metabolism	3.84286e+06	5.12116e+06	3141415	3.90413e+06	3.0866e+06	3496099	0.184434	0.335613	annotated
26679799	1953	2-Hydroxy-3-oxoadipate	C6H8O6	Metabolism; Carbohydrate metabolism	Glyoxylate and dicarboxylate metabolism	3.84286e+06	5.12116e+06	3141415	3.90413e+06	3.0866e+06	3496099	0.184434	0.335613	annotated
26680261	2041	GDP	C10H15N5O11P2	Metabolism; Nucleotide metabolism Genetic Information Processing; Translation Environmental Information Processing; Signal transduction Environmental Information Processing; Signal transduction	Cofactor	360371	293173	324153	311194	284385	264849	0.18236	0.7691	annotated
26682915	2794	Mycocerosic acid (C26)	C26H52O2	None	None	132803	97217.9	113123	89221.2	146342	77134.2	0.178741	0.226806	annotated
26670067	198	L-Valine	C5H11NO2	Metabolism; Metabolism of other amino acids Metabolism; Amino acid metabolism Organismal Systems; Digestive system Genetic Information Processing; Translation Organismal Systems; Digestive system Metabolism; Biosynthesis of other secondary metabolites Metabolism; Carbohydrate metabolism Metabolism; Amino acid metabolism Metabolism; Biosynthesis of other secondary metabolites Metabolism; Metabolis…	Aminoacid metabolism	11315785	13205243	15595082	12361156	10631618	11524045	0.207239	0.632442	identified+fragment
26676243	985	N-Hydroxy-L-valine	C5H11NO3	Metabolism; Metabolism of other amino acids	Aminoacid metabolism	382655	380164	388422	274021	363551	368596	0.20727	0.673614	annotated
26679632	1917	Caprylic acid	C8H16O2	Metabolism; Lipid metabolism	Fatty acid biosynthesis	5.54624e+06	7053659	5.01539e+06	4.93706e+06	5365357	4.67714e+06	0.221096	0.635252	annotated
26682369	2566	(R)-3-((R)-3-Hydroxybutanoyloxy)butanoate	C8H14O5	Metabolism; Carbohydrate metabolism	Butanoate metabolism	363328	265638	196647	186159	280947	229031	0.221323	0.290806	annotated
26679968	1990	sn-Glycero-3-phospho-1-inositol	C9H19O11P	None	Lipid metabolism	3425266	2.98273e+06	3.32583e+06	2.72673e+06	2.44432e+06	3.16192e+06	0.229719	0.864857	annotated
26679969	1990	2-(beta-D-Glucosyl)-sn-glycerol 3-phosphate	C9H19O11P	None	None	3425266	2.98273e+06	3.32583e+06	2.72673e+06	2.44432e+06	3.16192e+06	0.229719	0.864857	annotated
26681675	2406	2-Phosphoglyceric acid	C3H7O7P	None	None	587641	469453	569214	653296	296635	497981	0.234123	0.268261	annotated
26672094	432	Acetylcholine	C7H15NO2	Organismal Systems; Nervous system Organismal Systems; Digestive system Human Diseases; Substance dependence Organismal Systems; Digestive system Organismal Systems; Nervous system Environmental Information Processing; Signaling molecules and interaction Metabolism; Lipid metabolism Organismal Systems; Digestive system Cellular Processes; Cell motility Organismal Systems; Endocrine system Organis…	None	2.42193e+06	2121132	2.99281e+06	1.15336e+06	3559129	2.26407e+06	0.242069	0.187245	identified
26677447	1162	2-Octenoylcarnitine	C15H27NO4	None	None	77521.8	140162	91021.6	73236.4	95291.6	86808.7	0.235696	0.3519	annotated
26672992	543	S-Acetyldihydrolipoamide	C10H19NO2S2	None	None	446219	490193	604063	448149	372701	470576	0.249792	0.68991	annotated
26682992	2850	GDP-hexose12	C16H25N5O16P2	None	None	119697	86925.7	66490.4	72382.7	77542.3	73226	0.250418	0.433993	annotated
26669033	1	Glycerophosphocholine	C8H20NO6P	None	Lipid metabolism	995256320	945659264	1040829120	676431296	968616512	861326912	0.265207	0.775265	annotated
26682373	2569	Acetoxyacetone	C5H8O3	None	None	353420	300233	357480	311004	273299	254000	0.271029	1.0805	annotated
26682790	2759	GTP	C10H16N5O14P3	Environmental Information Processing; Signal transduction Genetic Information Processing; Folding, sorting and degradation Metabolism; Metabolism of cofactors and vitamins Genetic Information Processing; Translation Metabolism; Nucleotide metabolism Metabolism; Metabolism of cofactors and vitamins Environmental Information Processing; Signal transduction	Cofactor	174164	123781	114505	117300	113027	101438	0.29206	0.676252	annotated
26683097	2917	12:2 FA	C12H20O2	None	Fatty acid biosynthesis	49473.1	67474	57009.7	23623.8	75364.1	57829.8	0.295417	0.22033	annotated
26678401	1398	Lysyl-Valine	C11H23N3O3	None	Aminoacid metabolism	30737.5	32549.4	34427.8	26734.9	26391.7	24898	0.323791	2.32944	annotated
26678763	1523	sn-Glycerol 3-phosphate	C3H9O6P	Metabolism; Lipid metabolism Metabolism; Lipid metabolism Environmental Information Processing; Membrane transport	Glycerolipid metabolism	38421488	31878262	58797200	35376104	35267908	29808204	0.317798	0.508221	identified+fragment
26678739	1501	Adenosine triphosphate	C10H16N5O13P3	Metabolism; Energy metabolism Human Diseases; Infectious diseases Organismal Systems; Endocrine system Human Diseases; Cardiovascular diseases Human Diseases; Neurodegenerative diseases Environmental Information Processing; Signal transduction Organismal Systems; Nervous system Cellular Processes; Transport and catabolism Environmental Information Processing; Membrane transport Metabolism; Energy…	Cofactor	2299750	1.55209e+06	1.71991e+06	1581744	1.33417e+06	1442764	0.33724	0.851008	annotated
26678741	1501	dGTP	C10H16N5O13P3	Metabolism; Nucleotide metabolism	Purine metabolism	2299750	1.55209e+06	1.71991e+06	1581744	1.33417e+06	1442764	0.33724	0.851008	annotated
26681179	2296	Hexadecanedioic acid	C16H30O4	Metabolism; Lipid metabolism	Fatty acid biosynthesis	169001	159843	172046	118252	147849	132046	0.336481	1.57243	annotated
26677030	1099	Oxidized glutathione	C20H32N6O12S2	None	None	39240.2	63631.7	53763.1	30670.3	51817.9	40217.7	0.356857	0.524568	annotated
26682604	2690	PI(38:6)	C47H79O13P	None	Lipid metabolism	165166	225462	231360	154884	156225	169378	0.357292	1.03877	annotated
26669057	2	Aspartyl-Glutamine	C9H15N3O6	None	Aminoacid metabolism	15079640	14561107	14341618	9866101	12112819	12282840	0.367066	1.61012	annotated
26681238	2310	Phenylpyruvate	C9H8O3	Metabolism; Amino acid metabolism Metabolism; Biosynthesis of other secondary metabolites Metabolism; Amino acid metabolism	Aminoacid metabolism	397470	342537	352596	328776	276884	244978	0.368695	1.24081	annotated
26682515	2632	Guanosine 3'-phosphate	C10H14N5O8P	Metabolism; Nucleotide metabolism	Purine metabolism	216406	187259	278687	153545	168299	203072	0.368577	0.832155	annotated
26683201	2936	Galactosylglycerol	C9H18O8	None	Lipid metabolism	54532.8	61306	66627.3	59602.7	34724.7	50181.3	0.366925	0.681701	annotated
26680535	2093	2-oxo-4-methylthio-butanoic acid	C5H8O3S	Metabolism; Amino acid metabolism Metabolism; Biosynthesis of other secondary metabolites	Aminoacid metabolism	166824	198233	151897	135772	138985	119607	0.384738	1.37064	annotated
26677673	1214	Serinyl-Valine	C8H16N2O4	None	Aminoacid metabolism	112406	107889	116973	125238	57007.9	87941.6	0.391974	0.521877	annotated
26677681	1214	N6-Acetyl-N6-hydroxy-L-lysine	C8H16N2O4	Metabolism; Amino acid metabolism	Lysine degradation	112406	107889	116973	125238	57007.9	87941.6	0.391974	0.521877	annotated
26677027	1098	Glutathionate(1-)	C10H16N3O6S	None	Aminoacid metabolism	162790	226304	175291	103876	205909	132528	0.395954	0.541846	annotated
26679618	1913	Glutamine	C5H10N2O3	None	Aminoacid metabolism	7.31676e+06	7.67812e+06	5482290	5136266	4876124	5188283	0.415008	1.26258	annotated
26682151	2521	1D-myo-Inositol 1,4-bisphosphate	C6H14O12P2	Environmental Information Processing; Signal transduction Metabolism; Carbohydrate metabolism	Inositol phosphate metabolism	79150.1	42383.3	89671.5	59316.6	40879.8	52266.5	0.415675	0.489709	annotated
26682153	2521	beta-D-Fructose 1,6-bisphosphate13	C6H14O12P2	Metabolism; Carbohydrate metabolism Metabolism; Carbohydrate metabolism Metabolism; Carbohydrate metabolism	Pentose phosphate pathway	79150.1	42383.3	89671.5	59316.6	40879.8	52266.5	0.415675	0.489709	annotated
26675785	902	2-Hexenoylcarnitine	C13H23NO4	None	Fatty acid biosynthesis	481614	367103	296139	274142	299421	249472	0.451455	0.975943	annotated
26681430	2356	Ethanolamine phosphate	C2H8NO4P	Metabolism; Lipid metabolism Metabolism; Lipid metabolism	Lipid metabolism	776538	655582	835222	580542	515055	562770	0.445772	1.73855	identified+fragment
26681433	2356	1-Hydroxy-2-aminoethylphosphonate	C2H8NO4P	Metabolism; Metabolism of other amino acids	Phosphonate and phosphinate metabolism	776538	655582	835222	580542	515055	562770	0.445772	1.73855	annotated+fragment
26682731	2725	UTP	C9H15N2O15P3	Metabolism; Nucleotide metabolism Environmental Information Processing; Signaling molecules and interaction	Pyrimidine metabolism	202463	112543	146573	93775.9	115181	121283	0.450057	0.767595	annotated
26678119	1303	Deoxyadenosine	C10H13N5O3	Metabolism; Nucleotide metabolism	Purine metabolism	67874.6	44810.3	76578.8	47853.6	45298.6	39809.5	0.477481	0.901745	identified
26680702	2157	Indolepyruvate	C11H9NO3	Metabolism; Amino acid metabolism	Aminoacid metabolism	1.62744e+06	1.60888e+06	1.52548e+06	1298512	1.35722e+06	839356	0.477685	1.00455	annotated
26680843	2192	N-Acetylmethionine	C7H13NO3S	None	Aminoacid metabolism	1.4367e+06	995812	807127	622496	836453	703095	0.552427	0.947771	annotated
26678479	1413	lysoPC(6:0)	C14H30NO7P	None	Lipid metabolism	16881.2	18445.5	28513.8	16372.8	14878.9	11089.6	0.572189	0.926909	annotated
26679118	1730	2-C-Methyl-D-erythritol 4-phosphate	C5H13O7P	Metabolism; Metabolism of terpenoids and polyketides	Terpenoid backbone biosynthesis	17650174	16073286	6.71931e+06	7.22074e+06	9333528	8.18111e+06	0.59655	0.583009	annotated
26682149	2520	L-Phosphoarginine	C6H15N4O5P	None	Aminoacid metabolism	418931	251626	406549	202207	256165	228738	0.618275	1.12774	annotated
26679726	1946	Glycerylphosphorylethanolamine	C5H14NO6P	None	Lipid metabolism	5754285	4.81778e+06	5.47397e+06	2691457	3220477	3.47167e+06	0.7781	2.37069	annotated
26677803	1253	Hydroxyprolyl-Lysine14	C11H21N3O4	None	Aminoacid metabolism	89456.5	93724.5	102829	54392.5	47220.1	48512.6	0.930207	3.38215	annotated
26678051	1294	Alanyl-Aspartate15	C7H12N2O5	None	Aminoacid metabolism	81342.8	73659.1	68376.1	0	0	38271.5	0.956519	0	annotated
Note:
1 Can also be be identified asThreonolactone, Methylmalonate, Erythrono-1,4-lactone, Hydroxy-oxobutanoic acid, Methyl oxalate
2 Can also be be identified asGlycyl-leucine, N6-Acetyl-L-lysine,Glycyl-Isoleucine, Isoleucyl-Glycine, Leucyl-Glycine,Alanyl-Valine, Valyl-Alanine, N2-Acetyl-L-lysine, 6-Acetamido-3-aminohexanoate
3 Can also be be identified as Ribothymidine
4 Can also be identified as Aspartyl-Valine, N2-Succinyl-L-ornithine, L-N-(3-Carboxypropyl)glutamine,Threoninyl-Hydroxyproline, Valyl-Aspartate, 4-(L-gamma-Glutamylamino)butanoate
5 Can also be identifyed as L-Cystathionine
6 Can also be identified as 5-Aminolevulinate, N-Acetyl-beta-alanine
7 Can also be identified as Ribulose monophosphate
8 Can also be identified as Alanyl-Serine
9 Can also be identified as Ribulose or Ribopyranose
10 Can also be identified as glucose monophosphate,galactose monophosphate, mannose monophosphate, fructose monophosphate and also myo-inositol-phosphate
11 Can also be identified as Glucosamine-monophosphate, Galactosamine monophosphate
12 Can also be identified as Glucose, Mannose
13 can also be idebtified as myo-inositol diphosphate
14 Can also be idebtified as Glutaminyl-Leucine, Gamma-glutamyl-Isoleucine,Leucyl-Gamma-glutamate,Lysyl-Hydroxyproline, Isoleucyl-Glutamine
15 Can also be identified as Isoleucyl-Gamma-glutamate
