# Supplementary material for: Exploring the activity of the putative Δ6-desaturase and its role in bloodstream form life-cycle transitions in Trypanosoma brucei
Source: PLoS Pathog. 2025 Feb 18;21(2):e1012691. doi: 10.1371/journal.ppat.1012691 (PMC11867338; doi:10.1371/journal.ppat.1012691)
Supplement: S8 Appendix — (XLSX) [file ppat.1012691.s008.xlsx]

## Sheet: PAD1 mesurment 140824-new.csv
OE-D6 in 5% FBS +Tet 1st replicate
ID	Item Name	Name	Population	Timepoint	Abs. Time	Rel. Time (s)	Type	Volume (µm³)	Min (1)	Max (1)	Mean (1)	Sum (1)	Standard Deviation (1)			TOT CELLS	TOT CELL EXPRESS PAD1	% CELL EXPRESSING PAD1
1	OED6-1stReplicate01_01_R3D.dv	Population 1 1	Population 1	1	00:00:14.400000	0	Object	134.92	196	2374	303.98	46650431	129.21			47	44	93.617
2	OED6-1stReplicate01_01_R3D.dv	Population 1 2	Population 1	1	00:00:14.400000	0	Object	131.23	196	2847	351.1	52410045	157.29
3	OED6-1stReplicate01_02_R3D.dv	Population 1 1	Population 1	1	00:00:14.400000	0	Object	49.51	142	1670	231.8	13053578	101.64
4	OED6-1stReplicate01_02_R3D.dv	Population 1 2	Population 1	1	00:00:14.400000	0	Object	75.16	142	2037	262.78	22464606	128.55
5	OED6-1stReplicate01_03_R3D.dv	Population 1 1	Population 1	1	00:00:14.400000	0	Object	118.44	161	2107	296.18	39903089	136.06
6	OED6-1stReplicate01_03_R3D.dv	Population 1 2	Population 1	1	00:00:14.400000	0	Object	39.09	161	708	252.84	11242577	80.26
7	OED6-1stReplicate01_04_R3D.dv	Population 1 1	Population 1	1	00:00:14.400000	0	Object	141.35	165	651	237.86	38242465	51.52
8	OED6-1stReplicate01_04_R3D.dv	Population 1 2	Population 1	1	00:00:14.400000	0	Object	54.11	165	1356	240	14772220	101.63
9	OED6-1stReplicate01_04_R3D.dv	Population 1 3	Population 1	1	00:00:14.400000	0	Object	121.21	165	2644	263.67	36354225	109.8
10	OED6-1stReplicate01_05_R3D.dv	Population 1 1	Population 1	1	00:00:14.400000	0	Object	135.56	162	2228	298.09	45964112	174.99
11	OED6-1stReplicate01_06_R3D.dv	Population 1 1	Population 1	1	00:00:14.400000	0	Object	115.11	232	2023	364.87	47773799	141.81
12	OED6-1stReplicate01_06_R3D.dv	Population 1 2	Population 1	1	00:00:14.400000	0	Object	220.32	232	3137	388.88	97455515	169.32
13	OED6-1stReplicate01_07_R3D.dv	Population 1 1	Population 1	1	00:00:14.500000	0	Object	83.03	249	1791	372.3	35161000	146.02
14	OED6-1stReplicate01_07_R3D.dv	Population 1 2	Population 1	1	00:00:14.500000	0	Object	242.97	249	3139	424.86	117000000	215.49
15	OED6-1stReplicate01_08_R3D.dv	Population 1 1	Population 1	1	00:00:14.400000	0	Object	111.14	169	1511	238.75	30181676	64.66
16	OED6-1stReplicate01_08_R3D.dv	Population 1 2	Population 1	1	00:00:14.400000	0	Object	204.17	169	533	266.01	61777007	62.92
17	OED6-1stReplicate01_09_R3D.dv	Population 1 1	Population 1	1	00:00:14.400000	0	Object	113.08	155	2588	303.64	39057010	144.92
18	OED6-1stReplicate01_11_R3D.dv	Population 1 1	Population 1	1	00:00:14.400000	0	Object	80.18	166	645	212.57	19387074	34.51
19	OED6-1stReplicate01_11_R3D.dv	Population 1 2	Population 1	1	00:00:14.400000	0	Object	238.18	166	1227	265.66	71972511	72.57
20	OED6-1stReplicate01_12_R3D.dv	Population 1 1	Population 1	1	00:00:14.400000	0	Object	150.78	136	962	179.33	30757131	37.42
21	OED6-1stReplicate01_12_R3D.dv	Population 1 2	Population 1	1	00:00:14.400000	0	Object	100.09	136	1002	216.35	24631463	65.36
22	OED6-1stReplicate01_13_R3D.dv	Population 1 1	Population 1	1	00:00:14.400000	0	Object	136.59	194	1557	280.76	43622702	87.19
23	OED6-1stReplicate01_13_R3D.dv	Population 1 2	Population 1	1	00:00:14.400000	0	Object	193.26	194	1881	319.17	70165220	142.55
24	OED6-1stReplicate01_14_R3D.dv	Population 1 1	Population 1	1	00:00:14.400000	0	Object	113.7	136	1665	238.35	30826693	107.52
25	OED6-1stReplicate01_15_R3D.dv	Population 1 1	Population 1	1	00:00:14.400000	0	Object	262.37	182	3302	301.89	90095857	142.01
26	OED6-1stReplicate01_16_R3D.dv	Population 1 1	Population 1	1	00:00:14.400000	0	Object	182.14	163	2237	302.89	62752457	131.85
27	OED6-1stReplicate01_17_R3D.dv	Population 1 1	Population 1	1	00:00:14.400000	0	Object	157.91	181	2641	317.49	57028031	134.18
28	OED6-1stReplicate01_17_R3D.dv	Population 1 2	Population 1	1	00:00:14.400000	0	Object	108.35	181	2111	287.56	35439354	101.83
29	OED6-1stReplicate01_18_R3D.dv	Population 1 1	Population 1	1	00:00:14.700000	0	Object	38.82	168	351	199.13	8792688	24.86
30	OED6-1stReplicate01_18_R3D.dv	Population 1 2	Population 1	1	00:00:14.700000	0	Object	242.2	168	731	269.03	74117594	80.5
31	OED6-1stReplicate01_19_R3D.dv	Population 1 1	Population 1	1	00:00:14.400000	0	Object	236.29	128	292	158.74	42665476	23.45
32	OED6-1stReplicate01_19_R3D.dv	Population 1 2	Population 1	1	00:00:14.400000	0	Object	45.28	128	214	143.21	7375820	11.97
33	OED6-1stReplicate01_19_R3D.dv	Population 1 3	Population 1	1	00:00:14.400000	0	Object	58.36	128	267	154.06	10227042	19.94
34	OED6-1stReplicate01_20_R3D.dv	Population 1 1	Population 1	1	00:00:14.400000	0	Object	108.4	124	547	159.19	19628376	27.26
35	OED6-1stReplicate01_20_R3D.dv	Population 1 2	Population 1	1	00:00:14.400000	0	Object	88.44	124	950	188.88	19000765	47.17
36	OED6-1stReplicate01_22_R3D.dv	Population 1 1	Population 1	1	00:00:14.400000	0	Object	260.08	188	1819	323.56	95718930	124.62
37	OED6-1stReplicate01_25_R3D.dv	Population 1 1	Population 1	1	00:00:14.400000	0	Object	146.74	125	245	144.34	24092064	15.53
38	OED6-1stReplicate01_25_R3D.dv	Population 1 2	Population 1	1	00:00:14.400000	0	Object	191.68	125	276	150.2	32749689	20.54
39	OED6-1stReplicate01_26_R3D.dv	Population 1 1	Population 1	1	00:00:14.600000	0	Object	116.29	145	2050	261.16	34546093	144.73
40	OED6-1stReplicate01_27_R3D.dv	Population 1 1	Population 1	1	00:00:14.400000	0	Object	147.42	116	218	133.4	22369769	14
41	OED6-1stReplicate01_28_R3D.dv	Population 1 1	Population 1	1	00:00:14.400000	0	Object	56.83	223	672	278.11	17977955	49.46
42	OED6-1stReplicate01_28_R3D.dv	Population 1 2	Population 1	1	00:00:14.400000	0	Object	90.79	223	984	310.83	32098992	84.92
43	OED6-1stReplicate01_28_R3D.dv	Population 1 3	Population 1	1	00:00:14.400000	0	Object	97.51	223	1343	339.21	37621722	116.21
44	OED6-1stReplicate01_28_R3D.dv	Population 1 4	Population 1	1	00:00:14.400000	0	Object	187.31	223	1107	377.97	80531515	109.9
														% FLUORESCENCE
											Average fluorescence	4.19467e+07		86.6134
OE-D6 in 5% FBS +Tet 2nd replicate																TOT CELLS	TOT CELL EXPRESS PAD1	% CELL EXPRESSING PAD1
45	OED6-2ndReplicate01_01_R3D.dv	Population 1 1	Population 1	1	00:00:18.600000	0	Object	141.15	169	2611	418.9	67255158	219.22			65	56	86.1538
46	OED6-2ndReplicate01_02_R3D.dv	Population 1 1	Population 1	1	00:00:18.600000	0	Object	159.49	126	1128	170.59	30947139	37.08
47	OED6-2ndReplicate01_02_R3D.dv	Population 1 2	Population 1	1	00:00:18.600000	0	Object	133.9	126	798	201.8	30735713	66.65
48	OED6-2ndReplicate01_03_R3D.dv	Population 1 1	Population 1	1	00:00:18.600000	0	Object	101.34	144	801	212.48	24494139	63.73
49	OED6-2ndReplicate01_03_R3D.dv	Population 1 2	Population 1	1	00:00:18.600000	0	Object	209.21	144	674	221.85	52793474	67.25
50	OED6-2ndReplicate01_03_R3D.dv	Population 1 3	Population 1	1	00:00:18.600000	0	Object	65.93	144	283	166.52	12488147	17.8
51	OED6-2ndReplicate01_04_R3D.dv	Population 1 1	Population 1	1	00:00:18.600000	0	Object	154.06	146	281	166.78	29225681	15.27
52	OED6-2ndReplicate01_04_R3D.dv	Population 1 2	Population 1	1	00:00:18.600000	0	Object	94.01	146	382	183.13	19582002	30.4
53	OED6-2ndReplicate01_04_R3D.dv	Population 1 3	Population 1	1	00:00:18.600000	0	Object	75.55	146	252	165.05	14183970	14.11
54	OED6-2ndReplicate01_05_R3D.dv	Population 1 1	Population 1	1	00:00:18.600000	0	Object	223.68	128	1121	161.69	41140541	30.27
55	OED6-2ndReplicate01_05_R3D.dv	Population 1 2	Population 1	1	00:00:18.600000	0	Object	119.39	128	1822	196.42	26673623	81.34
56	OED6-2ndReplicate01_05_R3D.dv	Population 1 3	Population 1	1	00:00:18.600000	0	Object	100.22	128	918	164.35	18735420	35.41
57	OED6-2ndReplicate01_07_R3D.dv	Population 1 1	Population 1	1	00:00:18.600000	0	Object	188.68	103	201	122.93	26381737	14.3
58	OED6-2ndReplicate01_09_R3D.dv	Population 1 1	Population 1	1	00:00:18.600000	0	Object	227.54	177	1224	236.73	61270726	48.91
59	OED6-2ndReplicate01_10_R3D.dv	Population 1 1	Population 1	1	00:00:18.600000	0	Object	243.17	115	1307	166.31	46002147	47.76
60	OED6-2ndReplicate01_11_R3D.dv	Population 1 1	Population 1	1	00:00:18.900000	0	Object	270.99	143	1928	251.16	77417800	104.03
61	OED6-2ndReplicate01_12_R3D.dv	Population 1 1	Population 1	1	00:00:18.600000	0	Object	152.45	128	1716	239.25	41487948	109.28
62	OED6-2ndReplicate01_13_R3D.dv	Population 1 1	Population 1	1	00:00:18.900000	0	Object	130.79	158	2938	247.12	36764438	117.63
63	OED6-2ndReplicate01_13_R3D.dv	Population 1 2	Population 1	1	00:00:18.900000	0	Object	266.62	158	2300	248.69	75421722	105.03
64	OED6-2ndReplicate01_14_R3D.dv	Population 1 1	Population 1	1	00:00:18.600000	0	Object	162.29	153	2706	306.37	56555163	161.69
65	OED6-2ndReplicate01_14_R3D.dv	Population 1 2	Population 1	1	00:00:18.600000	0	Object	105.94	153	790	184.71	22257915	26.48
66	OED6-2ndReplicate01_15_R3D.dv	Population 1 1	Population 1	1	00:00:18.700000	0	Object	92.68	130	1725	208.21	21950628	93.28
67	OED6-2ndReplicate01_15_R3D.dv	Population 1 2	Population 1	1	00:00:18.700000	0	Object	105.17	130	1713	203.21	24309924	84.23
68	OED6-2ndReplicate01_15_R3D.dv	Population 1 3	Population 1	1	00:00:18.700000	0	Object	155.47	130	826	165.31	29233221	26.17
69	OED6-2ndReplicate01_16_R3D.dv	Population 1 1	Population 1	1	00:00:18.700000	0	Object	105.86	120	1439	189.75	22849750	79.03
70	OED6-2ndReplicate01_16_R3D.dv	Population 1 2	Population 1	1	00:00:18.700000	0	Object	106.3	120	1325	182.94	22119457	67.75
71	OED6-2ndReplicate01_17_R3D.dv	Population 1 1	Population 1	1	00:00:18.700000	0	Object	61.09	146	1470	208.87	14515496	74.86
72	OED6-2ndReplicate01_17_R3D.dv	Population 1 2	Population 1	1	00:00:18.700000	0	Object	205.39	146	2734	262.52	61331238	122.52
73	OED6-2ndReplicate01_18_R3D.dv	Population 1 1	Population 1	1	00:00:18.700000	0	Object	126.82	160	2292	310.93	44853142	158.74
74	OED6-2ndReplicate01_18_R3D.dv	Population 1 2	Population 1	1	00:00:18.700000	0	Object	103.78	160	2316	308.52	36420094	148.74
75	OED6-2ndReplicate01_19_R3D.dv	Population 1 1	Population 1	1	00:00:18.700000	0	Object	147.26	146	1620	247.65	41482042	110.98
76	OED6-2ndReplicate01_19_R3D.dv	Population 1 2	Population 1	1	00:00:18.700000	0	Object	83.58	146	1331	222.22	21127209	95.71
77	OED6-2ndReplicate01_19_R3D.dv	Population 1 3	Population 1	1	00:00:18.700000	0	Object	100.01	146	1802	230.58	26231254	106.42
78	OED6-2ndReplicate01_20_R3D.dv	Population 1 1	Population 1	1	00:00:18.700000	0	Object	154.84	143	2843	292.47	51511828	177.36
79	OED6-2ndReplicate01_21_R3D.dv	Population 1 1	Population 1	1	00:00:18.700000	0	Object	136.95	190	2878	513.95	80059811	270.13
80	OED6-2ndReplicate01_22_R3D.dv	Population 1 1	Population 1	1	00:00:18.700000	0	Object	64.11	131	925	169.65	12370905	41.75
81	OED6-2ndReplicate01_22_R3D.dv	Population 1 2	Population 1	1	00:00:18.700000	0	Object	147.48	131	1823	244.07	40945017	114.56
82	OED6-2ndReplicate01_23_R3D.dv	Population 1 1	Population 1	1	00:00:18.700000	0	Object	209.47	155	3064	293.84	70014579	160.73
83	OED6-2ndReplicate01_24_R3D.dv	Population 1 1	Population 1	1	00:00:18.700000	0	Object	160.72	119	1403	195.29	35702071	77.75
84	OED6-2ndReplicate01_25_R3D.dv	Population 1 1	Population 1	1	00:00:18.700000	0	Object	187.16	129	1968	227.33	48394831	107.02
85	OED6-2ndReplicate01_26_R3D.dv	Population 1 1	Population 1	1	00:00:18.700000	0	Object	106.22	123	2421	238.81	28855078	124.46
86	OED6-2ndReplicate01_27_R3D.dv	Population 1 1	Population 1	1	00:00:18.700000	0	Object	274.83	211	4095	419.54	131000000	229.26
87	OED6-2ndReplicate01_28_R3D.dv	Population 1 1	Population 1	1	00:00:18.700000	0	Object	131.12	138	2655	293.62	43791771	148.03
88	OED6-2ndReplicate01_29_R3D.dv	Population 1 1	Population 1	1	00:00:18.700000	0	Object	121.15	125	1766	218.06	30050569	108.73
89	OED6-2ndReplicate01_30_R3D.dv	Population 1 1	Population 1	1	00:00:18.700000	0	Object	97.55	148	3085	372.69	41355670	228.87
90	OED6-2ndReplicate01_31_R3D.dv	Population 1 1	Population 1	1	00:00:18.700000	0	Object	172.75	103	535	132.68	26072790	22.68
91	OED6-2ndReplicate01_32_R3D.dv	Population 1 1	Population 1	1	00:00:18.700000	0	Object	172.06	112	1319	177.09	34659153	69.42
92	OED6-2ndReplicate01_33_R3D.dv	Population 1 1	Population 1	1	00:00:18.600000	0	Object	56.52	216	1897	281.4	18090337	97.34
93	OED6-2ndReplicate01_33_R3D.dv	Population 1 2	Population 1	1	00:00:18.600000	0	Object	82.81	216	1806	296.52	27930701	93.36
94	OED6-2ndReplicate01_33_R3D.dv	Population 1 3	Population 1	1	00:00:18.600000	0	Object	198.53	216	2684	299.61	67657744	116.19
95	OED6-2ndReplicate01_33_R3D.dv	Population 1 4	Population 1	1	00:00:18.600000	0	Object	46.93	216	3421	317.46	16947371	164.26
96	OED6-2ndReplicate01_33_R3D.dv	Population 1 5	Population 1	1	00:00:18.600000	0	Object	105.32	216	3061	355.01	42531076	170.82
97	OED6-2ndReplicate01_33_R3D.dv	Population 1 6	Population 1	1	00:00:18.600000	0	Object	91.88	216	1989	276.51	28897064	75.72
98	OED6-2ndReplicate01_34_R3D.dv	Population 1 1	Population 1	1	00:00:18.500000	0	Object	161.07	153	3240	309.4	56687414	195.21
99	OED6-2ndReplicate01_35_R3D.dv	Population 1 1	Population 1	1	00:00:18.500000	0	Object	264.61	152	2206	271.67	81771978	128.12
100	OED6-2ndReplicate01_36_R3D.dv	Population 1 1	Population 1	1	00:00:18.500000	0	Object	165.71	139	2755	263.33	49635328	152.9
101	OED6-2ndReplicate01_39_R3D.dv	Population 1 1	Population 1	1	00:00:18.500000	0	Object	210.93	142	2280	251.69	60386639	129.81
														% FLUORESCENCE
											Average fluorescence	4.04133e+07		83.4471
Stumpy in 20% FBS HMI-11 with 15% BHI 1st replicate																	TOT CELLS	TOT CELL EXPRESS PAD1	% CELL EXPRESSING PAD1
102	Stmpy-1stReplicate01_01_R3D.dv	Population 1 1	Population 1	1	00:00:17.300000	0	Object	188.59	155	986	247.63	53119417	82.85				123	116	94.3089
103	Stmpy-1stReplicate01_01_R3D.dv	Population 1 2	Population 1	1	00:00:17.300000	0	Object	202.23	155	609	200.15	46040781	37.23
104	Stmpy-1stReplicate01_02_R3D.dv	Population 1 1	Population 1	1	00:00:17.300000	0	Object	101.53	197	759	340.78	39354088	92.94
105	Stmpy-1stReplicate01_02_R3D.dv	Population 1 2	Population 1	1	00:00:17.300000	0	Object	266.32	197	831	268.16	81237334	52.44
106	Stmpy-1stReplicate01_02_R3D.dv	Population 1 3	Population 1	1	00:00:17.300000	0	Object	43.51	197	436	224.7	11121597	24.45
107	Stmpy-1stReplicate01_02_R3D.dv	Population 1 4	Population 1	1	00:00:17.300000	0	Object	41.7	197	745	228.2	10823220	35.65
108	Stmpy-1stReplicate01_03_R3D.dv	Population 1 1	Population 1	1	00:00:17.300000	0	Object	90.03	229	862	396.47	40599578	100.7
109	Stmpy-1stReplicate01_03_R3D.dv	Population 1 2	Population 1	1	00:00:17.300000	0	Object	54.32	229	707	290.41	17944491	42.56
110	Stmpy-1stReplicate01_03_R3D.dv	Population 1 3	Population 1	1	00:00:17.300000	0	Object	53.31	229	940	287.5	17433272	45.02
111	Stmpy-1stReplicate01_03_R3D.dv	Population 1 4	Population 1	1	00:00:17.300000	0	Object	46.38	229	1236	303.19	15993994	80.33
112	Stmpy-1stReplicate01_03_R3D.dv	Population 1 5	Population 1	1	00:00:17.300000	0	Object	131.87	229	1693	317.72	47659029	75.84
113	Stmpy-1stReplicate01_03_R3D.dv	Population 1 6	Population 1	1	00:00:17.300000	0	Object	102.39	229	1400	349.23	40674581	128.12
114	Stmpy-1stReplicate01_04_R3D.dv	Population 1 1	Population 1	1	00:00:17.300000	0	Object	272.8	266	2367	408.99	127000000	133.65
115	Stmpy-1stReplicate01_04_R3D.dv	Population 1 2	Population 1	1	00:00:17.300000	0	Object	74.98	266	1737	495.72	42277340	164.35
116	Stmpy-1stReplicate01_04_R3D.dv	Population 1 3	Population 1	1	00:00:17.300000	0	Object	74.84	266	1598	433.13	36872646	140.44
117	Stmpy-1stReplicate01_04_R3D.dv	Population 1 4	Population 1	1	00:00:17.300000	0	Object	41.72	266	637	320.62	15216472	43.98
118	Stmpy-1stReplicate01_05_R3D.dv	Population 1 1	Population 1	1	00:00:17.300000	0	Object	52.47	307	2282	504.56	30116031	187.2
119	Stmpy-1stReplicate01_05_R3D.dv	Population 1 2	Population 1	1	00:00:17.300000	0	Object	47.53	307	1562	390.43	21108719	90.55
120	Stmpy-1stReplicate01_05_R3D.dv	Population 1 3	Population 1	1	00:00:17.300000	0	Object	128.07	307	4095	787.47	115000000	473.58
121	Stmpy-1stReplicate01_06_R3D.dv	Population 1 1	Population 1	1	00:00:17.300000	0	Object	36.52	199	872	334.11	13877806	93.99
122	Stmpy-1stReplicate01_06_R3D.dv	Population 1 2	Population 1	1	00:00:17.300000	0	Object	95.42	199	1102	282.87	30703162	77.15
123	Stmpy-1stReplicate01_06_R3D.dv	Population 1 3	Population 1	1	00:00:17.300000	0	Object	53.61	199	1062	288.09	17568237	74.7
124	Stmpy-1stReplicate01_06_R3D.dv	Population 1 4	Population 1	1	00:00:17.300000	0	Object	75.37	199	1274	344.06	29495507	123.94
125	Stmpy-1stReplicate01_06_R3D.dv	Population 1 5	Population 1	1	00:00:17.300000	0	Object	35.24	199	1181	254.09	10184901	69.27
126	Stmpy-1stReplicate01_06_R3D.dv	Population 1 6	Population 1	1	00:00:17.300000	0	Object	42.23	199	1060	273.33	13128125	76.98
127	Stmpy-1stReplicate01_06_R3D.dv	Population 1 7	Population 1	1	00:00:17.300000	0	Object	69.43	199	1502	364.4	28777621	147.18
128	Stmpy-1stReplicate01_07_R3D.dv	Population 1 1	Population 1	1	00:00:17.400000	0	Object	72.99	233	1604	363.52	30182186	127.93
129	Stmpy-1stReplicate01_07_R3D.dv	Population 1 2	Population 1	1	00:00:17.400000	0	Object	40.28	233	1908	453.48	20775865	188.07
130	Stmpy-1stReplicate01_07_R3D.dv	Population 1 3	Population 1	1	00:00:17.400000	0	Object	53.57	233	886	363.57	22153128	91.44
131	Stmpy-1stReplicate01_07_R3D.dv	Population 1 4	Population 1	1	00:00:17.400000	0	Object	63.59	233	994	305.38	22090045	72.12
132	Stmpy-1stReplicate01_07_R3D.dv	Population 1 5	Population 1	1	00:00:17.400000	0	Object	45.37	233	1190	317.82	16400541	75.79
133	Stmpy-1stReplicate01_07_R3D.dv	Population 1 6	Population 1	1	00:00:17.400000	0	Object	40.2	233	1178	369.88	16915084	114.92
134	Stmpy-1stReplicate01_08_R3D.dv	Population 1 1	Population 1	1	00:00:17.400000	0	Object	60.85	182	1982	297.33	20581501	103.76
135	Stmpy-1stReplicate01_08_R3D.dv	Population 1 2	Population 1	1	00:00:17.400000	0	Object	64.31	182	1179	266.1	19466307	84.93
136	Stmpy-1stReplicate01_08_R3D.dv	Population 1 3	Population 1	1	00:00:17.400000	0	Object	44.15	182	2154	359.09	18035026	168.37
137	Stmpy-1stReplicate01_08_R3D.dv	Population 1 4	Population 1	1	00:00:17.400000	0	Object	71.2	182	1733	244.56	19806286	84.01
138	Stmpy-1stReplicate01_08_R3D.dv	Population 1 5	Population 1	1	00:00:17.400000	0	Object	39.1	182	1810	328.91	14628275	133.18
139	Stmpy-1stReplicate01_09_R3D.dv	Population 1 1	Population 1	1	00:00:17.400000	0	Object	77.54	188	1026	244.96	21605867	61.2
140	Stmpy-1stReplicate01_09_R3D.dv	Population 1 2	Population 1	1	00:00:17.400000	0	Object	202.94	188	1993	294.18	67908125	109.29
141	Stmpy-1stReplicate01_09_R3D.dv	Population 1 3	Population 1	1	00:00:17.400000	0	Object	49.55	188	850	266.47	15019485	73.22
142	Stmpy-1stReplicate01_09_R3D.dv	Population 1 4	Population 1	1	00:00:17.400000	0	Object	40.98	188	1587	355.62	16577362	160.8
143	Stmpy-1stReplicate01_09_R3D.dv	Population 1 5	Population 1	1	00:00:17.400000	0	Object	45.97	188	572	226.04	11819873	31.47
144	Stmpy-1stReplicate01_09_R3D.dv	Population 1 6	Population 1	1	00:00:17.400000	0	Object	42.22	188	829	252.08	12105446	64.43
145	Stmpy-1stReplicate01_10_R3D.dv	Population 1 1	Population 1	1	00:00:17.300000	0	Object	143.83	326	2759	611.2	99997074	217.05
146	Stmpy-1stReplicate01_10_R3D.dv	Population 1 2	Population 1	1	00:00:17.300000	0	Object	69.87	326	2338	452.61	35971077	136.69
147	Stmpy-1stReplicate01_10_R3D.dv	Population 1 3	Population 1	1	00:00:17.300000	0	Object	88.08	326	2369	566.01	56710902	164.42
148	Stmpy-1stReplicate01_10_R3D.dv	Population 1 4	Population 1	1	00:00:17.300000	0	Object	52.74	326	1143	495.02	29695115	100.78
149	Stmpy-1stReplicate01_10_R3D.dv	Population 1 5	Population 1	1	00:00:17.300000	0	Object	69.45	326	2141	540.38	42687650	205.88
150	Stmpy-1stReplicate01_11_R3D.dv	Population 1 1	Population 1	1	00:00:17.400000	0	Object	80.39	165	1428	326.55	29859843	108.5
151	Stmpy-1stReplicate01_11_R3D.dv	Population 1 2	Population 1	1	00:00:17.400000	0	Object	101.49	165	1145	346.94	40050091	136.92
152	Stmpy-1stReplicate01_12_R3D.dv	Population 1 1	Population 1	1	00:00:17.300000	0	Object	75.07	196	3084	350.77	29952287	174.78
153	Stmpy-1stReplicate01_12_R3D.dv	Population 1 2	Population 1	1	00:00:17.300000	0	Object	75.67	196	1695	254.39	21897423	83.73
154	Stmpy-1stReplicate01_12_R3D.dv	Population 1 3	Population 1	1	00:00:17.300000	0	Object	74.77	196	1576	314.13	26716465	110.18
155	Stmpy-1stReplicate01_12_R3D.dv	Population 1 4	Population 1	1	00:00:17.300000	0	Object	41.87	196	1275	288.4	13736473	99.38
156	Stmpy-1stReplicate01_12_R3D.dv	Population 1 5	Population 1	1	00:00:17.300000	0	Object	51.16	196	949	275.85	16052739	76.19
157	Stmpy-1stReplicate01_12_R3D.dv	Population 1 6	Population 1	1	00:00:17.300000	0	Object	60.06	196	1144	302.38	20657649	69.01
158	Stmpy-1stReplicate01_13_R3D.dv	Population 1 1	Population 1	1	00:00:17.300000	0	Object	40.85	340	1681	420.22	19523673	92.19
159	Stmpy-1stReplicate01_13_R3D.dv	Population 1 2	Population 1	1	00:00:17.300000	0	Object	140.6	340	2379	663.42	106000000	252.9
160	Stmpy-1stReplicate01_13_R3D.dv	Population 1 3	Population 1	1	00:00:17.300000	0	Object	79	340	2759	590.46	53059661	221.37
161	Stmpy-1stReplicate01_13_R3D.dv	Population 1 4	Population 1	1	00:00:17.300000	0	Object	77.77	340	4095	605.48	53558918	320.54
162	Stmpy-1stReplicate01_14_R3D.dv	Population 1 1	Population 1	1	00:00:17.300000	0	Object	62.48	240	1844	475.27	33778833	172.55
163	Stmpy-1stReplicate01_14_R3D.dv	Population 1 2	Population 1	1	00:00:17.300000	0	Object	45.75	240	1319	346.82	18048064	106.75
164	Stmpy-1stReplicate01_14_R3D.dv	Population 1 3	Population 1	1	00:00:17.300000	0	Object	126.36	240	1823	478.08	68714633	186.34
165	Stmpy-1stReplicate01_15_R3D.dv	Population 1 1	Population 1	1	00:00:17.300000	0	Object	49.17	348	4095	777.26	43472111	413.61
166	Stmpy-1stReplicate01_15_R3D.dv	Population 1 2	Population 1	1	00:00:17.300000	0	Object	73.35	348	2552	530.95	44300606	180.82
167	Stmpy-1stReplicate01_15_R3D.dv	Population 1 3	Population 1	1	00:00:17.300000	0	Object	135.79	348	2243	576.4	89027090	178.86
168	Stmpy-1stReplicate01_15_R3D.dv	Population 1 4	Population 1	1	00:00:17.300000	0	Object	95.23	348	3216	593.08	64242619	285.82
169	Stmpy-1stReplicate01_15_R3D.dv	Population 1 5	Population 1	1	00:00:17.300000	0	Object	68.72	348	2414	710.38	55529953	257.73
170	Stmpy-1stReplicate01_16_R3D.dv	Population 1 1	Population 1	1	00:00:17.300000	0	Object	57.3	263	1831	376.99	24570583	109.56
171	Stmpy-1stReplicate01_16_R3D.dv	Population 1 2	Population 1	1	00:00:17.300000	0	Object	89.68	263	4095	567.8	57921454	289.13
172	Stmpy-1stReplicate01_16_R3D.dv	Population 1 3	Population 1	1	00:00:17.300000	0	Object	76.65	263	1599	426.13	37152915	127.88
173	Stmpy-1stReplicate01_16_R3D.dv	Population 1 4	Population 1	1	00:00:17.300000	0	Object	58.78	263	1306	331.84	22187168	62.99
174	Stmpy-1stReplicate01_16_R3D.dv	Population 1 5	Population 1	1	00:00:17.300000	0	Object	108.55	263	2650	463.11	57180241	174.15
175	Stmpy-1stReplicate01_17_R3D.dv	Population 1 1	Population 1	1	00:00:17.300000	0	Object	37.33	440	3700	580.7	24659023	221.84
176	Stmpy-1stReplicate01_17_R3D.dv	Population 1 2	Population 1	1	00:00:17.300000	0	Object	192.83	440	4095	1123.56	246000000	630.05
177	Stmpy-1stReplicate01_18_R3D.dv	Population 1 1	Population 1	1	00:00:17.300000	0	Object	81.54	532	3194	729.06	67622364	225.28
178	Stmpy-1stReplicate01_18_R3D.dv	Population 1 2	Population 1	1	00:00:17.300000	0	Object	102.95	532	1920	790.46	92568401	187.75
179	Stmpy-1stReplicate01_18_R3D.dv	Population 1 3	Population 1	1	00:00:17.300000	0	Object	139.21	532	4095	1210.28	192000000	395.23
180	Stmpy-1stReplicate01_18_R3D.dv	Population 1 4	Population 1	1	00:00:17.300000	0	Object	72.58	532	4095	793.44	65502786	297.02
181	Stmpy-1stReplicate01_18_R3D.dv	Population 1 5	Population 1	1	00:00:17.300000	0	Object	109.38	532	3447	722.29	89863451	227.12
182	Stmpy-1stReplicate01_19_R3D.dv	Population 1 1	Population 1	1	00:00:17.300000	0	Object	55.54	245	1017	308.58	19495454	52.68
183	Stmpy-1stReplicate01_19_R3D.dv	Population 1 2	Population 1	1	00:00:17.300000	0	Object	61.06	245	1372	359.04	24936831	83.12
184	Stmpy-1stReplicate01_19_R3D.dv	Population 1 3	Population 1	1	00:00:17.300000	0	Object	214.46	245	1917	491.59	120000000	177.76
185	Stmpy-1stReplicate01_20_R3D.dv	Population 1 1	Population 1	1	00:00:17.300000	0	Object	108.5	138	2660	287.62	35495649	119.54
186	Stmpy-1stReplicate01_21_R3D.dv	Population 1 1	Population 1	1	00:00:17.300000	0	Object	67.84	293	1650	412.74	31851913	91.82
187	Stmpy-1stReplicate01_21_R3D.dv	Population 1 2	Population 1	1	00:00:17.300000	0	Object	135.48	293	3629	457.45	70496764	176.86
188	Stmpy-1stReplicate01_21_R3D.dv	Population 1 3	Population 1	1	00:00:17.300000	0	Object	120.72	293	2817	494.38	67889742	179.44
189	Stmpy-1stReplicate01_21_R3D.dv	Population 1 4	Population 1	1	00:00:17.300000	0	Object	100.1	293	2087	444.85	50651136	132.83
190	Stmpy-1stReplicate01_22_R3D.dv	Population 1 1	Population 1	1	00:00:17.400000	0	Object	80.32	259	1215	352.37	32193800	75.8
191	Stmpy-1stReplicate01_22_R3D.dv	Population 1 2	Population 1	1	00:00:17.400000	0	Object	184.45	259	3018	365.34	76650708	127.09
192	Stmpy-1stReplicate01_22_R3D.dv	Population 1 3	Population 1	1	00:00:17.400000	0	Object	82.46	259	1537	416.02	39021863	118.51
193	Stmpy-1stReplicate01_22_R3D.dv	Population 1 4	Population 1	1	00:00:17.400000	0	Object	42.26	259	2150	436.26	20968632	170.8
194	Stmpy-1stReplicate01_22_R3D.dv	Population 1 5	Population 1	1	00:00:17.400000	0	Object	42.88	259	775	399.74	19499274	84.67
195	Stmpy-1stReplicate01_22_R3D.dv	Population 1 6	Population 1	1	00:00:17.400000	0	Object	76.01	259	1985	391.38	33838667	144.88
196	Stmpy-1stReplicate01_22_R3D.dv	Population 1 7	Population 1	1	00:00:17.400000	0	Object	62.13	259	1562	432.47	30564349	140.57
														% FLUORESCENCE	Normalisaton factor assuming stumpy fluorescence equal to 100
											Average fluorescence	4.29834e+07		100	4.84299e+07
Stumpy in 20% FBS HMI-11 with 15% BHI 2nd replicate																	TOT CELLS	TOT CELL EXPRESS PAD1	% CELL EXPRESSING PAD1
197	stumpy-2ndReplicate01_01_R3D.dv	Population 1 1	Population 1	1	00:00:14.400000	0	Object	72.94	289	4075	518.74	43037833	170.41				81	80	98.7654
198	stumpy-2ndReplicate01_01_R3D.dv	Population 1 2	Population 1	1	00:00:14.400000	0	Object	49.49	289	1769	801.82	45137086	288.98
199	stumpy-2ndReplicate01_01_R3D.dv	Population 1 3	Population 1	1	00:00:14.400000	0	Object	75.65	289	1913	506.17	43557329	143.54
200	stumpy-2ndReplicate01_01_R3D.dv	Population 1 4	Population 1	1	00:00:14.400000	0	Object	72.51	289	2735	567.64	46818738	201.27
201	stumpy-2ndReplicate01_02_R3D.dv	Population 1 1	Population 1	1	00:00:14.400000	0	Object	41.6	217	1950	308.63	14604684	89.59
202	stumpy-2ndReplicate01_02_R3D.dv	Population 1 2	Population 1	1	00:00:14.400000	0	Object	113.59	217	1979	462.62	59773784	196.63
203	stumpy-2ndReplicate01_02_R3D.dv	Population 1 3	Population 1	1	00:00:14.400000	0	Object	144.63	217	567	268.37	44148274	43.38
204	stumpy-2ndReplicate01_03_R3D.dv	Population 1 1	Population 1	1	00:00:14.500000	0	Object	35.22	213	1141	354.11	14184863	113.93
205	stumpy-2ndReplicate01_03_R3D.dv	Population 1 2	Population 1	1	00:00:14.500000	0	Object	70.9	213	1829	464.48	37457339	136.67
206	stumpy-2ndReplicate01_03_R3D.dv	Population 1 3	Population 1	1	00:00:14.500000	0	Object	38.65	213	2124	514.06	22598236	240.99
207	stumpy-2ndReplicate01_03_R3D.dv	Population 1 4	Population 1	1	00:00:14.500000	0	Object	83.93	213	1679	390.03	37237381	109.52
208	stumpy-2ndReplicate01_04_R3D.dv	Population 1 1	Population 1	1	00:00:14.400000	0	Object	53.53	219	1887	329.24	20046741	116.26
209	stumpy-2ndReplicate01_04_R3D.dv	Population 1 2	Population 1	1	00:00:14.400000	0	Object	144.49	219	3368	490.19	80565010	217.02
210	stumpy-2ndReplicate01_05_R3D.dv	Population 1 1	Population 1	1	00:00:14.500000	0	Object	71.74	262	2485	516.03	42108764	180.72
211	stumpy-2ndReplicate01_05_R3D.dv	Population 1 2	Population 1	1	00:00:14.500000	0	Object	88.52	262	2812	523.04	52665610	213.67
212	stumpy-2ndReplicate01_05_R3D.dv	Population 1 3	Population 1	1	00:00:14.500000	0	Object	77.08	262	2151	607.58	53271024	220.48
213	stumpy-2ndReplicate01_06_R3D.dv	Population 1 1	Population 1	1	00:00:14.400000	0	Object	127.57	289	2059	814.22	118000000	313.95
214	stumpy-2ndReplicate01_07_R3D.dv	Population 1 1	Population 1	1	00:00:14.500000	0	Object	70.45	172	693	289.46	23195731	72.35
215	stumpy-2ndReplicate01_07_R3D.dv	Population 1 2	Population 1	1	00:00:14.500000	0	Object	53.39	172	2667	338.82	20574867	128.2
216	stumpy-2ndReplicate01_07_R3D.dv	Population 1 3	Population 1	1	00:00:14.500000	0	Object	89.35	172	858	295.97	30080412	79.39
217	stumpy-2ndReplicate01_07_R3D.dv	Population 1 4	Population 1	1	00:00:14.500000	0	Object	79.68	172	774	259.49	23519583	57.76
218	stumpy-2ndReplicate01_08_R3D.dv	Population 1 1	Population 1	1	00:00:14.400000	0	Object	46.51	383	1977	518.49	27427698	103.74
219	stumpy-2ndReplicate01_08_R3D.dv	Population 1 2	Population 1	1	00:00:14.400000	0	Object	99.54	383	4095	790.49	89506545	421.45
220	stumpy-2ndReplicate01_08_R3D.dv	Population 1 3	Population 1	1	00:00:14.400000	0	Object	53.99	383	2774	620.61	38116864	178.23
221	stumpy-2ndReplicate01_08_R3D.dv	Population 1 4	Population 1	1	00:00:14.400000	0	Object	66.04	383	4083	562.36	42240828	211.26
222	stumpy-2ndReplicate01_08_R3D.dv	Population 1 5	Population 1	1	00:00:14.400000	0	Object	45.31	383	3609	577.82	29777896	211.63
223	stumpy-2ndReplicate01_08_R3D.dv	Population 1 6	Population 1	1	00:00:14.400000	0	Object	40.53	383	2826	629.28	29011858	241.98
224	stumpy-2ndReplicate01_09_R3D.dv	Population 1 1	Population 1	1	00:00:14.500000	0	Object	100.63	227	4095	390.28	44674420	183.02
225	stumpy-2ndReplicate01_09_R3D.dv	Population 1 2	Population 1	1	00:00:14.500000	0	Object	66.42	227	2420	458.52	34639547	165.24
226	stumpy-2ndReplicate01_09_R3D.dv	Population 1 3	Population 1	1	00:00:14.500000	0	Object	40.04	227	3440	391.57	17835170	199.01
227	stumpy-2ndReplicate01_09_R3D.dv	Population 1 4	Population 1	1	00:00:14.500000	0	Object	62.4	227	2806	421.42	29912955	171.86
228	stumpy-2ndReplicate01_10_R3D.dv	Population 1 1	Population 1	1	00:00:14.500000	0	Object	113.18	413	4095	695.27	89511979	306.41
229	stumpy-2ndReplicate01_10_R3D.dv	Population 1 2	Population 1	1	00:00:14.500000	0	Object	247.94	413	1457	508.82	144000000	78.15
230	stumpy-2ndReplicate01_10_R3D.dv	Population 1 3	Population 1	1	00:00:14.500000	0	Object	105.57	413	4095	662.41	79548088	275.21
231	stumpy-2ndReplicate01_11_R3D.dv	Population 1 1	Population 1	1	00:00:14.500000	0	Object	123.01	486	4095	865.19	121000000	481.78
232	stumpy-2ndReplicate01_11_R3D.dv	Population 1 2	Population 1	1	00:00:14.500000	0	Object	97.51	486	4095	772.11	85642909	286.03
233	stumpy-2ndReplicate01_11_R3D.dv	Population 1 3	Population 1	1	00:00:14.500000	0	Object	36.81	486	3646	768.25	32165001	229.03
234	stumpy-2ndReplicate01_12_R3D.dv	Population 1 1	Population 1	1	00:00:14.500000	0	Object	43.05	320	3385	464.38	22741681	177.38
235	stumpy-2ndReplicate01_12_R3D.dv	Population 1 2	Population 1	1	00:00:14.500000	0	Object	35.32	320	4095	1116.49	44860670	779.71
236	stumpy-2ndReplicate01_13_R3D.dv	Population 1 1	Population 1	1	00:00:14.500000	0	Object	45.47	216	3164	507.85	26269076	270.03
237	stumpy-2ndReplicate01_13_R3D.dv	Population 1 2	Population 1	1	00:00:14.500000	0	Object	71.71	216	2098	352.67	28765481	131.11
238	stumpy-2ndReplicate01_14_R3D.dv	Population 1 1	Population 1	1	00:00:14.500000	0	Object	62.5	462	1364	634.95	45137738	160.83
239	stumpy-2ndReplicate01_14_R3D.dv	Population 1 2	Population 1	1	00:00:14.500000	0	Object	109.47	462	4095	767.37	95554289	243.04
240	stumpy-2ndReplicate01_14_R3D.dv	Population 1 3	Population 1	1	00:00:14.500000	0	Object	73.48	462	4095	1416.44	118000000	662.86
241	stumpy-2ndReplicate01_15_R3D.dv	Population 1 1	Population 1	1	00:00:14.500000	0	Object	151.25	398	4095	739.38	127000000	386.99
242	stumpy-2ndReplicate01_15_R3D.dv	Population 1 2	Population 1	1	00:00:14.500000	0	Object	62.61	398	3353	789.53	56230244	347.32
243	stumpy-2ndReplicate01_15_R3D.dv	Population 1 3	Population 1	1	00:00:14.500000	0	Object	40.59	398	2049	694.97	32083472	203.21
244	stumpy-2ndReplicate01_16_R3D.dv	Population 1 1	Population 1	1	00:00:14.500000	0	Object	57.95	286	4095	585.37	38584725	245.41
245	stumpy-2ndReplicate01_16_R3D.dv	Population 1 2	Population 1	1	00:00:14.500000	0	Object	70.24	286	2092	424.5	33915974	144.62
246	stumpy-2ndReplicate01_16_R3D.dv	Population 1 3	Population 1	1	00:00:14.500000	0	Object	96.9	286	2439	567.27	62525976	225.16
247	stumpy-2ndReplicate01_16_R3D.dv	Population 1 4	Population 1	1	00:00:14.500000	0	Object	55.62	286	2444	450.7	28515173	167.58
248	stumpy-2ndReplicate01_17_R3D.dv	Population 1 1	Population 1	1	00:00:14.500000	0	Object	178.8	278	2726	482.91	98216484	192.14
249	stumpy-2ndReplicate01_17_R3D.dv	Population 1 2	Population 1	1	00:00:14.500000	0	Object	62.9	278	1253	467.05	33416176	137.63
250	stumpy-2ndReplicate01_17_R3D.dv	Population 1 3	Population 1	1	00:00:14.500000	0	Object	64.18	278	1758	469.89	34305011	125.93
251	stumpy-2ndReplicate01_17_R3D.dv	Population 1 4	Population 1	1	00:00:14.500000	0	Object	40.77	278	2204	449.33	20839828	121.73
252	stumpy-2ndReplicate01_18_R3D.dv	Population 1 1	Population 1	1	00:00:14.500000	0	Object	36.19	283	3933	485.39	19982341	202.44
253	stumpy-2ndReplicate01_18_R3D.dv	Population 1 2	Population 1	1	00:00:14.500000	0	Object	141.02	283	4095	427.7	68604223	151.74
254	stumpy-2ndReplicate01_18_R3D.dv	Population 1 3	Population 1	1	00:00:14.500000	0	Object	181.31	283	2911	506.72	105000000	205.48
255	stumpy-2ndReplicate01_19_R3D.dv	Population 1 1	Population 1	1	00:00:14.500000	0	Object	44.75	305	540	355.15	18077172	39.86
256	stumpy-2ndReplicate01_19_R3D.dv	Population 1 2	Population 1	1	00:00:14.500000	0	Object	39.35	305	4095	546.58	24463976	233.4
257	stumpy-2ndReplicate01_19_R3D.dv	Population 1 3	Population 1	1	00:00:14.500000	0	Object	42.27	305	4095	765.37	36800365	549.89
258	stumpy-2ndReplicate01_19_R3D.dv	Population 1 4	Population 1	1	00:00:14.500000	0	Object	106.83	305	3277	536.47	65188149	190.39
259	stumpy-2ndReplicate01_21_R3D.dv	Population 1 1	Population 1	1	00:00:14.400000	0	Object	38.56	527	4095	1276.53	55991292	588.66
260	stumpy-2ndReplicate01_21_R3D.dv	Population 1 2	Population 1	1	00:00:14.400000	0	Object	88.56	527	4095	1232.59	124000000	534.25
261	stumpy-2ndReplicate01_21_R3D.dv	Population 1 3	Population 1	1	00:00:14.400000	0	Object	51.73	527	4095	1055.87	62132812	392.47
262	stumpy-2ndReplicate01_22_R3D.dv	Population 1 1	Population 1	1	00:00:14.400000	0	Object	47.19	344	2187	575.4	30884381	158.15
263	stumpy-2ndReplicate01_22_R3D.dv	Population 1 2	Population 1	1	00:00:14.400000	0	Object	82.28	344	3252	684.36	64053880	241.01
264	stumpy-2ndReplicate01_22_R3D.dv	Population 1 3	Population 1	1	00:00:14.400000	0	Object	131.72	344	3607	443.34	66422828	104.46
265	stumpy-2ndReplicate01_23_R3D.dv	Population 1 1	Population 1	1	00:00:14.500000	0	Object	98.71	351	4095	807.87	90711693	432.54
266	stumpy-2ndReplicate01_23_R3D.dv	Population 1 2	Population 1	1	00:00:14.500000	0	Object	51.25	351	4095	588.89	34327802	240.79
267	stumpy-2ndReplicate01_23_R3D.dv	Population 1 3	Population 1	1	00:00:14.500000	0	Object	38.55	351	2522	537.84	23586083	157.25
268	stumpy-2ndReplicate01_24_R3D.dv	Population 1 1	Population 1	1	00:00:14.500000	0	Object	38.63	307	3146	426.82	18753624	142.31
269	stumpy-2ndReplicate01_24_R3D.dv	Population 1 2	Population 1	1	00:00:14.500000	0	Object	227.75	307	2575	537.89	139000000	196.35
270	stumpy-2ndReplicate01_24_R3D.dv	Population 1 3	Population 1	1	00:00:14.500000	0	Object	52.83	307	1505	425.72	25584833	95.56
271	stumpy-2ndReplicate01_24_R3D.dv	Population 1 4	Population 1	1	00:00:14.500000	0	Object	45.45	307	3578	493.48	25510687	185.45
272	stumpy-2ndReplicate01_25_R3D.dv	Population 1 1	Population 1	1	00:00:14.500000	0	Object	103.56	591	4095	1622.98	191000000	623.3
273	stumpy-2ndReplicate01_25_R3D.dv	Population 1 2	Population 1	1	00:00:14.500000	0	Object	67.08	591	4095	888.83	67822073	257.48
274	stumpy-2ndReplicate01_26_R3D.dv	Population 1 1	Population 1	1	00:00:14.400000	0	Object	47.68	546	4095	898.05	48709197	347.23
275	stumpy-2ndReplicate01_26_R3D.dv	Population 1 2	Population 1	1	00:00:14.400000	0	Object	50.1	546	2577	883.3	50341289	224.25
276	stumpy-2ndReplicate01_26_R3D.dv	Population 1 3	Population 1	1	00:00:14.400000	0	Object	44.71	546	4080	736.96	37476052	178.11
277	stumpy-2ndReplicate01_26_R3D.dv	Population 1 4	Population 1	1	00:00:14.400000	0	Object	122.17	546	4095	826.64	115000000	348.94
														% FLUORESCENCE
											Average fluorescence	5.38763e+07		100
WT BSF in 5% FBS +Tet 1st replicate																	TOT CELLS	TOT CELL EXPRESS PAD1	% CELL EXPRESSING PAD1
278	wt-1stReplicate01_01_R3D.dv	Population 1 1	Population 1	1	00:00:18.900000	0	Object	44.45	188	1426	266.89	13492684	105.44				82	61	74.3902
279	wt-1stReplicate01_01_R3D.dv	Population 1 2	Population 1	1	00:00:18.900000	0	Object	155.46	188	1897	313.05	55355653	145.94
281	wt-1stReplicate01_02_R3D.dv	Population 1 1	Population 1	1	00:00:18.600000	0	Object	137.79	122	687	166.19	26047156	50.65
282	wt-1stReplicate01_02_R3D.dv	Population 1 2	Population 1	1	00:00:18.600000	0	Object	120.75	122	1105	176.98	24308230	64.64
283	wt-1stReplicate01_02_R3D.dv	Population 1 3	Population 1	1	00:00:18.600000	0	Object	87.91	122	837	173.56	17354672	55.77
284	wt-1stReplicate01_03_R3D.dv	Population 1 1	Population 1	1	00:00:18.600000	0	Object	35.4	118	511	144.52	5820097	30.89
285	wt-1stReplicate01_03_R3D.dv	Population 1 2	Population 1	1	00:00:18.600000	0	Object	43.89	118	553	162.67	8120306	44.73
287	wt-1stReplicate01_03_R3D.dv	Population 1 4	Population 1	1	00:00:18.600000	0	Object	110.68	118	586	151.88	19121999	36.84
288	wt-1stReplicate01_03_R3D.dv	Population 1 5	Population 1	1	00:00:18.600000	0	Object	49.88	118	669	163.83	9295051	45.41
289	wt-1stReplicate01_04_R3D.dv	Population 1 1	Population 1	1	00:00:18.600000	0	Object	231.42	109	681	147.32	38779611	37.99
291	wt-1stReplicate01_05_R3D.dv	Population 1 1	Population 1	1	00:00:18.800000	0	Object	83.9	146	1823	226.32	21598263	97.69
292	wt-1stReplicate01_05_R3D.dv	Population 1 2	Population 1	1	00:00:18.800000	0	Object	192.18	146	2464	247.94	54199889	129.44
293	wt-1stReplicate01_06_R3D.dv	Population 1 1	Population 1	1	00:00:18.600000	0	Object	81.98	130	1329	187.45	17478623	69.06
294	wt-1stReplicate01_06_R3D.dv	Population 1 2	Population 1	1	00:00:18.600000	0	Object	191.42	130	1646	208.48	45393646	95.95
295	wt-1stReplicate01_07_R3D.dv	Population 1 1	Population 1	1	00:00:18.600000	0	Object	124.46	139	1241	252.6	35760196	96.42
296	wt-1stReplicate01_07_R3D.dv	Population 1 2	Population 1	1	00:00:18.600000	0	Object	74.38	139	1267	200.12	16931348	78.79
297	wt-1stReplicate01_07_R3D.dv	Population 1 3	Population 1	1	00:00:18.600000	0	Object	78.62	139	1364	213.21	19066048	81.88
298	wt-1stReplicate01_08_R3D.dv	Population 1 1	Population 1	1	00:00:18.600000	0	Object	138.86	117	2160	192.65	30428307	85.82
301	wt-1stReplicate01_09_R3D.dv	Population 1 3	Population 1	1	00:00:18.600000	0	Object	181.15	180	3637	323.31	66620418	181.63
302	wt-1stReplicate01_10_R3D.dv	Population 1 1	Population 1	1	00:00:18.800000	0	Object	121.35	115	938	167.08	23061747	56.6
303	wt-1stReplicate01_10_R3D.dv	Population 1 2	Population 1	1	00:00:18.800000	0	Object	86.67	115	945	161.11	15882082	53.41
305	wt-1stReplicate01_11_R3D.dv	Population 1 1	Population 1	1	00:00:18.600000	0	Object	101.06	103	843	146.74	16867681	51.67
306	wt-1stReplicate01_12_R3D.dv	Population 1 1	Population 1	1	00:00:18.600000	0	Object	51.11	172	1793	261.21	15186588	121.47
307	wt-1stReplicate01_12_R3D.dv	Population 1 2	Population 1	1	00:00:18.600000	0	Object	66.22	172	1659	271.09	20419352	126.72
308	wt-1stReplicate01_12_R3D.dv	Population 1 3	Population 1	1	00:00:18.600000	0	Object	98.25	172	1859	260.84	29149279	106.3
309	wt-1stReplicate01_12_R3D.dv	Population 1 4	Population 1	1	00:00:18.600000	0	Object	177.03	172	1599	250.03	50349136	97.34
311	wt-1stReplicate01_13_R3D.dv	Population 1 2	Population 1	1	00:00:18.600000	0	Object	107.06	129	1338	195.66	23826361	82.2
312	wt-1stReplicate01_13_R3D.dv	Population 1 3	Population 1	1	00:00:18.600000	0	Object	88.1	129	1404	186.96	18736351	80.75
313	wt-1stReplicate01_14_R3D.dv	Population 1 1	Population 1	1	00:00:18.600000	0	Object	67.63	115	756	157.31	12101154	50.18
314	wt-1stReplicate01_14_R3D.dv	Population 1 2	Population 1	1	00:00:18.600000	0	Object	95.81	115	968	161.59	17609617	55.13
315	wt-1stReplicate01_14_R3D.dv	Population 1 3	Population 1	1	00:00:18.600000	0	Object	88.29	115	1019	171.11	17185049	59.2
316	wt-1stReplicate01_15_R3D.dv	Population 1 1	Population 1	1	00:00:18.600000	0	Object	136.37	141	1656	242.01	37538811	104.09
317	wt-1stReplicate01_15_R3D.dv	Population 1 2	Population 1	1	00:00:18.600000	0	Object	167.77	141	2103	225.08	42952677	82.96
318	wt-1stReplicate01_16_R3D.dv	Population 1 1	Population 1	1	00:00:18.600000	0	Object	122.91	126	1369	188.51	26354373	73.58
319	wt-1stReplicate01_16_R3D.dv	Population 1 2	Population 1	1	00:00:18.600000	0	Object	97.4	126	1110	189.43	20986817	64.17
320	wt-1stReplicate01_17_R3D.dv	Population 1 1	Population 1	1	00:00:18.600000	0	Object	112.38	116	1918	191.53	24482528	99.78
321	wt-1stReplicate01_18_R3D.dv	Population 1 1	Population 1	1	00:00:18.600000	0	Object	115.94	139	2441	252.41	33287720	127.27
322	wt-1stReplicate01_19_R3D.dv	Population 1 1	Population 1	1	00:00:18.600000	0	Object	163.1	119	1889	194.86	36150796	95.93
323	wt-1stReplicate01_20_R3D.dv	Population 1 1	Population 1	1	00:00:18.800000	0	Object	140.45	142	2007	240.64	38445116	100.89
326	wt-1stReplicate01_21_R3D.dv	Population 1 2	Population 1	1	00:00:18.600000	0	Object	115.89	129	2272	212.84	28057393	116.36
327	wt-1stReplicate01_22_R3D.dv	Population 1 1	Population 1	1	00:00:18.600000	0	Object	112.72	121	998	185.92	23836664	71.89
328	wt-1stReplicate01_22_R3D.dv	Population 1 2	Population 1	1	00:00:18.600000	0	Object	117.7	121	1412	193.36	25888066	80.99
329	wt-1stReplicate01_23_R3D.dv	Population 1 1	Population 1	1	00:00:18.600000	0	Object	228.64	127	1433	207.23	53894384	84.28
330	wt-1stReplicate01_24_R3D.dv	Population 1 1	Population 1	1	00:00:18.600000	0	Object	112.52	126	1690	213.89	27376691	93.03
331	wt-1stReplicate01_24_R3D.dv	Population 1 2	Population 1	1	00:00:18.600000	0	Object	107.65	126	839	183.27	22442380	51.51
332	wt-1stReplicate01_25_R3D.dv	Population 1 1	Population 1	1	00:00:18.600000	0	Object	113.82	137	1480	217.1	28107241	90.92
333	wt-1stReplicate01_25_R3D.dv	Population 1 2	Population 1	1	00:00:18.600000	0	Object	108.57	137	1480	246.56	30448167	101.38
335	wt-1stReplicate01_26_R3D.dv	Population 1 2	Population 1	1	00:00:18.600000	0	Object	128.78	124	549	145.04	21245556	18
336	wt-1stReplicate01_28_R3D.dv	Population 1 1	Population 1	1	00:00:18.600000	0	Object	60.57	207	1545	301.62	20779749	109.87
337	wt-1stReplicate01_28_R3D.dv	Population 1 2	Population 1	1	00:00:18.600000	0	Object	53.06	207	1494	304.52	18380832	110.26
338	wt-1stReplicate01_28_R3D.dv	Population 1 3	Population 1	1	00:00:18.600000	0	Object	163.9	207	3919	312.78	58312762	173.54
339	wt-1stReplicate01_28_R3D.dv	Population 1 4	Population 1	1	00:00:18.600000	0	Object	114.59	207	2602	335.81	43769899	148.06
340	wt-1stReplicate01_29_R3D.dv	Population 1 1	Population 1	1	00:00:18.600000	0	Object	55.93	146	1405	193.53	12311592	66.33
341	wt-1stReplicate01_29_R3D.dv	Population 1 2	Population 1	1	00:00:18.600000	0	Object	71.12	146	935	204.18	16518952	61.62
342	wt-1stReplicate01_29_R3D.dv	Population 1 3	Population 1	1	00:00:18.600000	0	Object	90.49	146	1577	221.16	22764119	94.64
343	wt-1stReplicate01_29_R3D.dv	Population 1 4	Population 1	1	00:00:18.600000	0	Object	137.23	146	1652	237.93	37139646	100.3
345	wt-1stReplicate01_30_R3D.dv	Population 1 2	Population 1	1	00:00:18.600000	0	Object	70.75	200	1552	290.94	23412186	117.37
346	wt-1stReplicate01_30_R3D.dv	Population 1 3	Population 1	1	00:00:18.600000	0	Object	125.13	200	2239	308.32	43883160	137.17
348	wt-1stReplicate01_31_R3D.dv	Population 1 2	Population 1	1	00:00:18.500000	0	Object	56.78	166	1731	241.06	15570173	115.51
														% FLUORESCENCE
											Average fluorescence	2.74557e+07		56.6916
WT BSF in 5% FBS +Tet 2nd replicate																	TOT CELLS	TOT CELL EXPRESS PAD1	% CELL EXPRESSING PAD1
350	wt-2ndReplicate01_01_R3D.dv	Population 1 1	Population 1	1	00:00:17.300000	0	Object	78.83	117	222	136.29	12220591	14.27				52	38	73.0769
351	wt-2ndReplicate01_01_R3D.dv	Population 1 2	Population 1	1	00:00:17.300000	0	Object	129.7	117	293	138.96	20500242	17.07
352	wt-2ndReplicate01_01_R3D.dv	Population 1 3	Population 1	1	00:00:17.300000	0	Object	163.06	117	398	143.62	26637950	18.9
353	wt-2ndReplicate01_02_R3D.dv	Population 1 1	Population 1	1	00:00:17.300000	0	Object	130.37	115	436	148.33	21995739	25.91
354	wt-2ndReplicate01_02_R3D.dv	Population 1 2	Population 1	1	00:00:17.300000	0	Object	166.72	115	565	146.65	27811120	22.88
355	wt-2ndReplicate01_03_R3D.dv	Population 1 1	Population 1	1	00:00:17.300000	0	Object	65.9	121	356	135.85	10183001	13
356	wt-2ndReplicate01_03_R3D.dv	Population 1 2	Population 1	1	00:00:17.300000	0	Object	43.36	121	554	151.17	7455790	31.08
358	wt-2ndReplicate01_03_R3D.dv	Population 1 4	Population 1	1	00:00:17.300000	0	Object	180.22	121	646	149.27	30600545	25.59
359	wt-2ndReplicate01_04_R3D.dv	Population 1 1	Population 1	1	00:00:17.300000	0	Object	37.5	106	165	117	4990481	8.86
360	wt-2ndReplicate01_04_R3D.dv	Population 1 2	Population 1	1	00:00:17.300000	0	Object	43.89	106	251	121.25	6052968	12.71
361	wt-2ndReplicate01_05_R3D.dv	Population 1 1	Population 1	1	00:00:17.300000	0	Object	211.41	139	1240	169.69	40805534	28.22
363	wt-2ndReplicate01_05_R3D.dv	Population 1 3	Population 1	1	00:00:17.300000	0	Object	101.63	139	1681	236.67	27358734	117.54
364	wt-2ndReplicate01_06_R3D.dv	Population 1 1	Population 1	1	00:00:17.300000	0	Object	84.7	137	752	174.74	16835599	37.35
365	wt-2ndReplicate01_06_R3D.dv	Population 1 2	Population 1	1	00:00:17.300000	0	Object	94.34	137	1372	207.9	22309925	86.43
366	wt-2ndReplicate01_06_R3D.dv	Population 1 3	Population 1	1	00:00:17.300000	0	Object	135.41	137	1293	205.34	31628534	76.11
367	wt-2ndReplicate01_08_R3D.dv	Population 1 1	Population 1	1	00:00:17.300000	0	Object	98.69	161	1597	228.15	25610990	93.62
368	wt-2ndReplicate01_08_R3D.dv	Population 1 2	Population 1	1	00:00:17.300000	0	Object	86.99	161	1521	261.29	25853961	107.32
369	wt-2ndReplicate01_08_R3D.dv	Population 1 3	Population 1	1	00:00:17.300000	0	Object	125.22	161	2043	232.47	33110774	90.83
370	wt-2ndReplicate01_08_R3D.dv	Population 1 4	Population 1	1	00:00:17.300000	0	Object	80.99	161	2097	227.48	20955880	99.67
372	wt-2ndReplicate01_09_R3D.dv	Population 1 2	Population 1	1	00:00:17.200000	0	Object	297.97	162	3162	240.6	81546435	117.66
373	wt-2ndReplicate01_10_R3D.dv	Population 1 1	Population 1	1	00:00:17.200000	0	Object	83.36	135	1127	184.55	17498163	48.21
374	wt-2ndReplicate01_10_R3D.dv	Population 1 2	Population 1	1	00:00:17.200000	0	Object	141.8	135	592	185.3	29888215	40.08
375	wt-2ndReplicate01_10_R3D.dv	Population 1 3	Population 1	1	00:00:17.200000	0	Object	144.74	135	453	184.68	30405980	41.01
376	wt-2ndReplicate01_11_R3D.dv	Population 1 1	Population 1	1	00:00:17.200000	0	Object	233.38	164	603	201.88	53592512	28.45
379	wt-2ndReplicate01_12_R3D.dv	Population 1 2	Population 1	1	00:00:17.200000	0	Object	60.46	187	2574	316.86	21791145	137.31
380	wt-2ndReplicate01_12_R3D.dv	Population 1 3	Population 1	1	00:00:17.200000	0	Object	129.75	187	2457	330.67	48804688	179.51
381	wt-2ndReplicate01_13_R3D.dv	Population 1 1	Population 1	1	00:00:17.200000	0	Object	91.64	123	1973	218.41	22767627	94.64
383	wt-2ndReplicate01_14_R3D.dv	Population 1 1	Population 1	1	00:00:17.200000	0	Object	118.02	197	4095	408.3	54811226	298.62
384	wt-2ndReplicate01_14_R3D.dv	Population 1 2	Population 1	1	00:00:17.200000	0	Object	109.41	197	2950	351.3	43718348	142.51
386	wt-2ndReplicate01_15_R3D.dv	Population 1 2	Population 1	1	00:00:17.200000	0	Object	58.48	233	2899	345.46	22980663	170.3
388	wt-2ndReplicate01_16_R3D.dv	Population 1 1	Population 1	1	00:00:17.300000	0	Object	209.63	156	2711	275.65	65729352	147.44
390	wt-2ndReplicate01_17_R3D.dv	Population 1 2	Population 1	1	00:00:17.200000	0	Object	102.87	181	4095	335.73	39285124	223.76
391	wt-2ndReplicate01_18_R3D.dv	Population 1 1	Population 1	1	00:00:17.300000	0	Object	84.8	217	3878	350.53	33811243	180.68
392	wt-2ndReplicate01_18_R3D.dv	Population 1 2	Population 1	1	00:00:17.300000	0	Object	78.47	217	2568	320.11	28573545	134.92
393	wt-2ndReplicate01_18_R3D.dv	Population 1 3	Population 1	1	00:00:17.300000	0	Object	152.93	217	4095	423.89	73738309	227.63
394	wt-2ndReplicate01_19_R3D.dv	Population 1 1	Population 1	1	00:00:17.300000	0	Object	182.69	176	4095	315.73	65610172	166.47
396	wt-2ndReplicate01_20_R3D.dv	Population 1 1	Population 1	1	00:00:17.300000	0	Object	87.75	109	1466	162.46	16216129	59.39
														% FLUORESCENCE
											Average fluorescence	3.1451e+07		64.9414
