# Supplementary material for: Exploring the activity of the putative Δ6-desaturase and its role in bloodstream form life-cycle transitions in Trypanosoma brucei
Source: PLoS Pathog. 2025 Feb 18;21(2):e1012691. doi: 10.1371/journal.ppat.1012691 (PMC11867338; doi:10.1371/journal.ppat.1012691)
Supplement: S9 Appendix — (XLSX) [file ppat.1012691.s009.xlsx]

## Sheet: Sheet1
WT BSF in 5% FBS HMI-11 1st replicate									WT BSF in 5% FBS HMI-11 2nd replicate								WT BSF in 5% FBS HMI-11 2nd replicate
	1K1N	2K2N	2K1N	1K2N	tot cells					1K1N	2K2N	2K1N	1K2N	tot cells				1K1N	2K2N	2K1N	1K2N	tot cells
WT-1st-rep-01	2		3		5				WT-2nd-rep-01	2		1		3			WT-3rd-rep-01
WT-1st-rep-02	3		1		4				WT-2nd-rep-02	1	1			2			WT-3rd-rep-02
WT-1st-rep-03	3		1		4				WT-2nd-rep-03	3		1		4			WT-3rd-rep-03
WT-1st-rep-04			2		2				WT-2nd-rep-04	1	2			3			WT-3rd-rep-04	6				6
WT-1st-rep-05	1		1		2				WT-2nd-rep-05	3		1		4			WT-3rd-rep-05	1				1
WT-1st-rep-06	3				3				WT-2nd-rep-06	2		1		3			WT-3rd-rep-06	1				1
WT-1st-rep-07	1		2		3				WT-2nd-rep-07		1			1			WT-3rd-rep-07	2				2
WT-1st-rep-08			1		1				WT-2nd-rep-08	1	1	2		4			WT-3rd-rep-08	1				1
WT-1st-rep-09	3	1			4				WT-2nd-rep-09	1	1	1		3			WT-3rd-rep-09
WT-1st-rep-10	1		1		2				WT-2nd-rep-10	2	1			3			WT-3rd-rep-10	1		1		2
WT-1st-rep-11			1		1				WT-2nd-rep-11	3	1	1		5			WT-3rd-rep-11
WT-1st-rep-12	2	1	2	1	6				WT-2nd-rep-12	1	1			2			WT-3rd-rep-12
WT-1st-rep-13	2				2				WT-2nd-rep-13	1		1		2			WT-3rd-rep-13	2				2
WT-1st-rep-14	2		1		3				WT-2nd-rep-14	1		1		2			WT-3rd-rep-14	5		1		6
WT-1st-rep-15			2		2				WT-2nd-rep-15	1	2			3			WT-3rd-rep-15	2				2
WT-1st-rep-16	1	1			2				WT-2nd-rep-16		1			1			WT-3rd-rep-16	1				1
WT-1st-rep-17	1				1				WT-2nd-rep-17	1				1			WT-3rd-rep-17			1		2
WT-1st-rep-18	1				1				WT-2nd-rep-18	1		3		4			WT-3rd-rep-18	1				1
WT-1st-rep-19			1		1				WT-2nd-rep-19		1			1			WT-3rd-rep-19	1				1
WT-1st-rep-20		1	1		2				WT-2nd-rep-20	1				1			WT-3rd-rep-20			1		1
WT-1st-rep-21	1				1				total cells	26	13	13	0	52			WT-3rd-rep-21	1				1
WT-1st-rep-22	1		1		2				percentage (%)	50	25	25	0	100			WT-3rd-rep-22	2				2
WT-1st-rep-23		1			1												WT-3rd-rep-23	2		2		4
WT-1st-rep-24	2				2												WT-3rd-rep-24	3				3
WT-1st-rep-25	2				2												WT-3rd-rep-25	1				1
WT-1st-rep-26	1				1												WT-3rd-rep-26	1				1
WT-1st-rep-27	1	1	1		3												WT-3rd-rep-27	2				2
WT-1st-rep-28	4	1	2		7												WT-3rd-rep-28
WT-1st-rep-29	2		2		4												WT-3rd-rep-29
WT-1st-rep-30	3		2		5												WT-3rd-rep-30	1		1		2
WT-1st-rep-31	1		2		3												WT-3rd-rep-31	1				2
total cells	44	7	30	1	82												WT-3rd-rep-32	2		1		3
percentage (%)	53.6585	8.53659	36.5854	1.21951	100												WT-3rd-rep-33	1				1
																	total cells	41	0	8	0	51
																	percentage (%)	80.3922	0	15.6863	0	100
OE-D6 + Tet BSF in 5% FBS HMI-11 1st replicate									OE-D6 + Tet BSF in 5% FBS HMI-11 2nd replicate								OE-D6 + Tet BSF in 5% FBS HMI-11 3rd replicate
	1K1N	2K2N	2K1N	1K2N	tot cells					1K1N	2K2N	2K1N	1K2N	tot cells				1K1N	2K2N	2K1N	1K2N	tot cells
OE-D6-1st-rep-01			2		2				OE-D6-2nd-rep-01	2				2			OE-D6-3rd-rep-06	1				1
OE-D6-1st-rep-02	2				2				OE-D6-2nd-rep-02	2				2			OE-D6-3rd-rep-07
OE-D6-1st-rep-03	1				1				OE-D6-2nd-rep-03								OE-D6-3rd-rep-08	3				3
OE-D6-1st-rep-04	4				4				OE-D6-2nd-rep-04								OE-D6-3rd-rep-09	2				2
OE-D6-1st-rep-05	1				1				OE-D6-2nd-rep-05	4				4			OE-D6-3rd-rep-10	1				1
OE-D6-1st-rep-06	4				4				OE-D6-2nd-rep-06								OE-D6-3rd-rep-11
OE-D6-1st-rep-07	1	1	1		3				OE-D6-2nd-rep-07								OE-D6-3rd-rep-12	1				1
OE-D6-1st-rep-08	1		1		2				OE-D6-2nd-rep-08								OE-D6-3rd-rep-13	1				1
OE-D6-1st-rep-09	1				1				OE-D6-2nd-rep-09	2	2			4			OE-D6-3rd-rep-14	1				1
OE-D6-1st-rep-10	1	2			3				OE-D6-2nd-rep-10	1				1			OE-D6-3rd-rep-15	1				1
OE-D6-1st-rep-11	3				3				OE-D6-2nd-rep-11	2				2			OE-D6-3rd-rep-16	1				1
OE-D6-1st-rep-12	1				1				OE-D6-2nd-rep-12	1				1			OE-D6-3rd-rep-17	1				1
OE-D6-1st-rep-13	2	1			3				OE-D6-2nd-rep-13	2		1		3			OE-D6-3rd-rep-18	1				1
OE-D6-1st-rep-14	1				1				OE-D6-2nd-rep-14	1				1			OE-D6-3rd-rep-19	1				1
OE-D6-1st-rep-15	1	2			2				OE-D6-2nd-rep-15	2				2			OE-D6-3rd-rep-20	1				1
OE-D6-1st-rep-16	1		1		2				OE-D6-2nd-rep-16	2				2			OE-D6-3rd-rep-21	1				1
OE-D6-1st-rep-17			2		2				OE-D6-2nd-rep-17	3				3			OE-D6-3rd-rep-22	1				1
OE-D6-1st-rep-18									OE-D6-2nd-rep-18	2				2			OE-D6-3rd-rep-23	1				1
OE-D6-1st-rep-19									OE-D6-2nd-rep-19	2		1		3			OE-D6-3rd-rep-24	1				1
OE-D6-1st-rep-20	2				2				OE-D6-2nd-rep-20			1		1			OE-D6-3rd-rep-25	2				2
OE-D6-1st-rep-21									OE-D6-2nd-rep-21	1				1			OE-D6-3rd-rep-26	1				1
OE-D6-1st-rep-22			3		3				OE-D6-2nd-rep-22	1		1		2			OE-D6-3rd-rep-27	1				1
OE-D6-1st-rep-23	3		1		4				OE-D6-2nd-rep-23	2				2			OE-D6-3rd-rep-28	1				1
OE-D6-1st-rep-24									OE-D6-2nd-rep-24	1				1			OE-D6-3rd-rep-29	1				1
OE-D6-1st-rep-25									OE-D6-2nd-rep-25	2				2			OE-D6-3rd-rep-30
OE-D6-1st-rep-26	1				1				OE-D6-2nd-rep-26	1				1			OE-D6-3rd-rep-31	1				1
OE-D6-1st-rep-27									OE-D6-2nd-rep-27	2				2			OE-D6-3rd-rep-32	1				1
OE-D6-1st-rep-28									OE-D6-2nd-rep-28	1				1			OE-D6-3rd-rep-33
total cells	31	6	11	0	47				OE-D6-2nd-rep-29	1				1			OE-D6-3rd-rep-34	1				1
percentage (%)	65.9574	12.766	23.4043	0	100				OE-D6-2nd-rep-30	1				1			OE-D6-3rd-rep-35	1				1
									OE-D6-2nd-rep-31	1				1			OE-D6-3rd-rep-36	1				1
									OE-D6-2nd-rep-32	2				2			OE-D6-3rd-rep-37	1		1		2
									OE-D6-2nd-rep-33	5		3		8			OE-D6-3rd-rep-38	1				1
									OE-D6-2nd-rep-34			1		1			OE-D6-3rd-rep-39	1				1
									OE-D6-2nd-rep-35	2				2			OE-D6-3rd-rep-40	1				1
									OE-D6-2nd-rep-36	1				1			OE-D6-3rd-rep-41	1				1
									OE-D6-2nd-rep-37		1			1			OE-D6-3rd-rep-42	1				1
									OE-D6-2nd-rep-38								OE-D6-3rd-rep-43	1				1
									OE-D6-2nd-rep-39		1		1	2			OE-D6-3rd-rep-44	1				1
									total cells	52	4	8	1	65			OE-D6-3rd-rep-45	1				1
									percentage (%)	80	6.15385	12.3077	1.53846	100			OE-D6-3rd-rep-46	1				1
																	OE-D6-3rd-rep-47	1				1
																	OE-D6-3rd-rep-48	1				1
																	OE-D6-3rd-rep-49	1				1
																	OE-D6-3rd-rep-50	1				1
																	OE-D6-3rd-rep-51	1				1
																	OE-D6-3rd-rep-52	1				1
																	OE-D6-3rd-rep-53	1				1
																	OE-D6-3rd-rep-54	1				1
																	OE-D6-3rd-rep-55	1				1
																	total cells	50	0	1	0	51
																	percentage (%)	98.0392	0	1.96078	0	100
Stumpy in 20% FBS HMI-11 with 15% BHI 1st replicate									Stumpy in 20% FBS HMI-11 with 15% BHI 2nd replicate								Stumpy in 20% FBS HMI-11 with 15% BHI 3rd replicate
	1K1N	2K2N	2K1N	1K2N	tot cells					1K1N	2K2N	2K1N	1K2N	tot cells				1K1N	2K2N	2K1N	1K2N	tot cells
Stumpy-1st-rep-01	3				3				Stumpy-2nd-rep-01	3				3			Stumpy-3rd-rep-01	5				5
Stumpy-1st-rep-02	14				14				Stumpy-2nd-rep-02	3				3			Stumpy-3rd-rep-02	4				4
Stumpy-1st-rep-03	8				8				Stumpy-2nd-rep-03	4				4			Stumpy-3rd-rep-03	1				1
Stumpy-1st-rep-04	7				7				Stumpy-2nd-rep-04	2				2			Stumpy-3rd-rep-04	1				1
Stumpy-1st-rep-05	6		1		7				Stumpy-2nd-rep-05	3				3			Stumpy-3rd-rep-05	1				1
Stumpy-1st-rep-06	5		1		6				Stumpy-2nd-rep-06	4				4			Stumpy-3rd-rep-06	2		1		3
Stumpy-1st-rep-07	4				4				Stumpy-2nd-rep-07	4				4			Stumpy-3rd-rep-07	2				2
Stumpy-1st-rep-08	3				3				Stumpy-2nd-rep-08	4		1		5			Stumpy-3rd-rep-08	4				4
Stumpy-1st-rep-09	2		1		4				Stumpy-2nd-rep-09	3				3			Stumpy-3rd-rep-09	1				1
Stumpy-1st-rep-10	5	1			6				Stumpy-2nd-rep-10	3		1		4			Stumpy-3rd-rep-10	1				1
Stumpy-1st-rep-11	2				2				Stumpy-2nd-rep-11	4		1		5			Stumpy-3rd-rep-11	3				3
Stumpy-1st-rep-12	7				7				Stumpy-2nd-rep-12	3				3			Stumpy-3rd-rep-12	2				2
Stumpy-1st-rep-13	7				7				Stumpy-2nd-rep-13	2				2			Stumpy-3rd-rep-13	4				4
Stumpy-1st-rep-14	2				2				Stumpy-2nd-rep-14	4				4			Stumpy-3rd-rep-14	2				2
Stumpy-1st-rep-15	6				6				Stumpy-2nd-rep-15	5				5			Stumpy-3rd-rep-15
Stumpy-1st-rep-16	5				5				Stumpy-2nd-rep-16	3				3			Stumpy-3rd-rep-16	2				2
Stumpy-1st-rep-17	5	1			6				Stumpy-2nd-rep-17	3		1		4			Stumpy-3rd-rep-17	1				1
Stumpy-1st-rep-18	8	1			9				Stumpy-2nd-rep-18	3		1		4			Stumpy-3rd-rep-18	4				4
Stumpy-1st-rep-19	6				6				Stumpy-2nd-rep-19	1			1	2			Stumpy-3rd-rep-19	1				1
Stumpy-1st-rep-20	1				1												Stumpy-3rd-rep-20	3				3
Stumpy-1st-rep-21	5				5				Stumpy-2nd-rep-21	6				6			Stumpy-3rd-rep-21	1				1
Stumpy-1st-rep-22	5				5				Stumpy-2nd-rep-22	4				4			Stumpy-3rd-rep-22	3				3
total cells	116	3	3	0	123				Stumpy-2nd-rep-23	3				3			Stumpy-3rd-rep-23	3				3
percentage (%)	94.3089	2.43902	2.43902	0	100				Stumpy-2nd-rep-24	5				5			Stumpy-3rd-rep-24	2				2
									Stumpy-2nd-rep-25	5				5			Stumpy-3rd-rep-25	1				1
									Stumpy-2nd-rep-26	5				5			Stumpy-3rd-rep-26	1		1		2
									total cells	89	0	5	1	95			Stumpy-3rd-rep-27	2				2
									percentage (%)	93.6842	0	5.26316	1.05263	100			Stumpy-3rd-rep-28	1				1
																	Stumpy-3rd-rep-29	4				4
																	Stumpy-3rd-rep-30	5				5
																	Stumpy-3rd-rep-31	4				4
																	Stumpy-3rd-rep-32	2				2
																	Stumpy-3rd-rep-33	4				4
																	Stumpy-3rd-rep-34	1				1
																	Stumpy-3rd-rep-35	2				2
																	Stumpy-3rd-rep-36	2				2
																	Stumpy-3rd-rep-37	1				1
																	Stumpy-3rd-rep-38	4				4
																	Stumpy-3rd-rep-39	1				1
																	Stumpy-3rd-rep-40	3				3
																	Stumpy-3rd-rep-41	1				1
																	Stumpy-3rd-rep-42	1				1
																	Stumpy-3rd-rep-43	1				1
																	Stumpy-3rd-rep-45	1				1
																	Stumpy-3rd-rep-46	1				1
																	Stumpy-3rd-rep-47	1				1
																	Stumpy-3rd-rep-48	1				1
																	Stumpy-3rd-rep-49	1				1
																	Stumpy-3rd-rep-50	3				3
																	total cells	102	0	2	0	104
																	percentage (%)	98.0769	0	1.92308	0	100
